# Supplementary material for: Synthesis and structure of 3-(14H-dibenzo[a,j]xanthen-14-yl)phenyl nicotinate
Source: Acta Crystallogr E Crystallogr Commun. 2026 Apr 10;82(Pt 5):437–40. doi: 10.1107/S2056989026003415 (PMC13148218; doi:10.1107/S2056989026003415)
Supplement: Supplementary file 1 [file e-82-00437-sup1.cif]

##############################################################################
#                                                                            #
# This CIF contains the data in a paper accepted for publication in          #
# Acta Crystallographica Section E. It conforms to the requirements of       #
# Notes for Authors for Acta Crystallographica Section E, and has been       #
# peer reviewed under the auspices of the IUCr Commission on Journals.       #
#                                                                            #
# Full details of the Crystallographic Information File format               #
# are given in the paper "The Crystallographic Information File (CIF):       #
# a New Standard Archive File for Crystallography" by S. R. Hall, F. H.      #
# Allen and I. D. Brown [Acta Cryst. (1991), A47, 655-685].                  #
#                                                                            #
# The current version of the core CIF dictionary is obtainable from          #
# ftp://ftp.iucr.org/pub/cif_core.dic.                                       #
#                                                                            #
# Software is freely available for graphical display of the structure(s)     #
# in this CIF. For information consult the CIF software page                 #
# http://www.iucr.org/resources/cif/software.                                #
#                                                                            #
# This file may be used for bona fide research purposes within the           #
# scientific community so long as proper attribution is given to the journal # 
# article from which it was obtained.                                        #
#                                                                            #
##############################################################################
data_I
_audit_creation_method     'SHELXL-2018/3'
_chemical_name_systematic
;
3-(14<i>H</i>-Dibenzo[<i>a</i>,<i>j</i>]xanthen-14-yl)phenyl nicotinate
;
_chemical_name_common     ?
_chemical_formula_moiety     'C33 H21 N O3'
_chemical_formula_sum     'C33 H21 N O3'
_chemical_formula_iupac     'C33 H21 N O3'
_chemical_formula_weight     479.51
_chemical_melting_point     ?
_space_group_crystal_system     triclinic
_space_group_name_H-M_alt     'P -1'
_space_group_name_Hall     '-P 1'
loop_
    _space_group_symop_operation_xyz
    'x, y, z'
    '-x, -y, -z'
_cell_length_a     9.6572(6)
_cell_length_b     11.0020(7)
_cell_length_c     12.2442(8)
_cell_angle_alpha     90.489(2)
_cell_angle_beta     100.530(2)
_cell_angle_gamma     113.735(2)
_cell_volume     1165.95(13)
_cell_formula_units_Z     2
_cell_measurement_reflns_used     5269
_cell_measurement_theta_min     2.53
_cell_measurement_theta_max     30.14
_cell_measurement_temperature     100(2)
_exptl_crystal_description     'bulk'
_exptl_crystal_colour     yellow
_exptl_crystal_size_max     0.360
_exptl_crystal_size_mid     0.320
_exptl_crystal_size_min     0.200
_exptl_crystal_density_diffrn     1.366
_exptl_crystal_density_meas     ?
_exptl_crystal_density_method     ?
_exptl_crystal_F_000     500
_exptl_absorpt_coefficient_mu     0.087
_exptl_absorpt_correction_type     multi-scan
_exptl_absorpt_process_details
;
(SADABS; Krause <i>et al.</i>,  2015)
;
_exptl_absorpt_correction_T_min     0.909
_exptl_absorpt_correction_T_max     1.000
_diffrn_ambient_temperature     100(2)
_diffrn_source     ?
_diffrn_radiation_type     MoK\a
_diffrn_radiation_wavelength     0.71073
_diffrn_measurement_device_type
                              'Bruker Kappa APEXII area-detector diffractometer'
_diffrn_measurement_method     '\f and \w scans'
_diffrn_detector_area_resol_mean     ?
_diffrn_reflns_number     25901
_diffrn_reflns_av_R_equivalents     0.0384
_diffrn_reflns_av_unetI/netI     0.0471
_diffrn_reflns_theta_min     3.720
_diffrn_reflns_theta_max     29.999
_diffrn_reflns_theta_full     25.242
_diffrn_measured_fraction_theta_max     0.998
_diffrn_measured_fraction_theta_full     0.997
_diffrn_reflns_limit_h_min     -13
_diffrn_reflns_limit_h_max     13
_diffrn_reflns_limit_k_min     -15
_diffrn_reflns_limit_k_max     15
_diffrn_reflns_limit_l_min     -17
_diffrn_reflns_limit_l_max     17
_refine_special_details     ?
_reflns_number_total     6803
_reflns_number_gt     4957
_reflns_threshold_expression     'I > 2\s(I)'
_refine_ls_structure_factor_coef     Fsqd
_refine_ls_matrix_type     full
_refine_ls_R_factor_all     0.0750
_refine_ls_R_factor_gt     0.0496
_refine_ls_wR_factor_gt     0.1154
_refine_ls_wR_factor_ref     0.1302
_refine_ls_goodness_of_fit_ref     1.040
_refine_ls_restrained_S_all     1.040
_refine_ls_number_reflns     6803
_refine_ls_number_parameters     334
_refine_ls_number_restraints     0
_refine_ls_hydrogen_treatment     constr
_refine_ls_weighting_scheme     calc
_refine_ls_weighting_details
              'w=1/[\s^2^(Fo^2^)+(0.0569P)^2^+0.3120P] where P=(Fo^2^+2Fc^2^)/3'
_atom_sites_solution_hydrogens     geom
_atom_sites_solution_primary     ?
_atom_sites_solution_secondary     ?
_refine_ls_shift/su_max     0.001
_refine_ls_shift/su_mean     0.000
_refine_diff_density_max     0.358
_refine_diff_density_min     -0.272
_refine_ls_extinction_method     none
_refine_ls_extinction_coef     .
loop_
    _atom_type_symbol
    _atom_type_description
    _atom_type_scat_dispersion_real
    _atom_type_scat_dispersion_imag
    _atom_type_scat_source
    'C' 'C' 0.0033 0.0016
                         'International Tables Vol C Tables 4.2.6.8 and 6.1.1.4'
    'H' 'H' 0.0000 0.0000
                         'International Tables Vol C Tables 4.2.6.8 and 6.1.1.4'
    'N' 'N' 0.0061 0.0033
                         'International Tables Vol C Tables 4.2.6.8 and 6.1.1.4'
    'O' 'O' 0.0106 0.0060
                         'International Tables Vol C Tables 4.2.6.8 and 6.1.1.4'
_computing_data_collection
;
APEX4 (Bruker, 2021)
;
_computing_cell_refinement
;
SAINT (Bruker, 2021)
;
_computing_data_reduction
;
SAINT (Bruker, 2021)
;
_computing_structure_solution
;
<i>SHELXT2018/1</i> (Sheldrick, 2015a)
;
_computing_structure_refinement
;
<i>SHELXL2018/3</i> (Sheldrick,2015b)
;
_computing_molecular_graphics     ?
_computing_publication_material     ?
loop_
    _atom_site_type_symbol
    _atom_site_label
    _atom_site_fract_x
    _atom_site_fract_y
    _atom_site_fract_z
    _atom_site_U_iso_or_equiv
    _atom_site_adp_type
    _atom_site_calc_flag
    _atom_site_occupancy
    _atom_site_disorder_assembly
    _atom_site_disorder_group
    O O1 0.35504(11) 0.18818(10) 0.59813(8) 0.0178(2) Uani d 1 . .
    O O2 0.22229(13) 0.30643(11) 0.52367(9) 0.0268(3) Uani d 1 . .
    O O7 0.87923(11) 0.80476(10) 0.97585(8) 0.0197(2) Uani d 1 . .
    N N33 -0.03797(14) -0.00447(13) 0.27362(10) 0.0240(3) Uani d 1 . .
    C C1 0.47627(15) 0.69861(14) 0.63629(11) 0.0178(3) Uani d 1 . .
    H H1 0.507002 0.636540 0.604908 0.021 Uiso calc 1 . .
    C C2 0.35290(17) 0.71924(16) 0.57853(13) 0.0231(3) Uani d 1 . .
    H H2 0.300122 0.672290 0.507435 0.028 Uiso calc 1 . .
    C C3 0.30411(18) 0.80943(17) 0.62389(14) 0.0273(3) Uani d 1 . .
    H H3 0.217241 0.821732 0.584117 0.033 Uiso calc 1 . .
    C C4 0.38106(18) 0.87912(16) 0.72467(13) 0.0264(3) Uani d 1 . .
    H H4 0.347351 0.940087 0.754325 0.032 Uiso calc 1 . .
    C C4A 0.51087(17) 0.86235(14) 0.78630(12) 0.0205(3) Uani d 1 . .
    C C5 0.59429(18) 0.93596(15) 0.89061(12) 0.0228(3) Uani d 1 . .
    H H5 0.564331 0.999844 0.919788 0.027 Uiso calc 1 . .
    C C6 0.71636(17) 0.91648(14) 0.94940(12) 0.0208(3) Uani d 1 . .
    H H6 0.772106 0.967046 1.018663 0.025 Uiso calc 1 . .
    C C6A 0.75951(15) 0.81993(14) 0.90623(11) 0.0166(3) Uani d 1 . .
    C C7A 0.94857(15) 0.73190(14) 0.93320(11) 0.0165(3) Uani d 1 . .
    C C8 1.08433(16) 0.73893(15) 1.00455(12) 0.0211(3) Uani d 1 . .
    H H8 1.119154 0.788960 1.075283 0.025 Uiso calc 1 . .
    C C9 1.16494(16) 0.67390(16) 0.97169(12) 0.0220(3) Uani d 1 . .
    H H9 1.255257 0.677073 1.020378 0.026 Uiso calc 1 . .
    C C9A 1.11560(15) 0.60092(14) 0.86498(11) 0.0176(3) Uani d 1 . .
    C C10 1.20082(16) 0.53526(16) 0.82859(12) 0.0214(3) Uani d 1 . .
    H H10 1.292321 0.539734 0.876516 0.026 Uiso calc 1 . .
    C C11 1.15424(17) 0.46559(15) 0.72602(12) 0.0217(3) Uani d 1 . .
    H H11 1.211989 0.421020 0.703401 0.026 Uiso calc 1 . .
    C C12 1.01996(16) 0.46040(14) 0.65411(12) 0.0197(3) Uani d 1 . .
    H H12 0.988203 0.413047 0.582357 0.024 Uiso calc 1 . .
    C C13 0.93423(15) 0.52296(14) 0.68640(11) 0.0163(3) Uani d 1 . .
    H H13 0.844413 0.518777 0.636413 0.020 Uiso calc 1 . .
    C C13A 0.97798(14) 0.59385(13) 0.79350(11) 0.0148(3) Uani d 1 . .
    C C13B 0.89072(14) 0.65936(13) 0.83093(10) 0.0135(2) Uani d 1 . .
    C C14 0.73410(14) 0.64189(13) 0.76384(10) 0.0133(2) Uani d 1 . .
    H H14 0.741961 0.652772 0.683900 0.016 Uiso calc 1 . .
    C C14A 0.68637(15) 0.74707(13) 0.80519(11) 0.0142(3) Uani d 1 . .
    C C14B 0.55874(15) 0.76831(13) 0.74202(11) 0.0156(3) Uani d 1 . .
    C C15 0.24985(15) 0.20929(14) 0.51993(11) 0.0168(3) Uani d 1 . .
    C C21 0.61320(14) 0.50198(13) 0.77181(10) 0.0125(2) Uani d 1 . .
    C C22 0.53824(14) 0.40936(13) 0.67892(11) 0.0141(2) Uani d 1 . .
    H H22 0.561787 0.431881 0.607783 0.017 Uiso calc 1 . .
    C C23 0.42918(14) 0.28426(13) 0.69094(11) 0.0145(3) Uani d 1 . .
    C C24 0.39272(15) 0.24641(14) 0.79284(11) 0.0163(3) Uani d 1 . .
    H H24 0.318413 0.159754 0.799487 0.020 Uiso calc 1 . .
    C C25 0.46809(15) 0.33900(14) 0.88559(11) 0.0164(3) Uani d 1 . .
    H H25 0.445026 0.315436 0.956668 0.020 Uiso calc 1 . .
    C C26 0.57622(15) 0.46498(13) 0.87525(11) 0.0149(3) Uani d 1 . .
    H H26 0.626011 0.527182 0.939294 0.018 Uiso calc 1 . .
    C C31 0.17384(15) 0.09795(14) 0.42980(11) 0.0166(3) Uani d 1 . .
    C C32 0.04136(16) 0.09133(15) 0.35726(12) 0.0197(3) Uani d 1 . .
    H H32 0.005382 0.158391 0.367709 0.024 Uiso calc 1 . .
    C C34 0.01715(17) -0.09640(16) 0.26070(12) 0.0248(3) Uani d 1 . .
    H H34 -0.038313 -0.166011 0.202481 0.030 Uiso calc 1 . .
    C C35 0.14949(18) -0.09653(15) 0.32658(12) 0.0247(3) Uani d 1 . .
    H H35 0.184537 -0.163285 0.312578 0.030 Uiso calc 1 . .
    C C36 0.23056(17) 0.00303(14) 0.41390(12) 0.0203(3) Uani d 1 . .
    H H36 0.321792 0.005858 0.461068 0.024 Uiso calc 1 . .
loop_
    _atom_site_aniso_label
    _atom_site_aniso_U_11
    _atom_site_aniso_U_22
    _atom_site_aniso_U_33
    _atom_site_aniso_U_12
    _atom_site_aniso_U_13
    _atom_site_aniso_U_23
    O1 0.0187(5) 0.0137(5) 0.0165(5) 0.0047(4) -0.0019(4) -0.0035(4)
    O2 0.0337(6) 0.0250(6) 0.0225(5) 0.0176(5) -0.0046(4) -0.0069(4)
    O7 0.0228(5) 0.0195(5) 0.0163(5) 0.0096(4) 0.0012(4) -0.0056(4)
    N33 0.0182(6) 0.0237(7) 0.0209(6) 0.0005(5) 0.0014(5) -0.0035(5)
    C1 0.0171(6) 0.0177(7) 0.0207(7) 0.0086(6) 0.0058(5) 0.0034(5)
    C2 0.0210(7) 0.0278(8) 0.0235(7) 0.0129(6) 0.0048(6) 0.0063(6)
    C3 0.0255(7) 0.0337(9) 0.0321(8) 0.0205(7) 0.0084(6) 0.0126(7)
    C4 0.0323(8) 0.0280(9) 0.0326(8) 0.0227(7) 0.0150(7) 0.0101(7)
    C4A 0.0249(7) 0.0183(7) 0.0251(7) 0.0122(6) 0.0133(6) 0.0077(6)
    C5 0.0332(8) 0.0167(7) 0.0266(8) 0.0141(6) 0.0164(6) 0.0033(6)
    C6 0.0295(7) 0.0142(7) 0.0196(7) 0.0076(6) 0.0105(6) -0.0002(5)
    C6A 0.0186(6) 0.0142(7) 0.0168(6) 0.0055(5) 0.0062(5) 0.0016(5)
    C7A 0.0164(6) 0.0141(7) 0.0172(6) 0.0044(5) 0.0037(5) -0.0003(5)
    C8 0.0194(7) 0.0229(8) 0.0159(6) 0.0054(6) -0.0009(5) -0.0025(5)
    C9 0.0158(6) 0.0274(8) 0.0192(7) 0.0078(6) -0.0025(5) 0.0001(6)
    C9A 0.0156(6) 0.0189(7) 0.0176(6) 0.0064(5) 0.0032(5) 0.0033(5)
    C10 0.0170(6) 0.0263(8) 0.0230(7) 0.0116(6) 0.0029(5) 0.0046(6)
    C11 0.0223(7) 0.0230(8) 0.0256(7) 0.0133(6) 0.0090(6) 0.0048(6)
    C12 0.0196(6) 0.0199(7) 0.0197(7) 0.0082(6) 0.0041(5) -0.0007(5)
    C13 0.0146(6) 0.0169(7) 0.0173(6) 0.0066(5) 0.0025(5) 0.0001(5)
    C13A 0.0130(6) 0.0131(7) 0.0161(6) 0.0033(5) 0.0026(5) 0.0018(5)
    C13B 0.0123(5) 0.0125(6) 0.0139(6) 0.0035(5) 0.0020(5) 0.0014(5)
    C14 0.0134(6) 0.0130(6) 0.0130(6) 0.0048(5) 0.0031(5) -0.0006(5)
    C14A 0.0154(6) 0.0108(6) 0.0169(6) 0.0043(5) 0.0071(5) 0.0026(5)
    C14B 0.0172(6) 0.0129(6) 0.0187(6) 0.0061(5) 0.0083(5) 0.0049(5)
    C15 0.0176(6) 0.0167(7) 0.0146(6) 0.0052(5) 0.0038(5) -0.0002(5)
    C21 0.0111(5) 0.0118(6) 0.0150(6) 0.0054(5) 0.0021(5) 0.0011(5)
    C22 0.0150(6) 0.0140(6) 0.0134(6) 0.0061(5) 0.0025(5) -0.0001(5)
    C23 0.0141(6) 0.0126(6) 0.0154(6) 0.0055(5) -0.0005(5) -0.0029(5)
    C24 0.0148(6) 0.0123(7) 0.0203(7) 0.0042(5) 0.0035(5) 0.0016(5)
    C25 0.0176(6) 0.0159(7) 0.0156(6) 0.0061(5) 0.0052(5) 0.0027(5)
    C26 0.0154(6) 0.0146(7) 0.0139(6) 0.0059(5) 0.0019(5) -0.0010(5)
    C31 0.0166(6) 0.0148(7) 0.0139(6) 0.0012(5) 0.0043(5) -0.0006(5)
    C32 0.0166(6) 0.0191(7) 0.0194(7) 0.0031(6) 0.0041(5) -0.0007(5)
    C34 0.0245(7) 0.0199(8) 0.0209(7) 0.0002(6) 0.0040(6) -0.0060(6)
    C35 0.0294(8) 0.0176(8) 0.0237(7) 0.0068(6) 0.0044(6) -0.0040(6)
    C36 0.0214(7) 0.0161(7) 0.0192(7) 0.0046(6) 0.0019(5) -0.0003(5)
_geom_special_details
;
 All esds (except the esd in the dihedral angle between two l.s. planes)
 are estimated using the full covariance matrix.  The cell esds are taken
 into account individually in the estimation of esds in distances, angles
 and torsion angles; correlations between esds in cell parameters are only
 used when they are defined by crystal symmetry.  An approximate (isotropic)
 treatment of cell esds is used for estimating esds involving l.s. planes.
;
loop_
    _geom_bond_atom_site_label_1
    _geom_bond_atom_site_label_2
    _geom_bond_site_symmetry_2
    _geom_bond_distance
    _geom_bond_publ_flag
    O1 C15 . 1.3567(16) ?
    O1 C23 . 1.4122(15) ?
    O2 C15 . 1.2032(17) ?
    O7 C6A . 1.3743(16) ?
    O7 C7A . 1.3844(15) ?
    N33 C32 . 1.3384(18) ?
    N33 C34 . 1.339(2) ?
    C1 C2 . 1.3725(19) ?
    C1 C14B . 1.4187(19) ?
    C1 H1 . 0.9500 ?
    C2 C3 . 1.406(2) ?
    C2 H2 . 0.9500 ?
    C3 C4 . 1.361(2) ?
    C3 H3 . 0.9500 ?
    C4 C4A . 1.420(2) ?
    C4 H4 . 0.9500 ?
    C4A C5 . 1.420(2) ?
    C4A C14B . 1.4301(18) ?
    C5 C6 . 1.360(2) ?
    C5 H5 . 0.9500 ?
    C6 C6A . 1.4172(18) ?
    C6 H6 . 0.9500 ?
    C6A C14A . 1.3711(18) ?
    C7A C13B . 1.3731(18) ?
    C7A C8 . 1.4095(19) ?
    C8 C9 . 1.356(2) ?
    C8 H8 . 0.9500 ?
    C9 C9A . 1.4232(19) ?
    C9 H9 . 0.9500 ?
    C9A C10 . 1.4159(18) ?
    C9A C13A . 1.4243(18) ?
    C10 C11 . 1.366(2) ?
    C10 H10 . 0.9500 ?
    C11 C12 . 1.408(2) ?
    C11 H11 . 0.9500 ?
    C12 C13 . 1.3745(17) ?
    C12 H12 . 0.9500 ?
    C13 C13A . 1.4216(18) ?
    C13 H13 . 0.9500 ?
    C13A C13B . 1.4367(17) ?
    C13B C14 . 1.5194(17) ?
    C14 C14A . 1.5208(17) ?
    C14 C21 . 1.5295(18) ?
    C14 H14 . 1.0000 ?
    C14A C14B . 1.4347(18) ?
    C15 C31 . 1.4880(18) ?
    C21 C22 . 1.3933(17) ?
    C21 C26 . 1.3981(17) ?
    C22 C23 . 1.3851(19) ?
    C22 H22 . 0.9500 ?
    C23 C24 . 1.3805(18) ?
    C24 C25 . 1.3922(18) ?
    C24 H24 . 0.9500 ?
    C25 C26 . 1.3834(19) ?
    C25 H25 . 0.9500 ?
    C26 H26 . 0.9500 ?
    C31 C36 . 1.3872(19) ?
    C31 C32 . 1.3926(19) ?
    C32 H32 . 0.9500 ?
    C34 C35 . 1.382(2) ?
    C34 H34 . 0.9500 ?
    C35 C36 . 1.393(2) ?
    C35 H35 . 0.9500 ?
    C36 H36 . 0.9500 ?
loop_
    _geom_angle_atom_site_label_1
    _geom_angle_atom_site_label_2
    _geom_angle_atom_site_label_3
    _geom_angle_site_symmetry_1
    _geom_angle_site_symmetry_3
    _geom_angle
    _geom_angle_publ_flag
    C15 O1 C23 . . 116.74(10) ?
    C6A O7 C7A . . 117.96(10) ?
    C32 N33 C34 . . 116.56(13) ?
    C2 C1 C14B . . 121.20(12) ?
    C2 C1 H1 . . 119.4 ?
    C14B C1 H1 . . 119.4 ?
    C1 C2 C3 . . 120.43(14) ?
    C1 C2 H2 . . 119.8 ?
    C3 C2 H2 . . 119.8 ?
    C4 C3 C2 . . 120.15(14) ?
    C4 C3 H3 . . 119.9 ?
    C2 C3 H3 . . 119.9 ?
    C3 C4 C4A . . 121.19(13) ?
    C3 C4 H4 . . 119.4 ?
    C4A C4 H4 . . 119.4 ?
    C5 C4A C4 . . 121.98(13) ?
    C5 C4A C14B . . 119.05(13) ?
    C4 C4A C14B . . 118.97(13) ?
    C6 C5 C4A . . 121.07(12) ?
    C6 C5 H5 . . 119.5 ?
    C4A C5 H5 . . 119.5 ?
    C5 C6 C6A . . 119.29(13) ?
    C5 C6 H6 . . 120.4 ?
    C6A C6 H6 . . 120.4 ?
    C14A C6A O7 . . 123.36(11) ?
    C14A C6A C6 . . 122.87(13) ?
    O7 C6A C6 . . 113.75(12) ?
    C13B C7A O7 . . 123.25(12) ?
    C13B C7A C8 . . 122.98(12) ?
    O7 C7A C8 . . 113.77(11) ?
    C9 C8 C7A . . 119.63(13) ?
    C9 C8 H8 . . 120.2 ?
    C7A C8 H8 . . 120.2 ?
    C8 C9 C9A . . 120.66(13) ?
    C8 C9 H9 . . 119.7 ?
    C9A C9 H9 . . 119.7 ?
    C10 C9A C9 . . 121.21(12) ?
    C10 C9A C13A . . 119.42(12) ?
    C9 C9A C13A . . 119.37(12) ?
    C11 C10 C9A . . 121.39(13) ?
    C11 C10 H10 . . 119.3 ?
    C9A C10 H10 . . 119.3 ?
    C10 C11 C12 . . 119.46(12) ?
    C10 C11 H11 . . 120.3 ?
    C12 C11 H11 . . 120.3 ?
    C13 C12 C11 . . 120.85(13) ?
    C13 C12 H12 . . 119.6 ?
    C11 C12 H12 . . 119.6 ?
    C12 C13 C13A . . 120.98(12) ?
    C12 C13 H13 . . 119.5 ?
    C13A C13 H13 . . 119.5 ?
    C13 C13A C9A . . 117.87(11) ?
    C13 C13A C13B . . 122.73(12) ?
    C9A C13A C13B . . 119.39(12) ?
    C7A C13B C13A . . 117.87(12) ?
    C7A C13B C14 . . 120.54(11) ?
    C13A C13B C14 . . 121.46(11) ?
    C13B C14 C14A . . 110.45(10) ?
    C13B C14 C21 . . 110.01(10) ?
    C14A C14 C21 . . 110.47(10) ?
    C13B C14 H14 . . 108.6 ?
    C14A C14 H14 . . 108.6 ?
    C21 C14 H14 . . 108.6 ?
    C6A C14A C14B . . 118.13(11) ?
    C6A C14A C14 . . 120.92(11) ?
    C14B C14A C14 . . 120.88(11) ?
    C1 C14B C4A . . 118.03(12) ?
    C1 C14B C14A . . 122.43(11) ?
    C4A C14B C14A . . 119.54(12) ?
    O2 C15 O1 . . 123.75(12) ?
    O2 C15 C31 . . 124.61(13) ?
    O1 C15 C31 . . 111.64(11) ?
    C22 C21 C26 . . 118.58(12) ?
    C22 C21 C14 . . 122.07(11) ?
    C26 C21 C14 . . 119.35(11) ?
    C23 C22 C21 . . 119.59(12) ?
    C23 C22 H22 . . 120.2 ?
    C21 C22 H22 . . 120.2 ?
    C24 C23 C22 . . 122.27(12) ?
    C24 C23 O1 . . 117.43(12) ?
    C22 C23 O1 . . 120.26(11) ?
    C23 C24 C25 . . 118.03(13) ?
    C23 C24 H24 . . 121.0 ?
    C25 C24 H24 . . 121.0 ?
    C26 C25 C24 . . 120.65(12) ?
    C26 C25 H25 . . 119.7 ?
    C24 C25 H25 . . 119.7 ?
    C25 C26 C21 . . 120.87(12) ?
    C25 C26 H26 . . 119.6 ?
    C21 C26 H26 . . 119.6 ?
    C36 C31 C32 . . 119.05(13) ?
    C36 C31 C15 . . 123.06(12) ?
    C32 C31 C15 . . 117.88(12) ?
    N33 C32 C31 . . 123.51(13) ?
    N33 C32 H32 . . 118.2 ?
    C31 C32 H32 . . 118.2 ?
    N33 C34 C35 . . 124.22(13) ?
    N33 C34 H34 . . 117.9 ?
    C35 C34 H34 . . 117.9 ?
    C34 C35 C36 . . 118.76(14) ?
    C34 C35 H35 . . 120.6 ?
    C36 C35 H35 . . 120.6 ?
    C31 C36 C35 . . 117.88(13) ?
    C31 C36 H36 . . 121.1 ?
    C35 C36 H36 . . 121.1 ?
loop_
    _geom_torsion_atom_site_label_1
    _geom_torsion_atom_site_label_2
    _geom_torsion_atom_site_label_3
    _geom_torsion_atom_site_label_4
    _geom_torsion_site_symmetry_1
    _geom_torsion_site_symmetry_2
    _geom_torsion_site_symmetry_3
    _geom_torsion_site_symmetry_4
    _geom_torsion
    _geom_torsion_publ_flag
    C14B C1 C2 C3 . . . . -0.8(2) ?
    C1 C2 C3 C4 . . . . 1.4(2) ?
    C2 C3 C4 C4A . . . . -0.3(2) ?
    C3 C4 C4A C5 . . . . 178.83(14) ?
    C3 C4 C4A C14B . . . . -1.3(2) ?
    C4 C4A C5 C6 . . . . 178.65(14) ?
    C14B C4A C5 C6 . . . . -1.2(2) ?
    C4A C5 C6 C6A . . . . -0.8(2) ?
    C7A O7 C6A C14A . . . . 12.85(19) ?
    C7A O7 C6A C6 . . . . -168.24(12) ?
    C5 C6 C6A C14A . . . . 2.1(2) ?
    C5 C6 C6A O7 . . . . -176.83(12) ?
    C6A O7 C7A C13B . . . . -9.29(19) ?
    C6A O7 C7A C8 . . . . 170.75(12) ?
    C13B C7A C8 C9 . . . . 1.2(2) ?
    O7 C7A C8 C9 . . . . -178.81(13) ?
    C7A C8 C9 C9A . . . . 1.3(2) ?
    C8 C9 C9A C10 . . . . 178.45(14) ?
    C8 C9 C9A C13A . . . . -1.5(2) ?
    C9 C9A C10 C11 . . . . -179.70(14) ?
    C13A C9A C10 C11 . . . . 0.3(2) ?
    C9A C10 C11 C12 . . . . 0.9(2) ?
    C10 C11 C12 C13 . . . . -0.9(2) ?
    C11 C12 C13 C13A . . . . -0.5(2) ?
    C12 C13 C13A C9A . . . . 1.7(2) ?
    C12 C13 C13A C13B . . . . -179.31(13) ?
    C10 C9A C13A C13 . . . . -1.6(2) ?
    C9 C9A C13A C13 . . . . 178.43(13) ?
    C10 C9A C13A C13B . . . . 179.37(12) ?
    C9 C9A C13A C13B . . . . -0.6(2) ?
    O7 C7A C13B C13A . . . . 176.69(12) ?
    C8 C7A C13B C13A . . . . -3.3(2) ?
    O7 C7A C13B C14 . . . . -7.4(2) ?
    C8 C7A C13B C14 . . . . 172.59(13) ?
    C13 C13A C13B C7A . . . . -176.04(13) ?
    C9A C13A C13B C7A . . . . 2.98(19) ?
    C13 C13A C13B C14 . . . . 8.1(2) ?
    C9A C13A C13B C14 . . . . -172.91(12) ?
    C7A C13B C14 C14A . . . . 18.63(17) ?
    C13A C13B C14 C14A . . . . -165.59(11) ?
    C7A C13B C14 C21 . . . . -103.59(14) ?
    C13A C13B C14 C21 . . . . 72.20(14) ?
    O7 C6A C14A C14B . . . . 177.54(12) ?
    C6 C6A C14A C14B . . . . -1.3(2) ?
    O7 C6A C14A C14 . . . . 0.5(2) ?
    C6 C6A C14A C14 . . . . -178.33(12) ?
    C13B C14 C14A C6A . . . . -15.41(17) ?
    C21 C14 C14A C6A . . . . 106.54(14) ?
    C13B C14 C14A C14B . . . . 167.62(11) ?
    C21 C14 C14A C14B . . . . -70.44(15) ?
    C2 C1 C14B C4A . . . . -0.8(2) ?
    C2 C1 C14B C14A . . . . 178.87(13) ?
    C5 C4A C14B C1 . . . . -178.31(12) ?
    C4 C4A C14B C1 . . . . 1.8(2) ?
    C5 C4A C14B C14A . . . . 2.0(2) ?
    C4 C4A C14B C14A . . . . -177.87(13) ?
    C6A C14A C14B C1 . . . . 179.54(12) ?
    C14 C14A C14B C1 . . . . -3.40(19) ?
    C6A C14A C14B C4A . . . . -0.78(19) ?
    C14 C14A C14B C4A . . . . 176.28(12) ?
    C23 O1 C15 O2 . . . . 3.13(19) ?
    C23 O1 C15 C31 . . . . -176.91(10) ?
    C13B C14 C21 C22 . . . . -115.74(12) ?
    C14A C14 C21 C22 . . . . 122.06(12) ?
    C13B C14 C21 C26 . . . . 64.17(14) ?
    C14A C14 C21 C26 . . . . -58.03(15) ?
    C26 C21 C22 C23 . . . . 0.39(18) ?
    C14 C21 C22 C23 . . . . -179.70(11) ?
    C21 C22 C23 C24 . . . . -0.92(19) ?
    C21 C22 C23 O1 . . . . -178.41(11) ?
    C15 O1 C23 C24 . . . . 110.45(13) ?
    C15 O1 C23 C22 . . . . -71.93(15) ?
    C22 C23 C24 C25 . . . . 0.73(19) ?
    O1 C23 C24 C25 . . . . 178.29(11) ?
    C23 C24 C25 C26 . . . . -0.03(19) ?
    C24 C25 C26 C21 . . . . -0.47(19) ?
    C22 C21 C26 C25 . . . . 0.29(18) ?
    C14 C21 C26 C25 . . . . -179.62(11) ?
    O2 C15 C31 C36 . . . . 165.16(14) ?
    O1 C15 C31 C36 . . . . -14.80(18) ?
    O2 C15 C31 C32 . . . . -13.6(2) ?
    O1 C15 C31 C32 . . . . 166.49(11) ?
    C34 N33 C32 C31 . . . . -0.7(2) ?
    C36 C31 C32 N33 . . . . 1.8(2) ?
    C15 C31 C32 N33 . . . . -179.43(13) ?
    C32 N33 C34 C35 . . . . -0.9(2) ?
    N33 C34 C35 C36 . . . . 1.4(2) ?
    C32 C31 C36 C35 . . . . -1.2(2) ?
    C15 C31 C36 C35 . . . . -179.93(13) ?
    C34 C35 C36 C31 . . . . -0.2(2) ?
loop_
    _geom_hbond_atom_site_label_D
    _geom_hbond_atom_site_label_H
    _geom_hbond_atom_site_label_A
    _geom_hbond_site_symmetry_A
    _geom_hbond_distance_DH
    _geom_hbond_distance_HA
    _geom_hbond_distance_DA
    _geom_hbond_angle_DHA
    _geom_hbond_publ_flag
    C24 H24 N33 2_556 0.95 2.53 3.3298(18) 142 yes
    C11 H11 O2 1_655 0.95 2.56 3.329(2) 138 yes
    C11 H11 Cg7 1_455 0.95 3.05 3.8352(19) 142 yes
    C25 H25 Cg4 2_665 0.95 3.01 3.9301(15) 162 yes
_shelx_space_group_comment
;
The symmetry employed for this shelxl refinement is uniquely defined
by the following loop, which should always be used as a source of
symmetry information in preference to the above space-group names.
They are only intended as comments.
;
_shelx_estimated_absorpt_T_min     0.969
_shelx_estimated_absorpt_T_max     0.983
_shelx_hkl_file
;
  -1   0   0    0.02    0.02
   1   0   0   -0.02    0.01
   1   0   0    0.00    0.01
   1   0   0    0.01    0.01
   1   0   0   -0.01    0.01
   1   0   0    0.00    0.01
  -2   0   0   14.89    0.42
  -2   0   0   14.34    0.43
   2   0   0   14.20    0.41
   2   0   0   14.18    0.39
   2   0   0   14.01    0.39
   2   0   0   14.45    0.42
   2   0   0   13.98    0.39
   2   0   0   14.23    0.39
  -3   0   0    0.04    0.06
  -3   0   0    0.06    0.06
   3   0   0    0.02    0.06
   3   0   0   -0.03    0.04
   3   0   0   -0.03    0.03
   3   0   0    0.03    0.05
   3   0   0    0.06    0.04
  -4   0   0    1.00    0.15
  -4   0   0    1.32    0.17
   4   0   0    1.26    0.14
   4   0   0    1.38    0.17
   4   0   0    1.47    0.15
   4   0   0    1.22    0.14
   4   0   0    1.06    0.13
   4   0   0    1.23    0.16
  -5   0   0    4.83    0.30
  -5   0   0    4.38    0.30
   5   0   0    4.00    0.28
   5   0   0    4.50    0.26
   5   0   0    4.63    0.30
   5   0   0    4.45    0.15
   5   0   0    3.96    0.24
  -6   0   0    0.25    0.13
  -6   0   0    0.37    0.14
   6   0   0    0.32    0.13
   6   0   0    0.39    0.11
   6   0   0    0.43    0.16
   6   0   0    0.24    0.09
  -7   0   0    0.27    0.14
   7   0   0    0.34    0.12
   7   0   0    0.45    0.16
   7   0   0    0.25    0.10
  -8   0   0    1.20    0.25
   8   0   0    0.71    0.20
   8   0   0    0.95    0.19
   8   0   0    1.14    0.21
  -9   0   0    0.18    0.16
   9   0   0   -0.04    0.09
   9   0   0    0.26    0.19
   9   0   0   -0.12    0.09
 -10   0   0    0.71    0.26
  10   0   0    0.75    0.23
  10   0   0    0.60    0.18
  10   0   0    1.15    0.25
 -11   0   0    0.17    0.19
  11   0   0    0.19    0.14
  11   0   0   -0.09    0.13
  11   0   0    0.17    0.18
 -12   0   0    0.20    0.21
  12   0   0    0.18    0.16
  12   0   0    0.63    0.28
  12   0   0    0.17    0.17
  12  -1   0    0.14    0.20
  12  -1   0    0.28    0.17
  12  -1   0    0.38    0.21
 -12   1   0    0.05    0.21
  11  -1   0    2.44    0.37
  11  -1   0    1.96    0.33
  11  -1   0    1.64    0.31
 -11   1   0    2.34    0.44
  10  -1   0    0.80    0.25
  10  -1   0    1.29    0.25
  10  -1   0    1.14    0.23
 -10   1   0    0.73    0.25
   9  -1   0   -0.07    0.08
   9  -1   0   -0.13    0.12
   9  -1   0    0.07    0.10
  -9   1   0    0.05    0.16
   8  -1   0    0.88    0.17
   8  -1   0    1.09    0.22
   8  -1   0    0.93    0.18
  -8   1   0    0.97    0.23
   7  -1   0    2.47    0.25
   7  -1   0    3.34    0.25
   7  -1   0    3.60    0.35
  -7   1   0    2.84    0.32
   6  -1   0    1.75    0.20
   6  -1   0    1.71    0.22
   6  -1   0    2.31    0.19
   6  -1   0    1.83    0.10
  -6   1   0    1.98    0.26
   5  -1   0   23.45    0.70
   5  -1   0   23.92    0.59
   5  -1   0   24.64    0.70
   5  -1   0   23.26    0.74
   5  -1   0   24.21    0.71
   5  -1   0   24.22    0.69
  -5   1   0   22.55    0.78
   4  -1   0    0.39    0.05
   4  -1   0    0.41    0.07
   4  -1   0    0.42    0.08
   4  -1   0    0.31    0.07
   4  -1   0    0.31    0.07
   4  -1   0    0.39    0.03
   4  -1   0    0.38    0.09
   4  -1   0    0.41    0.08
  -4   1   0    0.46    0.11
   3  -1   0   19.56    0.52
   3  -1   0   19.48    0.53
   3  -1   0   19.94    0.53
   3  -1   0   19.82    0.50
   3  -1   0   19.55    0.45
   3  -1   0   19.43    0.55
   3  -1   0   19.20    0.52
   3  -1   0   19.89    0.58
  -3   1   0   20.23    0.60
   2  -1   0   34.49    0.83
   2  -1   0   34.96    0.79
   2  -1   0   33.52    0.75
   2  -1   0   35.07    0.79
   2  -1   0   33.08    0.79
   2  -1   0   34.02    0.79
   2  -1   0   33.12    0.80
   2  -1   0   33.89    0.79
  -2   1   0   33.13    0.88
   1  -1   0   -0.01    0.01
   1  -1   0    0.00    0.01
   1  -1   0    0.01    0.01
   1  -1   0    0.01    0.01
   1  -1   0    0.00    0.01
   1  -1   0    0.00    0.01
   1  -1   0    0.01    0.01
   1  -1   0    0.00    0.01
  -1   1   0    0.01    0.02
  -1   1   0    0.00    0.02
   0  -1   0   -0.01    0.01
   0  -1   0    0.00    0.01
   0  -1   0    0.00    0.01
   0   1   0    0.01    0.01
   0   1   0   -0.01    0.01
   0   1   0    0.02    0.01
   0   1   0    0.01    0.01
   0   1   0    0.00    0.01
  -1  -1   0   68.36    1.75
  -1  -1   0   84.06    1.78
   1   1   0   82.02    1.77
   1   1   0   79.73    1.76
   1   1   0   82.18    1.78
   1   1   0   80.52    1.76
  -2  -1   0    2.62    0.15
  -2  -1   0    2.41    0.17
   2   1   0    2.43    0.15
   2   1   0    2.50    0.16
   2   1   0    2.69    0.15
   2   1   0    2.77    0.15
   2   1   0    2.36    0.16
   2   1   0    2.45    0.17
  -3  -1   0    8.98    0.36
  -3  -1   0    9.04    0.38
   3   1   0    8.94    0.34
   3   1   0    8.57    0.34
   3   1   0    9.43    0.34
   3   1   0    9.31    0.34
   3   1   0    9.21    0.37
   3   1   0    9.20    0.36
  -4  -1   0    1.48    0.19
  -4  -1   0    1.44    0.18
   4   1   0    1.47    0.17
   4   1   0    1.85    0.20
   4   1   0    1.74    0.18
   4   1   0    1.71    0.20
  -5  -1   0   14.78    0.59
  -5  -1   0   15.05    0.62
   5   1   0   14.55    0.57
   5   1   0   14.99    0.56
   5   1   0   14.72    0.55
   5   1   0   14.46    0.59
  -6  -1   0   -0.02    0.09
  -6  -1   0    0.05    0.09
   6   1   0    0.05    0.11
   6   1   0    0.06    0.05
   6   1   0    0.01    0.08
   6   1   0   -0.06    0.07
  -7  -1   0    0.30    0.15
  -7  -1   0    0.33    0.16
   7   1   0    0.58    0.19
   7   1   0    0.54    0.15
   7   1   0    0.46    0.07
   7   1   0    0.72    0.16
  -8  -1   0   -0.16    0.10
   8   1   0    0.00    0.09
   8   1   0   -0.10    0.09
   8   1   0    0.07    0.13
  -9  -1   0    2.63    0.39
   9   1   0    2.75    0.34
   9   1   0    1.43    0.30
   9   1   0    2.48    0.34
 -10  -1   0    3.74    0.52
  10   1   0    3.36    0.42
  10   1   0    4.10    0.51
  10   1   0    3.46    0.42
 -11  -1   0    0.29    0.22
  11   1   0    0.51    0.23
  11   1   0    0.42    0.21
  11   1   0    0.51    0.20
  12  -2   0    0.39    0.20
  12  -2   0    0.67    0.20
  12  -2   0   -0.02    0.17
 -12   2   0    0.57    0.27
  11  -2   0    1.23    0.25
  11  -2   0    1.10    0.27
  11  -2   0    1.13    0.25
 -11   2   0    1.13    0.30
  10  -2   0    0.15    0.13
  10  -2   0    0.07    0.11
  10  -2   0   -0.05    0.12
 -10   2   0    0.05    0.15
   9  -2   0    2.82    0.35
   9  -2   0    2.11    0.27
   9  -2   0    2.23    0.27
  -9   2   0    2.09    0.34
   8  -2   0    3.09    0.30
   8  -2   0    2.55    0.27
   8  -2   0    2.12    0.28
  -8   2   0    2.08    0.31
   7  -2   0    2.91    0.30
   7  -2   0    2.76    0.23
   7  -2   0    2.44    0.30
   7  -2   0    2.20    0.23
   7  -2   0    2.39    0.17
  -7   2   0    2.55    0.30
   6  -2   0   -0.02    0.05
   6  -2   0   -0.04    0.07
   6  -2   0   -0.11    0.07
   6  -2   0   -0.02    0.05
   6  -2   0    0.01    0.06
   6  -2   0   -0.06    0.05
   6  -2   0    0.08    0.07
   6  -2   0    0.02    0.08
  -6   2   0   -0.09    0.08
   5  -2   0   20.27    0.59
   5  -2   0   20.75    0.61
   5  -2   0   19.66    0.61
   5  -2   0   20.29    0.68
   5  -2   0   20.47    0.63
   5  -2   0   20.62    0.60
   5  -2   0   20.46    0.60
   5  -2   0   21.06    0.54
  -5   2   0   19.17    0.69
   4  -2   0    0.05    0.05
   4  -2   0    0.11    0.05
   4  -2   0    0.11    0.06
   4  -2   0    0.04    0.04
   4  -2   0    0.08    0.05
   4  -2   0    0.13    0.07
   4  -2   0    0.06    0.05
   4  -2   0    0.13    0.05
  -4   2   0    0.01    0.06
   3  -2   0    3.90    0.17
   3  -2   0    4.19    0.15
   3  -2   0    4.21    0.21
   3  -2   0    4.03    0.17
   3  -2   0    4.24    0.18
   3  -2   0    4.21    0.20
   3  -2   0    4.28    0.18
   3  -2   0    4.16    0.17
  -3   2   0    4.28    0.23
   2  -2   0    7.47    0.28
   2  -2   0    7.91    0.21
   2  -2   0    7.72    0.24
   2  -2   0    8.07    0.29
   2  -2   0    7.88    0.26
   2  -2   0    8.09    0.25
   2  -2   0    7.93    0.25
   2  -2   0    8.03    0.19
   2  -2   0    7.66    0.25
  -2   2   0    7.84    0.29
  -2   2   0    7.90    0.29
   1  -2   0  106.03    2.27
   1  -2   0   93.59    2.24
   1  -2   0  103.05    2.22
   1  -2   0  106.57    2.27
   1  -2   0  104.79    2.27
   1  -2   0  104.96    2.27
  -1   2   0  106.60    2.29
  -1   2   0  107.15    2.29
   0  -2   0   19.42    0.48
   0  -2   0   19.36    0.51
   0  -2   0   19.85    0.51
   0   2   0   19.96    0.51
   0   2   0   19.78    0.51
   0   2   0   19.37    0.49
   0   2   0   19.19    0.51
   0   2   0   18.81    0.51
  -1  -2   0   14.83    0.43
  -1  -2   0   15.79    0.45
  -1  -2   0   15.39    0.45
   1   2   0   15.61    0.45
   1   2   0   15.21    0.39
   1   2   0   15.06    0.44
   1   2   0   15.05    0.45
  -2  -2   0   16.47    0.50
   2   2   0   16.06    0.50
   2   2   0   15.43    0.50
   2   2   0   16.52    0.51
  -3  -2   0    0.07    0.07
  -3  -2   0    0.30    0.10
   3   2   0   -0.06    0.05
  -4  -2   0    7.37    0.39
  -4  -2   0    7.14    0.36
   4   2   0    7.72    0.37
   4   2   0    7.69    0.38
   4   2   0    6.80    0.35
  -5  -2   0   20.95    0.79
  -5  -2   0   21.04    0.75
   5   2   0   20.85    0.73
   5   2   0   21.02    0.76
   5   2   0   21.57    0.78
   5   2   0   20.74    0.73
  -6  -2   0    2.46    0.31
  -6  -2   0    1.67    0.25
   6   2   0    2.35    0.27
   6   2   0    2.28    0.27
   6   2   0    2.61    0.19
   6   2   0    2.55    0.32
  -7  -2   0    0.50    0.18
  -7  -2   0    0.78    0.21
   7   2   0    0.53    0.20
   7   2   0    0.74    0.11
   7   2   0    0.43    0.15
   7   2   0    0.53    0.16
  -8  -2   0    0.62    0.23
  -8  -2   0    0.46    0.21
   8   2   0    0.33    0.15
   8   2   0    0.42    0.20
   8   2   0    0.45    0.15
  -9  -2   0    0.82    0.29
   9   2   0    1.63    0.34
   9   2   0    1.62    0.29
   9   2   0    1.45    0.29
 -10  -2   0    1.71    0.39
  10   2   0    1.38    0.31
  10   2   0    1.16    0.27
  10   2   0    1.05    0.25
 -11  -2   0    0.03    0.25
  11   2   0    0.33    0.21
  11   2   0   -0.19    0.16
  11   2   0   -0.09    0.16
  13  -3   0    0.17    0.18
  13  -3   0    0.40    0.20
  13  -3   0    0.07    0.18
 -13   3   0    0.18    0.22
  12  -3   0    0.08    0.13
  12  -3   0    0.23    0.12
  12  -3   0    0.16    0.19
 -12   3   0   -0.02    0.17
  11  -3   0    0.14    0.11
  11  -3   0    0.14    0.16
  11  -3   0    0.08    0.16
  11  -3   0    0.16    0.13
 -11   3   0   -0.01    0.17
  10  -3   0    5.42    0.46
  10  -3   0    5.92    0.40
  10  -3   0    5.24    0.41
  10  -3   0    5.07    0.38
 -10   3   0    4.34    0.51
   9  -3   0    0.95    0.19
   9  -3   0    0.60    0.21
   9  -3   0    1.47    0.25
   9  -3   0    0.80    0.17
  -9   3   0    1.00    0.24
   8  -3   0    0.28    0.10
   8  -3   0    0.16    0.12
   8  -3   0    0.38    0.07
   8  -3   0    0.28    0.12
   8  -3   0    0.49    0.13
   8  -3   0    0.33    0.06
  -8   3   0    0.43    0.16
   7  -3   0    1.73    0.20
   7  -3   0    2.49    0.23
   7  -3   0    1.80    0.20
   7  -3   0    2.17    0.27
   7  -3   0    2.01    0.17
   7  -3   0    1.83    0.22
   7  -3   0    1.83    0.20
  -7   3   0    1.77    0.26
   6  -3   0   -0.10    0.04
   6  -3   0    0.15    0.08
   6  -3   0   -0.01    0.05
   6  -3   0    0.03    0.06
   6  -3   0    0.01    0.07
   6  -3   0   -0.01    0.05
   6  -3   0    0.04    0.06
  -6   3   0   -0.01    0.08
   5  -3   0    2.29    0.16
   5  -3   0    2.00    0.16
   5  -3   0    2.14    0.16
   5  -3   0    2.19    0.16
   5  -3   0    2.41    0.20
   5  -3   0    1.89    0.15
   5  -3   0    2.16    0.13
   5  -3   0    2.20    0.16
  -5   3   0    2.11    0.23
   4  -3   0   81.38    1.83
   4  -3   0   80.44    1.84
   4  -3   0   78.07    1.80
   4  -3   0   81.93    1.83
   4  -3   0   79.69    1.75
   4  -3   0   78.67    1.90
   4  -3   0   78.74    1.83
  -4   3   0   79.06    1.95
   3  -3   0   35.02    0.87
   3  -3   0   35.61    0.81
   3  -3   0   36.45    0.91
   3  -3   0   34.72    0.78
   3  -3   0   34.86    0.87
   3  -3   0   35.22    0.88
   3  -3   0   35.05    0.87
  -3   3   0   36.33    0.96
  -3   3   0   35.78    0.96
   2  -3   0   20.74    0.55
   2  -3   0   20.28    0.59
   2  -3   0   20.00    0.54
   2  -3   0   19.94    0.54
   2  -3   0   20.19    0.53
   2  -3   0   19.83    0.54
  -2   3   0   19.62    0.58
  -2   3   0   20.47    0.59
   1  -3   0    7.42    0.18
   1  -3   0    7.29    0.30
   1  -3   0    7.79    0.22
   1  -3   0    7.31    0.26
   1  -3   0    7.38    0.26
   1  -3   0    7.36    0.21
  -1   3   0    7.71    0.29
  -1   3   0    7.14    0.27
  -1   3   0    7.52    0.29
  -1   3   0    7.17    0.28
   0  -3   0    7.68    0.26
   0  -3   0    7.48    0.28
   0  -3   0    7.49    0.28
   0   3   0    7.27    0.26
   0   3   0    6.63    0.28
   0   3   0    7.44    0.28
   0   3   0    6.07    0.30
  -1  -3   0    7.49    0.28
   1   3   0    7.88    0.26
   1   3   0    7.66    0.31
  -2  -3   0    4.26    0.23
   2   3   0    4.24    0.24
  -3  -3   0    0.06    0.06
  -3  -3   0   -0.08    0.06
   3   3   0    0.08    0.08
  -4  -3   0   -0.08    0.06
  -4  -3   0    0.02    0.09
   4   3   0    0.12    0.10
  -5  -3   0    1.18    0.22
  -5  -3   0    1.07    0.20
   5   3   0    1.00    0.19
  -6  -3   0    3.02    0.36
  -6  -3   0    2.50    0.31
   6   3   0    2.48    0.22
   6   3   0    2.51    0.30
   6   3   0    2.52    0.29
  -7  -3   0    1.17    0.25
  -7  -3   0    1.85    0.32
   7   3   0    1.35    0.25
   7   3   0    1.38    0.27
   7   3   0    1.30    0.25
  -8  -3   0    1.90    0.34
  -8  -3   0    1.55    0.30
   8   3   0    1.58    0.32
   8   3   0    1.91    0.32
   8   3   0    1.65    0.28
  -9  -3   0    0.17    0.18
   9   3   0    0.30    0.20
   9   3   0    0.13    0.13
   9   3   0    0.03    0.13
 -10  -3   0    1.08    0.32
  10   3   0    1.38    0.31
  10   3   0    1.49    0.37
  10   3   0    1.36    0.28
  13  -4   0    0.20    0.16
  13  -4   0   -0.02    0.11
  13  -4   0    0.05    0.19
  13  -4   0    0.06    0.15
 -13   4   0   -0.41    0.17
  12  -4   0    0.03    0.17
  12  -4   0    0.06    0.12
  12  -4   0    0.20    0.18
  12  -4   0   -0.16    0.12
 -12   4   0   -0.06    0.16
  11  -4   0    0.03    0.11
  11  -4   0    0.16    0.14
  11  -4   0   -0.07    0.17
  11  -4   0    0.08    0.11
 -11   4   0    0.05    0.16
  10  -4   0    0.01    0.09
  10  -4   0   -0.08    0.12
  10  -4   0   -0.02    0.08
  10  -4   0   -0.08    0.10
 -10   4   0    0.09    0.17
   9  -4   0   11.60    0.53
   9  -4   0   11.70    0.55
   9  -4   0   10.73    0.62
   9  -4   0   11.81    0.53
  -9   4   0   11.69    0.67
   8  -4   0    5.95    0.36
   8  -4   0    6.34    0.35
   8  -4   0    6.17    0.35
   8  -4   0    6.10    0.32
   8  -4   0    6.10    0.42
  -8   4   0    5.75    0.44
   7  -4   0    1.94    0.21
   7  -4   0    2.08    0.21
   7  -4   0    2.00    0.21
   7  -4   0    2.15    0.27
   7  -4   0    2.23    0.22
   7  -4   0    1.79    0.20
   7  -4   0    2.01    0.21
  -7   4   0    2.33    0.30
   6  -4   0   20.27    0.63
   6  -4   0   20.98    0.65
   6  -4   0   20.35    0.64
   6  -4   0   20.89    0.64
   6  -4   0   20.02    0.63
   6  -4   0   20.37    0.73
   6  -4   0   19.52    0.61
   6  -4   0   20.28    0.54
  -6   4   0   20.82    0.77
   5  -4   0   52.08    1.29
   5  -4   0   53.18    1.37
   5  -4   0   52.98    1.30
   5  -4   0   52.33    1.17
   5  -4   0   51.81    1.28
   5  -4   0   52.02    1.30
   5  -4   0   52.80    1.24
   5  -4   0   52.43    1.33
  -5   4   0   51.72    1.46
  -5   4   0   50.58    1.44
  -5   4   0   51.71    1.43
   4  -4   0   27.38    0.80
   4  -4   0   29.39    0.77
   4  -4   0   28.48    0.64
   4  -4   0   28.84    0.77
   4  -4   0   29.41    0.77
   4  -4   0   27.81    0.76
   4  -4   0   27.98    0.68
  -4   4   0   27.56    0.87
  -4   4   0   29.18    0.87
   3  -4   0    6.12    0.26
   3  -4   0    5.92    0.25
   3  -4   0    6.04    0.26
   3  -4   0    6.66    0.27
   3  -4   0    6.27    0.26
  -3   4   0    6.11    0.30
  -3   4   0    6.01    0.30
   2  -4   0    6.06    0.15
   2  -4   0    6.44    0.26
   2  -4   0    6.40    0.26
   2  -4   0    5.79    0.22
   2  -4   0    5.84    0.26
   2  -4   0    6.02    0.26
  -2   4   0    6.11    0.28
  -2   4   0    5.82    0.27
   1  -4   0    0.40    0.08
   1  -4   0    0.38    0.08
   1  -4   0    0.47    0.06
  -1   4   0    0.40    0.09
  -1   4   0    0.46    0.10
   0  -4   0   15.38    0.47
   0  -4   0   15.25    0.47
   0   4   0   16.03    0.48
   0   4   0   16.05    0.51
  -1  -4   0    1.35    0.15
   1   4   0    1.20    0.12
   1   4   0    2.19    0.17
  -2  -4   0    3.10    0.21
   2   4   0    3.06    0.23
  -3  -4   0   10.31    0.44
   3   4   0   10.56    0.46
  -4  -4   0   -0.08    0.08
  -4  -4   0   -0.14    0.10
   4   4   0    0.09    0.09
  -5  -4   0    0.56    0.16
  -5  -4   0    0.35    0.16
   5   4   0    0.50    0.14
  -6  -4   0    1.55    0.26
  -6  -4   0    1.68    0.30
   6   4   0    2.12    0.24
  -7  -4   0    1.69    0.31
  -7  -4   0    1.27    0.27
   7   4   0    1.31    0.32
  -8  -4   0    3.15    0.41
  -8  -4   0    3.38    0.47
   8   4   0    3.62    0.44
   8   4   0    3.34    0.42
  -9  -4   0    5.04    0.57
  -9  -4   0    5.25    0.61
   9   4   0    6.19    0.50
   9   4   0    5.59    0.60
   9   4   0    5.60    0.57
 -10  -4   0   -0.24    0.20
  10   4   0    0.06    0.19
  10   4   0    0.23    0.18
  10   4   0    0.02    0.18
  13  -5   0    0.61    0.21
  13  -5   0    0.40    0.23
  13  -5   0    0.32    0.17
 -13   5   0    0.92    0.32
  12  -5   0    4.99    0.40
  12  -5   0    3.85    0.43
  12  -5   0    4.67    0.46
  12  -5   0    4.78    0.57
 -12   5   0    5.01    0.61
  11  -5   0    0.41    0.20
  11  -5   0    0.28    0.13
  11  -5   0    0.12    0.13
  11  -5   0    0.12    0.13
 -11   5   0   -0.12    0.15
  10  -5   0   -0.02    0.09
  10  -5   0    0.07    0.11
  10  -5   0    0.08    0.10
  10  -5   0    0.06    0.14
 -10   5   0   -0.01    0.17
   9  -5   0    5.92    0.37
   9  -5   0    7.22    0.48
   9  -5   0    6.12    0.37
   9  -5   0    6.39    0.37
  -9   5   0    7.19    0.52
   8  -5   0   34.18    1.01
   8  -5   0   34.15    1.14
   8  -5   0   32.43    0.98
   8  -5   0   33.90    1.01
   8  -5   0   34.49    1.02
  -8   5   0   34.58    1.21
   7  -5   0    3.75    0.30
   7  -5   0    4.47    0.27
   7  -5   0    3.98    0.26
   7  -5   0    3.78    0.17
   7  -5   0    4.23    0.30
   7  -5   0    3.79    0.25
   7  -5   0    3.82    0.24
   7  -5   0    4.03    0.26
  -7   5   0    4.33    0.35
   6  -5   0    0.57    0.14
   6  -5   0    0.61    0.12
   6  -5   0    0.51    0.11
   6  -5   0    0.67    0.12
   6  -5   0    0.48    0.09
   6  -5   0    0.74    0.06
   6  -5   0    0.55    0.11
   6  -5   0    0.71    0.15
  -6   5   0    0.61    0.17
  -6   5   0    0.56    0.17
   5  -5   0   17.12    0.55
   5  -5   0   17.47    0.55
   5  -5   0   17.34    0.56
   5  -5   0   17.23    0.61
   5  -5   0   16.70    0.44
   5  -5   0   15.90    0.57
   5  -5   0   16.39    0.55
  -5   5   0   15.52    0.65
  -5   5   0   16.12    0.64
   4  -5   0    5.10    0.26
   4  -5   0    5.24    0.26
   4  -5   0    4.89    0.25
   4  -5   0    5.22    0.26
   4  -5   0    5.01    0.26
  -4   5   0    4.97    0.30
  -4   5   0    5.05    0.31
   3  -5   0   16.24    0.53
   3  -5   0   16.25    0.52
   3  -5   0   16.73    0.50
   3  -5   0   16.56    0.53
   3  -5   0   15.98    0.53
  -3   5   0   16.48    0.57
  -3   5   0   15.27    0.56
   2  -5   0   10.55    0.39
   2  -5   0   10.26    0.28
   2  -5   0   10.51    0.40
   2  -5   0    9.85    0.32
  -2   5   0   10.24    0.41
  -2   5   0   10.24    0.41
   1  -5   0    3.49    0.17
  -1   5   0    3.19    0.22
  -1   5   0    3.49    0.23
   0  -5   0   11.06    0.40
   0   5   0   11.36    0.44
   0   5   0   11.01    0.40
  -1  -5   0    0.13    0.07
   1   5   0    0.01    0.06
   1   5   0    0.05    0.06
  -2  -5   0    0.55    0.13
   2   5   0    0.67    0.14
   2   5   0    0.47    0.09
  -3  -5   0    0.12    0.09
   3   5   0    0.06    0.10
  -4  -5   0    0.12    0.15
  -4  -5   0    0.34    0.13
   4   5   0    0.21    0.14
  -5  -5   0    2.27    0.32
  -5  -5   0    2.15    0.29
   5   5   0    2.30    0.28
  -6  -5   0    4.98    0.40
  -6  -5   0    4.66    0.48
   6   5   0    4.68    0.34
  -7  -5   0    1.21    0.31
  -7  -5   0    1.25    0.27
  -8  -5   0    1.73    0.37
  -8  -5   0    1.25    0.30
  -9  -5   0    6.49    0.57
  -9  -5   0    8.47    0.82
   9   5   0    6.63    0.54
   9   5   0    6.09    0.62
  13  -6   0    0.02    0.13
  13  -6   0    0.43    0.18
  13  -6   0    0.43    0.24
 -13   6   0    0.67    0.28
  12  -6   0    1.79    0.28
  12  -6   0    1.65    0.27
  12  -6   0    1.30    0.35
 -12   6   0    2.05    0.40
  11  -6   0    0.23    0.17
  11  -6   0   -0.10    0.09
  11  -6   0    0.25    0.12
  11  -6   0    0.03    0.11
 -11   6   0    0.25    0.21
  10  -6   0    0.51    0.15
  10  -6   0    0.54    0.19
  10  -6   0    0.62    0.16
  10  -6   0    0.75    0.17
 -10   6   0    0.64    0.23
   9  -6   0    3.01    0.26
   9  -6   0    2.64    0.34
   9  -6   0    2.64    0.28
   9  -6   0    2.62    0.26
  -9   6   0    2.71    0.40
   8  -6   0    0.92    0.14
   8  -6   0    0.74    0.18
   8  -6   0    0.71    0.15
   8  -6   0    1.08    0.20
   8  -6   0    0.95    0.17
   7  -6   0   26.36    0.87
   7  -6   0   23.95    0.78
   7  -6   0   22.84    0.76
   7  -6   0   25.29    0.69
   7  -6   0   25.56    0.79
   7  -6   0   24.64    0.86
   7  -6   0   23.24    0.77
  -7   6   0   23.53    0.95
  -7   6   0   25.34    0.95
   6  -6   0    0.28    0.06
   6  -6   0    0.23    0.10
   6  -6   0    0.34    0.13
   6  -6   0    0.31    0.10
   6  -6   0    0.31    0.12
   6  -6   0    0.19    0.09
   6  -6   0    0.31    0.10
  -6   6   0    0.17    0.14
  -6   6   0    0.45    0.17
   5  -6   0    1.68    0.20
   5  -6   0    1.53    0.18
   5  -6   0    1.61    0.22
   5  -6   0    1.27    0.17
   5  -6   0    1.81    0.20
   5  -6   0    2.13    0.22
  -5   6   0    1.64    0.26
  -5   6   0    2.20    0.28
   4  -6   0    0.01    0.07
   4  -6   0    0.07    0.07
   4  -6   0   -0.11    0.09
   4  -6   0   -0.01    0.05
  -4   6   0    0.03    0.08
  -4   6   0   -0.05    0.07
   3  -6   0    3.09    0.23
   3  -6   0    2.90    0.22
   3  -6   0    3.16    0.18
   3  -6   0    3.77    0.29
  -3   6   0    3.31    0.26
  -3   6   0    3.59    0.26
   2  -6   0   45.09    1.25
   2  -6   0   47.50    1.12
   2  -6   0   46.55    1.26
   2  -6   0   46.74    1.08
  -2   6   0   45.93    1.26
  -2   6   0   46.55    1.26
  -1   6   0    4.56    0.28
  -1   6   0    4.49    0.28
   0  -6   0    0.14    0.08
   0   6   0    0.27    0.10
   0   6   0    0.06    0.08
  -1  -6   0   10.60    0.43
   1   6   0    9.61    0.39
   1   6   0    9.77    0.45
  -2  -6   0    0.08    0.09
   2   6   0    0.20    0.11
   2   6   0    0.20    0.09
  -3  -6   0    4.30    0.31
   3   6   0    3.99    0.33
  -4  -6   0    1.80    0.29
  -4  -6   0    2.25    0.29
   4   6   0    1.85    0.27
  -5  -6   0    0.03    0.13
  -5  -6   0    0.02    0.12
   5   6   0    0.13    0.15
  -6  -6   0    0.31    0.18
  -6  -6   0    0.19    0.15
   6   6   0    0.17    0.15
  -7  -6   0    0.00    0.16
  -7  -6   0   -0.11    0.15
  -8  -6   0    3.03    0.44
  -8  -6   0    5.04    0.61
  -9  -6   0    0.31    0.25
  -9  -6   0    0.13    0.23
  13  -7   0   -0.04    0.14
  13  -7   0    0.05    0.13
  13  -7   0    0.34    0.22
  12  -7   0    0.15    0.17
  12  -7   0    0.04    0.10
  12  -7   0   -0.18    0.10
  11  -7   0    1.05    0.21
  11  -7   0    1.00    0.28
  11  -7   0    0.97    0.21
  10  -7   0   -0.23    0.11
  10  -7   0    0.14    0.11
  10  -7   0    0.08    0.08
   9  -7   0   19.93    0.73
   9  -7   0   20.02    0.83
   9  -7   0   19.85    0.63
   9  -7   0   19.09    0.73
  -9   7   0   19.22    0.93
  -9   7   0   20.20    0.96
   8  -7   0   11.50    0.57
   8  -7   0   11.06    0.51
   8  -7   0   11.41    0.51
   8  -7   0   11.73    0.39
  -8   7   0   11.66    0.66
  -8   7   0   11.27    0.64
   7  -7   0   32.39    1.00
   7  -7   0   33.47    0.79
   7  -7   0   33.36    1.00
   7  -7   0   33.12    1.05
  -7   7   0   33.08    1.18
  -7   7   0   32.94    1.16
   6  -7   0    2.20    0.24
   6  -7   0    2.16    0.28
   6  -7   0    2.40    0.25
   6  -7   0    2.59    0.23
  -6   7   0    2.21    0.31
  -6   7   0    2.06    0.29
   5  -7   0    0.01    0.11
   5  -7   0    0.11    0.09
   5  -7   0   -0.04    0.07
   5  -7   0    0.09    0.08
  -5   7   0    0.15    0.12
  -5   7   0    0.05    0.11
   4  -7   0   13.18    0.53
   4  -7   0   12.14    0.58
   4  -7   0   12.82    0.46
   4  -7   0   13.15    0.33
   4  -7   0   12.71    0.33
   4  -7   0   13.31    0.53
  -4   7   0   14.08    0.59
  -4   7   0   12.71    0.57
   3  -7   0    2.86    0.31
   3  -7   0    3.46    0.26
   3  -7   0    3.41    0.25
   3  -7   0    3.43    0.19
  -3   7   0    3.57    0.29
  -3   7   0    3.25    0.27
   2  -7   0   33.29    0.82
  -2   7   0   31.27    0.98
  -1   7   0    1.62    0.21
  -1   7   0    1.81    0.23
  -1   7   0    1.65    0.26
   0  -7   0    0.71    0.14
   0   7   0    0.90    0.21
   0   7   0    0.69    0.15
   0   7   0    1.30    0.20
  -1  -7   0    2.22    0.23
   1   7   0    2.16    0.30
   1   7   0    2.54    0.22
   1   7   0    2.03    0.25
  -2  -7   0   -0.07    0.08
   2   7   0   -0.05    0.12
   2   7   0   -0.04    0.08
  -3  -7   0    1.98    0.26
   3   7   0    1.64    0.27
  -4  -7   0    0.54    0.18
  -4  -7   0    0.59    0.20
   4   7   0    0.57    0.19
  -5  -7   0    1.17    0.27
  -5  -7   0    0.38    0.19
   5   7   0    0.68    0.21
  -6  -7   0    1.42    0.32
  -6  -7   0    1.89    0.31
   6   7   0    1.55    0.29
  -7  -7   0    0.25    0.19
  -7  -7   0    0.19    0.19
  -8  -7   0    1.07    0.31
  -8  -7   0    0.97    0.32
  13  -8   0    0.29    0.24
  13  -8   0   -0.02    0.13
  13  -8   0   -0.11    0.13
  12  -8   0    0.33    0.22
  12  -8   0    0.85    0.21
  12  -8   0    0.26    0.14
  11  -8   0    0.09    0.10
  11  -8   0    0.11    0.17
  11  -8   0    0.23    0.14
  10  -8   0    6.25    0.41
  10  -8   0    6.42    0.48
  10  -8   0    5.94    0.40
 -10   8   0    6.58    0.57
 -10   8   0    6.60    0.65
   9  -8   0   15.72    0.65
   9  -8   0   15.94    0.65
   9  -8   0   14.73    0.70
  -9   8   0   14.25    0.78
  -9   8   0   13.93    0.77
   8  -8   0    0.93    0.18
   8  -8   0    1.36    0.21
   8  -8   0    0.81    0.19
  -8   8   0    0.79    0.22
  -8   8   0    1.48    0.29
   7  -8   0    0.11    0.11
   7  -8   0    0.30    0.12
   7  -8   0    0.21    0.11
  -7   8   0   -0.08    0.12
  -7   8   0    0.06    0.15
   6  -8   0    3.60    0.29
   6  -8   0    3.09    0.31
   6  -8   0    3.66    0.27
  -6   8   0    3.52    0.37
  -6   8   0    3.41    0.38
   5  -8   0    0.00    0.04
   5  -8   0   -0.01    0.07
   5  -8   0   -0.10    0.06
   5  -8   0    0.12    0.10
  -5   8   0    0.06    0.13
  -5   8   0    0.01    0.14
   4  -8   0    3.66    0.28
   4  -8   0    3.30    0.21
   4  -8   0    2.82    0.29
  -4   8   0    3.51    0.31
  -4   8   0    3.98    0.39
   3  -8   0    0.05    0.06
   3  -8   0    0.03    0.09
   3  -8   0    0.02    0.09
  -3   8   0   -0.20    0.11
  -3   8   0    0.10    0.12
  -2   8   0    2.73    0.31
   1  -8   0    2.70    0.23
  -1   8   0    2.30    0.27
  -1   8   0    3.07    0.35
   0  -8   0    0.13    0.10
   0   8   0    0.14    0.11
   0   8   0    0.15    0.16
  -1  -8   0    3.68    0.28
   1   8   0    3.80    0.27
   1   8   0    4.04    0.42
  -2  -8   0    5.54    0.37
   2   8   0    5.36    0.30
   2   8   0    4.30    0.39
  -3  -8   0    4.35    0.34
   3   8   0    3.82    0.43
  -4  -8   0    0.26    0.16
  -4  -8   0   -0.03    0.12
   4   8   0    0.12    0.16
  -5  -8   0    0.28    0.18
  -5  -8   0    0.43    0.22
   5   8   0    0.06    0.18
  -6  -8   0    5.00    0.58
  -6  -8   0    5.08    0.52
  -7  -8   0    0.44    0.25
  -7  -8   0    0.36    0.24
  13  -9   0    1.23    0.32
  13  -9   0    0.85    0.23
  13  -9   0    1.29    0.27
  12  -9   0    3.83    0.49
  12  -9   0    3.23    0.39
  12  -9   0    3.75    0.42
 -12   9   0    3.90    0.66
 -12   9   0    3.65    0.64
  11  -9   0    0.62    0.23
  11  -9   0    0.92    0.21
  11  -9   0    0.91    0.21
 -11   9   0    0.94    0.30
 -11   9   0    1.25    0.34
  10  -9   0    3.57    0.42
  10  -9   0    4.35    0.41
  10  -9   0    4.18    0.35
 -10   9   0    4.10    0.52
 -10   9   0    3.69    0.52
   9  -9   0    0.27    0.13
   9  -9   0    0.48    0.16
   9  -9   0    0.30    0.14
  -9   9   0    0.36    0.19
  -9   9   0    0.17    0.19
   8  -9   0    0.82    0.17
   8  -9   0    0.58    0.16
   8  -9   0    0.64    0.18
  -8   9   0    0.52    0.21
  -8   9   0    0.39    0.20
   7  -9   0   13.01    0.60
   7  -9   0   13.57    0.61
   7  -9   0   13.59    0.59
  -7   9   0   13.00    0.70
   6  -9   0    3.18    0.33
   6  -9   0    2.37    0.28
   6  -9   0    2.98    0.25
  -6   9   0    2.89    0.37
   5  -9   0    0.66    0.18
   5  -9   0    0.62    0.17
   5  -9   0    0.44    0.11
  -5   9   0    0.51    0.21
  -5   9   0    0.65    0.21
   4  -9   0    5.04    0.36
   4  -9   0    4.58    0.26
   4  -9   0    5.55    0.38
  -4   9   0    4.61    0.38
  -4   9   0    5.09    0.38
   3  -9   0    0.89    0.19
   3  -9   0    0.81    0.18
  -3   9   0    0.25    0.16
  -2   9   0    0.37    0.17
   1  -9   0    0.68    0.16
  -1   9   0    0.64    0.19
  -1   9   0    0.81    0.22
   0  -9   0    1.60    0.23
   0   9   0    1.79    0.25
   0   9   0    1.68    0.30
  -1  -9   0    3.08    0.32
   1   9   0    3.43    0.28
   1   9   0    3.27    0.41
  -2  -9   0    0.11    0.11
   2   9   0    0.49    0.20
  -3  -9   0    6.09    0.42
   3   9   0    5.28    0.55
  -4  -9   0    0.78    0.23
  -4  -9   0    0.65    0.24
   4   9   0    0.87    0.27
  -5  -9   0    0.29    0.19
  -5  -9   0    0.13    0.19
   5   9   0    0.12    0.18
  -6  -9   0    4.47    0.58
  12 -10   0    0.19    0.15
  12 -10   0    0.53    0.21
  12 -10   0    0.13    0.14
 -12  10   0   -0.04    0.26
 -12  10   0    0.32    0.26
  11 -10   0    0.19    0.13
  11 -10   0    0.07    0.14
  11 -10   0   -0.07    0.18
 -11  10   0    0.70    0.28
 -11  10   0    0.08    0.22
  10 -10   0    0.07    0.11
  10 -10   0   -0.06    0.13
  10 -10   0   -0.04    0.11
 -10  10   0    0.16    0.21
 -10  10   0   -0.02    0.20
   9 -10   0   -0.08    0.08
   9 -10   0   -0.03    0.11
   9 -10   0   -0.03    0.12
  -9  10   0    0.05    0.17
  -9  10   0    0.00    0.18
   8 -10   0    0.44    0.16
   8 -10   0    0.55    0.17
   8 -10   0    0.58    0.18
  -8  10   0    0.20    0.20
   7 -10   0    0.08    0.10
   7 -10   0    0.09    0.11
   7 -10   0   -0.01    0.11
  -7  10   0    0.23    0.17
   6 -10   0   -0.08    0.10
   6 -10   0    0.02    0.10
   6 -10   0    0.08    0.09
  -6  10   0    0.11    0.16
  -6  10   0   -0.08    0.13
   5 -10   0    0.75    0.19
   5 -10   0    0.88    0.20
   5 -10   0    1.19    0.17
  -5  10   0    1.16    0.25
  -5  10   0    1.28    0.28
   4 -10   0    0.19    0.13
   4 -10   0    0.18    0.13
  -4  10   0    0.25    0.17
  -3  10   0    0.60    0.21
  -2  10   0    0.33    0.16
   1 -10   0    0.32    0.14
  -1  10   0    0.02    0.12
  -1  10   0   -0.06    0.15
   0 -10   0    7.56    0.44
   0  10   0    6.96    0.44
   0  10   0    7.13    0.56
  -1 -10   0    5.22    0.38
   1  10   0    5.11    0.35
   1  10   0    4.83    0.52
  -2 -10   0    0.01    0.13
   2  10   0   -0.12    0.14
  -3 -10   0    0.03    0.15
   3  10   0    0.12    0.18
  -4 -10   0    1.00    0.31
   4  10   0    1.38    0.34
  -5 -10   0    0.35    0.26
   5  10   0    1.38    0.31
  12 -11   0    0.48    0.20
  12 -11   0    0.95    0.20
  12 -11   0    0.41    0.24
 -12  11   0    1.29    0.38
 -12  11   0    0.46    0.29
  11 -11   0    6.91    0.54
  11 -11   0    7.01    0.51
  11 -11   0    7.06    0.50
 -11  11   0    6.45    0.71
 -11  11   0    5.58    0.65
  10 -11   0    1.20    0.25
  10 -11   0    1.37    0.29
  10 -11   0    0.95    0.23
 -10  11   0    0.73    0.29
   9 -11   0    0.05    0.11
   9 -11   0    0.18    0.14
   9 -11   0   -0.22    0.07
  -9  11   0   -0.11    0.15
   8 -11   0    1.17    0.25
   8 -11   0    0.69    0.20
   8 -11   0    0.97    0.20
  -8  11   0    0.96    0.27
   7 -11   0    0.21    0.13
   7 -11   0    0.65    0.16
   7 -11   0    0.59    0.19
  -7  11   0    0.27    0.20
  -7  11   0    0.07    0.18
   6 -11   0    1.31    0.19
   6 -11   0    2.08    0.31
   6 -11   0    1.47    0.27
  -6  11   0    1.23    0.29
  -6  11   0    1.72    0.33
   5 -11   0    0.24    0.15
   5 -11   0    0.08    0.08
   5 -11   0    0.08    0.13
  -5  11   0    0.00    0.17
   4 -11   0    0.57    0.18
   4 -11   0    0.32    0.17
  -4  11   0    0.20    0.17
  -3  11   0    0.49    0.20
   2 -11   0    0.32    0.14
  -2  11   0    0.46    0.22
  -2  11   0    0.72    0.22
   1 -11   0    3.04    0.34
  -1  11   0    3.43    0.39
  -1  11   0    2.93    0.43
   0 -11   0    7.04    0.44
   0  11   0    6.89    0.45
   0  11   0    7.30    0.60
  -1 -11   0    7.69    0.48
   1  11   0    7.74    0.60
   2  11   0    8.97    0.66
   3  11   0    3.96    0.54
  -4 -11   0   -0.05    0.21
   4  11   0    0.11    0.22
  12 -12   0    0.06    0.17
  12 -12   0    0.22    0.17
  12 -12   0    0.01    0.14
 -12  12   0   -0.25    0.26
  11 -12   0    0.01    0.13
  11 -12   0    0.00    0.12
  11 -12   0    0.15    0.15
 -11  12   0   -0.11    0.23
  10 -12   0    0.09    0.16
  10 -12   0    0.01    0.13
 -10  12   0    0.22    0.20
   9 -12   0    0.29    0.16
   9 -12   0    0.62    0.20
  -9  12   0   -0.08    0.18
   8 -12   0    1.13    0.26
   8 -12   0    1.12    0.26
  -8  12   0    1.10    0.33
   7 -12   0    0.17    0.14
   7 -12   0    0.24    0.14
  -7  12   0    0.08    0.20
  -7  12   0   -0.03    0.15
   6 -12   0    1.03    0.25
   6 -12   0    0.70    0.21
  -6  12   0    0.92    0.27
  -6  12   0    0.52    0.26
   5 -12   0   -0.06    0.12
   5 -12   0    0.79    0.22
  -5  12   0    0.14    0.19
   4 -12   0    0.03    0.12
   4 -12   0    0.04    0.12
  -4  12   0    0.25    0.18
  -3  12   0    0.47    0.20
   2 -12   0    1.04    0.23
  -2  12   0    0.73    0.25
  -2  12   0    1.03    0.32
   1 -12   0    2.48    0.34
  -1  12   0    3.07    0.39
  -1  12   0    3.37    0.50
   0  12   0    1.85    0.39
   0  12   0    3.21    0.37
   2  12   0    0.07    0.22
   3  12   0    0.57    0.29
  11 -13   0    0.23    0.18
  11 -13   0    0.38    0.20
 -11  13   0    0.24    0.24
  10 -13   0    0.19    0.15
  10 -13   0    0.14    0.15
 -10  13   0    0.08    0.22
   9 -13   0    0.59    0.19
   9 -13   0    0.80    0.25
  -9  13   0    0.56    0.27
   8 -13   0    1.88    0.35
   8 -13   0    1.93    0.33
  -8  13   0    2.00    0.41
  -8  13   0    1.52    0.39
   7 -13   0    2.80    0.41
   7 -13   0    2.89    0.40
  -7  13   0    2.67    0.44
  -7  13   0    2.45    0.42
   6 -13   0    2.54    0.39
   6 -13   0    2.84    0.41
  -6  13   0    3.15    0.46
   5 -13   0    1.12    0.28
   5 -13   0    1.11    0.26
  -5  13   0    1.44    0.34
  -4  13   0   11.66    0.70
   3 -13   0    1.14    0.24
  -3  13   0    1.35    0.32
  -2  13   0   -0.10    0.17
  -2  13   0    0.21    0.21
  -1  13   0    0.02    0.17
  -1  13   0    0.24    0.22
   0  13   0   -0.05    0.21
   1  13   0    0.11    0.22
   2  13   0    0.66    0.28
  10 -14   0    0.25    0.17
  10 -14   0    0.09    0.16
 -10  14   0    0.09    0.28
   9 -14   0    1.83    0.34
   9 -14   0    2.65    0.39
  -9  14   0    2.10    0.43
  -9  14   0    2.55    0.46
   8 -14   0    1.23    0.31
   8 -14   0    1.66    0.34
  -8  14   0    1.72    0.40
  -8  14   0    1.57    0.38
   7 -14   0    0.14    0.20
   7 -14   0   -0.28    0.12
  -7  14   0   -0.01    0.19
   6 -14   0    1.54    0.32
   6 -14   0    1.04    0.28
  -6  14   0    1.29    0.33
   5 -14   0   -0.27    0.14
   5 -14   0   -0.03    0.17
  -5  14   0   -0.18    0.15
  -4  14   0    0.42    0.23
  -3  14   0    0.92    0.29
  -2  14   0    0.06    0.21
  -2  14   0    0.06    0.27
  -1  14   0    1.70    0.42
   0  14   0    0.80    0.29
   8 -15   0    0.88    0.28
   8 -15   0    1.78    0.37
  -8  15   0    1.34    0.40
   7 -15   0    0.06    0.19
   7 -15   0   -0.07    0.14
  -7  15   0    0.15    0.23
   6 -15   0    0.43    0.23
   6 -15   0    0.81    0.30
  -6  15   0    0.74    0.30
   5 -15   0    0.41    0.26
   5 -15   0    0.10    0.23
  -5  15   0    0.44    0.23
  -4  15   0    0.02    0.25
  -3  15   0   -0.31    0.19
  -3  15  -1    0.76    0.29
  -4  15  -1    1.08    0.32
  -5  15  -1    1.56    0.37
  -6  15  -1    0.19    0.24
   6 -15   1    0.14    0.18
   6 -15   1    0.19    0.16
  -7  15  -1    0.21    0.21
   7 -15   1    0.06    0.17
   7 -15   1    0.08    0.17
  -8  15  -1    0.53    0.29
   8 -15   1    0.16    0.20
   8 -15   1    0.57    0.27
   0  14  -1    1.19    0.36
  -1  14  -1    5.00    0.66
  -2  14  -1   -0.30    0.21
  -2  14  -1    0.02    0.20
  -3  14  -1    0.73    0.28
  -4  14  -1    2.43    0.41
  -5  14  -1   -0.07    0.18
  -6  14  -1    0.09    0.24
   6 -14   1   -0.19    0.13
   6 -14   1   -0.08    0.13
  -7  14  -1    0.96    0.32
   7 -14   1    1.95    0.37
   7 -14   1    1.78    0.36
  -8  14  -1    1.91    0.42
  -8  14  -1    1.15    0.37
   8 -14   1    1.09    0.30
   8 -14   1    1.40    0.33
  -9  14  -1    0.35    0.26
  -9  14  -1    0.45    0.26
   9 -14   1    0.73    0.27
   9 -14   1    1.14    0.29
 -10  14  -1    0.21    0.30
  10 -14   1    0.21    0.21
  10 -14   1    0.54    0.23
   2  13  -1    2.95    0.50
   1  13  -1    0.33    0.27
   0  13  -1    0.73    0.32
  -1  13  -1    0.06    0.18
  -1  13  -1    0.46    0.24
   1 -13   1    0.06    0.18
  -2  13  -1    0.16    0.20
  -2  13  -1    0.28    0.19
   2 -13   1   -0.14    0.13
  -3  13  -1   -0.16    0.16
   3 -13   1    0.29    0.16
  -4  13  -1    0.37    0.21
  -5  13  -1    1.46    0.35
   5 -13   1    0.83    0.24
   5 -13   1    0.61    0.24
  -6  13  -1    0.06    0.19
   6 -13   1    0.26    0.19
   6 -13   1    0.30    0.19
  -7  13  -1    0.37    0.21
  -7  13  -1    0.39    0.24
   7 -13   1    0.45    0.22
   7 -13   1    0.59    0.24
  -8  13  -1    2.23    0.44
  -8  13  -1    2.40    0.43
   8 -13   1    3.05    0.42
   8 -13   1    2.89    0.41
  -9  13  -1    2.07    0.42
   9 -13   1    3.83    0.48
   9 -13   1    2.65    0.40
 -10  13  -1    0.95    0.33
  10 -13   1    0.85    0.26
  10 -13   1    0.65    0.23
 -11  13  -1    2.60    0.51
  11 -13   1    2.02    0.33
  11 -13   1    2.59    0.41
   3  12  -1    1.07    0.37
   2  12  -1    6.80    0.72
   1  12  -1    0.09    0.23
  -1 -12   1    0.55    0.21
   0  12  -1    0.15    0.24
   0  12  -1    0.77    0.21
   0 -12   1    0.17    0.15
  -1  12  -1    0.59    0.29
  -1  12  -1    0.93    0.25
   1 -12   1    0.64    0.20
  -2  12  -1    1.13    0.31
  -2  12  -1    0.58    0.21
   2 -12   1    0.83    0.24
  -3  12  -1    0.10    0.16
  -4  12  -1    0.87    0.25
  -5  12  -1    0.37    0.23
   5 -12   1    0.44    0.19
   5 -12   1    0.27    0.18
  -6  12  -1    1.91    0.36
  -6  12  -1    1.74    0.32
   6 -12   1    1.41    0.30
   6 -12   1    1.77    0.32
  -7  12  -1    0.68    0.26
  -7  12  -1    0.30    0.21
   7 -12   1    0.26    0.18
   7 -12   1    0.64    0.21
  -8  12  -1    0.18    0.18
   8 -12   1   -0.05    0.10
   8 -12   1    0.04    0.15
   8 -12   1   -0.14    0.11
  -9  12  -1    2.40    0.45
   9 -12   1    1.84    0.31
   9 -12   1    1.04    0.26
   9 -12   1    1.38    0.29
 -10  12  -1    0.01    0.20
  10 -12   1    0.28    0.17
  10 -12   1   -0.21    0.12
  10 -12   1    0.38    0.20
 -11  12  -1   -0.05    0.22
  11 -12   1   -0.03    0.15
  11 -12   1    0.02    0.16
  11 -12   1   -0.09    0.11
   4  11  -1    1.04    0.34
  -4 -11   1    0.65    0.29
   3  11  -1    2.93    0.46
  -3 -11   1    3.41    0.42
   2  11  -1    0.26    0.26
  -2 -11   1    0.91    0.24
   1  11  -1    1.24    0.34
  -1 -11   1    1.33    0.26
   0  11  -1    0.49    0.24
   0  11  -1    0.81    0.21
   0 -11   1    0.57    0.19
  -1  11  -1    3.95    0.52
  -1  11  -1    4.38    0.38
   1 -11   1    4.07    0.36
  -2  11  -1    0.88    0.23
   2 -11   1    0.35    0.15
  -3  11  -1    1.17    0.27
  -4  11  -1    1.00    0.26
  -5  11  -1    3.68    0.42
  -5  11  -1    3.13    0.41
   5 -11   1    3.67    0.41
   5 -11   1    3.87    0.28
   5 -11   1    4.61    0.47
  -6  11  -1    4.92    0.53
  -6  11  -1    5.80    0.47
   6 -11   1    5.06    0.34
   6 -11   1    5.13    0.43
   6 -11   1    5.11    0.43
  -7  11  -1    0.01    0.15
  -7  11  -1    0.18    0.19
   7 -11   1   -0.10    0.10
   7 -11   1    0.03    0.13
   7 -11   1    0.19    0.11
  -8  11  -1    0.20    0.18
   8 -11   1    0.08    0.13
   8 -11   1    0.15    0.14
   8 -11   1    0.05    0.13
  -9  11  -1    0.06    0.19
   9 -11   1   -0.02    0.14
   9 -11   1    0.18    0.14
   9 -11   1    0.18    0.15
 -10  11  -1   -0.05    0.19
 -10  11  -1    0.27    0.22
  10 -11   1   -0.06    0.15
  10 -11   1    0.27    0.15
  10 -11   1    0.12    0.17
 -11  11  -1    0.99    0.34
 -11  11  -1    0.49    0.30
  11 -11   1    1.14    0.25
  11 -11   1    1.19    0.30
  11 -11   1    1.09    0.26
 -12  11  -1    0.68    0.31
 -12  11  -1    0.58    0.30
  12 -11   1    0.69    0.30
  12 -11   1    0.58    0.22
  12 -11   1    0.92    0.26
   5  10  -1   -0.01    0.20
  -5 -10   1    0.16    0.20
  -5 -10   1    0.04    0.17
   4  10  -1    3.00    0.47
  -4 -10   1    3.78    0.45
  -4 -10   1    3.84    0.53
   3  10  -1    1.26    0.31
  -3 -10   1    1.55    0.31
   2  10  -1    4.10    0.49
  -2 -10   1    3.65    0.41
   1  10  -1    1.20    0.29
   1  10  -1    1.38    0.22
  -1 -10   1    1.38    0.25
   0  10  -1    7.73    0.60
   0  10  -1    9.06    0.48
   0 -10   1    8.80    0.49
  -1  10  -1    0.38    0.21
  -1  10  -1    0.34    0.15
   1 -10   1    0.46    0.16
  -2  10  -1    0.17    0.14
  -3  10  -1    1.26    0.26
  -4  10  -1    1.51    0.28
  -4  10  -1    1.27    0.25
   4 -10   1    1.60    0.27
   4 -10   1    1.40    0.19
   4 -10   1    1.63    0.28
  -5  10  -1   -0.09    0.18
  -5  10  -1    0.12    0.16
   5 -10   1    0.07    0.12
   5 -10   1   -0.13    0.10
   5 -10   1    0.07    0.10
  -6  10  -1    1.11    0.27
  -6  10  -1    1.62    0.29
   6 -10   1    1.14    0.23
   6 -10   1    1.85    0.24
   6 -10   1    1.79    0.27
  -7  10  -1    8.61    0.60
   7 -10   1    7.90    0.50
   7 -10   1    8.50    0.47
   7 -10   1    9.22    0.53
  -8  10  -1    0.61    0.22
  -8  10  -1   -0.07    0.14
   8 -10   1   -0.01    0.11
   8 -10   1    0.23    0.15
   8 -10   1   -0.02    0.11
  -9  10  -1    0.12    0.18
  -9  10  -1    0.58    0.22
   9 -10   1    0.60    0.19
   9 -10   1    0.50    0.19
   9 -10   1    0.77    0.19
 -10  10  -1    0.19    0.25
 -10  10  -1    1.13    0.32
  10 -10   1    0.21    0.18
  10 -10   1    0.70    0.19
  10 -10   1    0.42    0.17
 -11  10  -1    0.40    0.24
 -11  10  -1    0.11    0.23
  11 -10   1   -0.03    0.15
  11 -10   1    0.15    0.14
  11 -10   1    0.23    0.15
 -12  10  -1    1.30    0.36
 -12  10  -1    1.26    0.36
  12 -10   1    1.33    0.34
  12 -10   1    1.53    0.30
  12 -10   1    0.90    0.25
  -6  -9   1    2.44    0.46
  -6  -9   1    1.73    0.37
   5   9  -1    1.51    0.33
  -5  -9   1    1.60    0.37
  -5  -9   1    1.27    0.29
   4   9  -1    1.08    0.30
  -4  -9   1    0.63    0.24
  -4  -9   1    0.52    0.22
   3   9  -1   -0.37    0.14
  -3  -9   1   -0.06    0.14
   2   9  -1    0.60    0.15
   2   9  -1    0.74    0.24
  -2  -9   1    0.47    0.18
   1   9  -1    4.39    0.31
  -1  -9   1    4.16    0.34
   0   9  -1    0.15    0.12
   0  -9   1    0.08    0.11
  -1   9  -1    8.43    0.46
   1  -9   1    8.95    0.46
  -2   9  -1    1.15    0.24
  -3   9  -1    3.06    0.35
  -4   9  -1    0.21    0.17
  -4   9  -1    0.24    0.13
   4  -9   1    0.05    0.08
   4  -9   1   -0.05    0.10
   4  -9   1    0.22    0.13
  -5   9  -1    4.23    0.36
  -5   9  -1    4.25    0.43
   5  -9   1    3.98    0.15
   5  -9   1    4.58    0.36
   5  -9   1    4.83    0.36
   5  -9   1    3.91    0.27
  -6   9  -1   30.17    1.14
   6  -9   1   33.12    1.02
   6  -9   1   32.59    1.09
   6  -9   1   32.63    1.08
  -7   9  -1    1.07    0.26
  -7   9  -1    1.03    0.26
   7  -9   1    1.83    0.27
   7  -9   1    1.61    0.25
   7  -9   1    1.10    0.20
  -8   9  -1    0.12    0.16
  -8   9  -1    0.03    0.15
   8  -9   1    0.12    0.12
   8  -9   1    0.03    0.09
   8  -9   1    0.12    0.12
  -9   9  -1    5.17    0.57
  -9   9  -1    3.67    0.49
   9  -9   1    4.47    0.39
   9  -9   1    4.20    0.35
   9  -9   1    4.68    0.37
 -10   9  -1    2.93    0.47
 -10   9  -1    2.41    0.44
  10  -9   1    3.46    0.37
  10  -9   1    2.76    0.34
  10  -9   1    2.41    0.36
 -11   9  -1    5.01    0.61
 -11   9  -1    4.76    0.58
  11  -9   1    5.33    0.42
  11  -9   1    5.76    0.44
  11  -9   1    6.09    0.52
 -12   9  -1    2.19    0.45
 -12   9  -1    2.53    0.48
  12  -9   1    2.55    0.35
  12  -9   1    2.57    0.36
  12  -9   1    2.32    0.40
 -13   9  -1    0.21    0.25
 -13   9  -1    0.10    0.23
  13  -9   1    0.23    0.19
  -7  -8   1    0.69    0.27
  -7  -8   1    0.33    0.25
   6   8  -1    0.03    0.17
  -6  -8   1   -0.17    0.15
  -6  -8   1   -0.05    0.16
   5   8  -1    0.18    0.20
  -5  -8   1    0.11    0.17
  -5  -8   1    0.31    0.17
   4   8  -1    0.64    0.23
  -4  -8   1    0.82    0.21
  -4  -8   1    1.01    0.26
  -3  -8   1    1.04    0.24
   2   8  -1    1.17    0.17
  -2  -8   1    0.66    0.17
   1   8  -1    0.85    0.16
  -1  -8   1    0.84    0.17
   0   8  -1    0.31    0.13
   0   8  -1    0.40    0.14
   0  -8   1    0.23    0.11
  -1   8  -1    0.13    0.11
  -1   8  -1    0.06    0.13
  -2   8  -1    6.57    0.41
  -3   8  -1    9.84    0.49
  -3   8  -1    9.93    0.51
   3  -8   1   10.18    0.40
  -4   8  -1    0.08    0.11
  -4   8  -1    0.05    0.14
   4  -8   1    0.00    0.03
   4  -8   1    0.03    0.09
   4  -8   1   -0.01    0.06
   4  -8   1   -0.01    0.08
  -5   8  -1    0.23    0.15
  -5   8  -1    0.32    0.18
   5  -8   1    0.15    0.09
   5  -8   1    0.33    0.13
   5  -8   1    0.47    0.14
  -6   8  -1   45.56    1.43
  -6   8  -1   45.87    1.44
   6  -8   1   45.48    1.30
   6  -8   1   44.62    1.33
   6  -8   1   45.69    1.33
  -7   8  -1    0.93    0.24
  -7   8  -1    0.57    0.21
   7  -8   1    0.86    0.18
   7  -8   1    0.89    0.18
   7  -8   1    1.00    0.20
  -8   8  -1   11.95    0.68
  -8   8  -1   10.66    0.64
   8  -8   1   10.72    0.54
   8  -8   1   11.71    0.55
   8  -8   1   10.87    0.57
  -9   8  -1    0.89    0.25
  -9   8  -1    0.99    0.27
   9  -8   1    0.51    0.17
   9  -8   1    0.64    0.17
   9  -8   1    1.16    0.24
 -10   8  -1    0.06    0.19
 -10   8  -1    0.17    0.19
  10  -8   1    0.13    0.12
  10  -8   1    0.19    0.16
  10  -8   1    0.17    0.11
 -11   8  -1    2.25    0.42
 -11   8  -1    2.71    0.44
  11  -8   1    3.08    0.36
  11  -8   1    2.84    0.35
  11  -8   1    2.90    0.41
 -12   8  -1    0.35    0.31
 -12   8  -1    0.85    0.38
  12  -8   1    0.97    0.24
  12  -8   1    0.72    0.26
  12  -8   1    0.80    0.23
  13  -8   1    1.93    0.42
  13  -8   1    1.69    0.29
  13  -8   1    2.36    0.36
  -8  -7   1    0.33    0.24
  -8  -7   1    0.52    0.25
  -7  -7   1   -0.18    0.15
  -7  -7   1    0.42    0.24
   6   7  -1    0.15    0.17
  -6  -7   1   -0.25    0.14
  -6  -7   1    0.04    0.18
   5   7  -1    0.97    0.24
  -5  -7   1    1.11    0.28
  -5  -7   1    0.69    0.20
  -4  -7   1    0.07    0.11
  -4  -7   1   -0.06    0.12
  -3  -7   1    7.36    0.44
   2   7  -1    2.96    0.21
   2   7  -1    3.32    0.29
  -2  -7   1    2.86    0.29
   1   7  -1    0.09    0.10
   1   7  -1    0.11    0.09
  -1  -7   1    0.14    0.10
   0   7  -1   10.56    0.44
   0   7  -1   11.29    0.49
   0  -7   1   10.69    0.47
  -1   7  -1   12.30    0.51
  -1   7  -1   11.07    0.48
  -2   7  -1    0.89    0.17
  -3   7  -1    9.90    0.47
  -3   7  -1   10.12    0.48
   3  -7   1   10.29    0.39
   3  -7   1   10.06    0.28
   3  -7   1   10.34    0.48
   3  -7   1    9.90    0.47
  -4   7  -1    1.78    0.26
  -4   7  -1    1.38    0.23
   4  -7   1    1.48    0.18
   4  -7   1    1.56    0.11
   4  -7   1    1.70    0.22
   4  -7   1    1.47    0.24
   4  -7   1    1.61    0.22
  -5   7  -1   -0.02    0.12
  -5   7  -1    0.05    0.11
   5  -7   1    0.05    0.08
   5  -7   1    0.05    0.08
   5  -7   1   -0.06    0.07
   5  -7   1   -0.02    0.11
  -6   7  -1    7.23    0.46
  -6   7  -1    6.50    0.43
   6  -7   1    6.70    0.44
   6  -7   1    6.67    0.38
   6  -7   1    6.89    0.38
   6  -7   1    6.97    0.39
  -7   7  -1   13.39    0.68
  -7   7  -1   13.17    0.69
   7  -7   1   13.15    0.37
   7  -7   1   13.62    0.57
   7  -7   1   13.39    0.60
   7  -7   1   12.29    0.55
  -8   7  -1    0.04    0.15
  -8   7  -1   -0.07    0.13
   8  -7   1   -0.06    0.11
   8  -7   1    0.21    0.14
   8  -7   1    0.04    0.09
   8  -7   1    0.01    0.06
   8  -7   1   -0.07    0.07
  -9   7  -1    2.94    0.42
  -9   7  -1    3.16    0.44
   9  -7   1    2.43    0.28
   9  -7   1    2.84    0.31
   9  -7   1    3.10    0.37
 -10   7  -1    0.28    0.23
 -10   7  -1    0.24    0.23
  10  -7   1    0.21    0.17
  10  -7   1    0.28    0.14
  10  -7   1    0.22    0.14
  11  -7   1    0.54    0.24
  11  -7   1    0.57    0.17
  11  -7   1    0.62    0.19
  12  -7   1    1.83    0.30
  12  -7   1    1.83    0.39
  12  -7   1    2.14    0.33
  13  -7   1    0.94    0.30
  13  -7   1    0.56    0.21
  13  -7   1    0.56    0.19
   9   6  -1    1.07    0.31
   9   6  -1    1.22    0.31
  -9  -6   1    1.52    0.37
  -9  -6   1    1.54    0.38
  -8  -6   1    0.95    0.32
  -8  -6   1    1.53    0.35
  -7  -6   1    0.30    0.21
  -7  -6   1    0.26    0.17
   6   6  -1   -0.02    0.13
  -6  -6   1    0.04    0.15
  -6  -6   1   -0.04    0.14
  -5  -6   1    0.03    0.13
  -5  -6   1    0.02    0.12
  -4  -6   1    0.02    0.12
  -4  -6   1    0.24    0.13
   3   6  -1   12.67    0.57
  -3  -6   1   14.51    0.61
   2   6  -1    2.21    0.17
   2   6  -1    2.33    0.24
  -2  -6   1    2.19    0.25
   1   6  -1    0.32    0.11
   1   6  -1    0.30    0.10
  -1  -6   1    0.55    0.13
   0   6  -1    0.33    0.11
   0   6  -1    0.17    0.08
   0  -6   1    0.14    0.09
  -1   6  -1   13.17    0.49
  -1   6  -1   12.92    0.50
  -2   6  -1   12.56    0.49
  -2   6  -1   13.21    0.51
   2  -6   1   12.76    0.34
   2  -6   1   12.65    0.43
  -3   6  -1    7.82    0.39
  -3   6  -1    8.22    0.39
   3  -6   1    7.47    0.37
   3  -6   1    8.09    0.33
   3  -6   1    7.49    0.42
   3  -6   1    8.21    0.38
   3  -6   1    7.79    0.24
  -4   6  -1    3.09    0.30
  -4   6  -1    2.80    0.29
   4  -6   1    2.61    0.28
   4  -6   1    2.44    0.21
   4  -6   1    2.69    0.21
   4  -6   1    2.87    0.22
  -5   6  -1   15.92    0.65
  -5   6  -1   15.35    0.65
   5  -6   1   15.80    0.58
   5  -6   1   16.09    0.59
   5  -6   1   15.88    0.65
   5  -6   1   15.88    0.59
  -6   6  -1    1.03    0.22
  -6   6  -1    0.87    0.20
   6  -6   1    0.76    0.17
   6  -6   1    0.66    0.15
   6  -6   1    0.64    0.14
   6  -6   1    0.74    0.15
   6  -6   1    0.91    0.09
  -7   6  -1  122.87    3.19
  -7   6  -1  125.65    3.19
   7  -6   1  123.91    3.00
   7  -6   1  127.22    3.01
   7  -6   1  129.03    2.84
   7  -6   1  125.46    3.08
   7  -6   1  130.36    3.08
  -8   6  -1    3.87    0.44
  -8   6  -1    3.99    0.44
   8  -6   1    2.97    0.30
   8  -6   1    3.64    0.29
   8  -6   1    3.50    0.32
   8  -6   1    3.73    0.24
   8  -6   1    4.50    0.37
  -9   6  -1    0.45    0.23
  -9   6  -1    0.21    0.20
  -9   6  -1    0.21    0.17
   9  -6   1    0.29    0.11
   9  -6   1    0.30    0.16
   9  -6   1    0.42    0.15
   9  -6   1    0.42    0.14
 -10   6  -1    0.97    0.28
  10  -6   1    0.65    0.17
  10  -6   1    0.35    0.14
  10  -6   1    0.39    0.18
  10  -6   1    0.46    0.15
 -11   6  -1    1.26    0.34
  11  -6   1    1.09    0.28
  11  -6   1    1.16    0.23
  11  -6   1    1.37    0.24
 -12   6  -1    1.89    0.40
  12  -6   1    1.97    0.31
  12  -6   1    1.91    0.32
  12  -6   1    1.69    0.37
 -13   6  -1    0.07    0.22
  13  -6   1    0.37    0.18
  13  -6   1   -0.09    0.13
  13  -6   1    0.07    0.23
   9   5  -1    1.04    0.27
   9   5  -1    0.65    0.25
  -9  -5   1    0.46    0.26
  -9  -5   1    0.63    0.30
   8   5  -1   12.60    0.72
   8   5  -1   12.90    0.73
  -8  -5   1   12.47    0.80
  -8  -5   1   12.00    0.72
   7   5  -1    0.97    0.27
   7   5  -1    1.54    0.35
  -7  -5   1    1.01    0.26
  -7  -5   1    1.02    0.28
   6   5  -1    0.52    0.17
  -6  -5   1    0.68    0.21
  -6  -5   1    0.34    0.18
  -5  -5   1    5.39    0.39
  -5  -5   1    5.33    0.44
   4   5  -1   16.40    0.66
  -4  -5   1   16.58    0.68
   3   5  -1    3.64    0.28
  -3  -5   1    4.20    0.30
   2   5  -1    0.07    0.06
   2   5  -1    0.22    0.09
  -2  -5   1   -0.04    0.06
   1   5  -1    4.45    0.26
   1   5  -1    4.25    0.22
  -1  -5   1    4.42    0.26
   0   5  -1    2.10    0.17
   0   5  -1    2.10    0.18
  -1   5  -1   19.71    0.62
  -1   5  -1   19.60    0.61
   1  -5   1   20.13    0.50
  -2   5  -1    0.12    0.07
  -2   5  -1    0.14    0.09
   2  -5   1    0.19    0.07
   2  -5   1    0.12    0.04
   2  -5   1    0.05    0.08
  -3   5  -1    0.08    0.08
  -3   5  -1    0.18    0.09
  -3   5  -1    0.16    0.09
   3  -5   1    0.30    0.08
   3  -5   1    0.16    0.10
   3  -5   1    0.10    0.07
   3  -5   1    0.17    0.07
  -4   5  -1   13.02    0.51
  -4   5  -1   12.42    0.52
   4  -5   1   12.36    0.47
   4  -5   1   12.09    0.46
   4  -5   1   12.19    0.46
   4  -5   1   12.15    0.51
  -5   5  -1   15.05    0.62
  -5   5  -1   14.95    0.62
   5  -5   1   14.85    0.53
   5  -5   1   14.85    0.41
   5  -5   1   15.85    0.59
   5  -5   1   14.53    0.53
   5  -5   1   15.19    0.56
  -6   5  -1   15.83    0.69
  -6   5  -1   16.68    0.69
   6  -5   1   16.21    0.63
   6  -5   1   15.46    0.49
   6  -5   1   16.33    0.62
   6  -5   1   16.64    0.58
   6  -5   1   15.84    0.58
  -7   5  -1    2.73    0.34
  -7   5  -1    1.98    0.29
  -7   5  -1    2.69    0.32
   7  -5   1    2.44    0.20
   7  -5   1    2.24    0.28
   7  -5   1    2.37    0.26
   7  -5   1    2.27    0.24
   7  -5   1    2.11    0.24
   7  -5   1    2.25    0.11
  -8   5  -1    1.36    0.26
  -8   5  -1    1.12    0.30
  -8   5  -1    1.16    0.31
   8  -5   1    1.41    0.21
   8  -5   1    1.29    0.23
   8  -5   1    1.50    0.21
   8  -5   1    1.26    0.19
   8  -5   1    1.65    0.23
  -9   5  -1    1.35    0.29
   9  -5   1    1.83    0.24
   9  -5   1    2.18    0.27
   9  -5   1    1.85    0.30
   9  -5   1    1.82    0.25
 -10   5  -1    0.35    0.22
  10  -5   1    0.56    0.16
  10  -5   1    0.49    0.19
  10  -5   1    0.40    0.15
  10  -5   1    0.55    0.16
 -11   5  -1    0.32    0.22
  11  -5   1    0.51    0.21
  11  -5   1    0.44    0.18
  11  -5   1    0.20    0.14
  11  -5   1    0.82    0.21
 -12   5  -1    3.48    0.51
  12  -5   1    2.89    0.37
  12  -5   1    3.68    0.42
  12  -5   1    3.01    0.46
  12  -5   1    2.67    0.36
 -13   5  -1    0.54    0.29
  13  -5   1    1.49    0.38
  13  -5   1    0.88    0.26
  13  -5   1    0.51    0.22
  10   4  -1   -0.15    0.13
  10   4  -1   -0.16    0.14
  10   4  -1   -0.17    0.18
 -10  -4   1   -0.03    0.20
 -10  -4   1    0.38    0.26
   9   4  -1   10.38    0.67
   9   4  -1   11.23    0.69
  -9  -4   1   12.35    0.74
  -9  -4   1   13.17    0.82
   8   4  -1    4.42    0.47
   8   4  -1    3.95    0.45
  -8  -4   1    3.85    0.46
  -8  -4   1    3.97    0.52
   7   4  -1    1.39    0.25
   7   4  -1    1.50    0.22
   7   4  -1    1.83    0.29
  -7  -4   1    2.15    0.35
  -7  -4   1    1.65    0.29
   6   4  -1    0.00    0.10
   6   4  -1   -0.07    0.08
  -6  -4   1    0.04    0.13
  -6  -4   1   -0.09    0.10
  -5  -4   1    0.48    0.17
  -5  -4   1    0.98    0.25
   4   4  -1   12.31    0.52
  -4  -4   1   12.61    0.55
   3   4  -1    0.57    0.12
  -3  -4   1    0.41    0.12
   2   4  -1    8.99    0.29
   2   4  -1    9.20    0.38
  -2  -4   1    9.02    0.39
   1   4  -1    2.83    0.16
   1   4  -1    2.76    0.18
  -1  -4   1    2.77    0.19
   0   4  -1    1.25    0.13
   0   4  -1    1.18    0.13
   0   4  -1    1.25    0.15
   0  -4   1    1.40    0.12
   0  -4   1    1.40    0.10
  -1   4  -1    0.37    0.08
  -1   4  -1    0.09    0.07
  -1   4  -1    0.19    0.09
   1  -4   1    0.22    0.04
   1  -4   1    0.27    0.06
  -2   4  -1    0.78    0.12
  -2   4  -1    0.64    0.12
  -2   4  -1    0.71    0.11
   2  -4   1    0.56    0.10
   2  -4   1    0.41    0.11
   2  -4   1    0.53    0.12
   2  -4   1    0.59    0.10
   2  -4   1    0.64    0.09
   2  -4   1    0.50    0.11
  -3   4  -1    8.65    0.37
  -3   4  -1    8.12    0.36
   3  -4   1    7.91    0.33
   3  -4   1    8.58    0.34
   3  -4   1    8.22    0.38
   3  -4   1    8.63    0.34
   3  -4   1    8.32    0.33
   3  -4   1    8.41    0.33
  -4   4  -1    8.48    0.40
  -4   4  -1    7.77    0.38
   4  -4   1    7.78    0.25
   4  -4   1    8.18    0.37
   4  -4   1    8.19    0.35
   4  -4   1    8.38    0.34
   4  -4   1    8.27    0.33
   4  -4   1    8.49    0.34
   4  -4   1    7.70    0.32
  -5   4  -1    3.93    0.30
  -5   4  -1    4.21    0.30
  -5   4  -1    4.04    0.30
   5  -4   1    3.95    0.20
   5  -4   1    4.26    0.27
   5  -4   1    4.12    0.23
   5  -4   1    4.09    0.23
   5  -4   1    3.99    0.24
   5  -4   1    3.80    0.23
   5  -4   1    3.44    0.25
   5  -4   1    4.02    0.12
  -6   4  -1    0.80    0.20
  -6   4  -1    0.98    0.22
  -6   4  -1    0.57    0.17
   6  -4   1    0.70    0.14
   6  -4   1    0.54    0.11
   6  -4   1    0.82    0.08
   6  -4   1    0.49    0.11
   6  -4   1    0.88    0.14
   6  -4   1    0.73    0.16
  -7   4  -1    1.69    0.26
   7  -4   1    2.19    0.24
   7  -4   1    1.92    0.26
   7  -4   1    2.17    0.24
   7  -4   1    1.97    0.15
   7  -4   1    1.90    0.21
   7  -4   1    2.44    0.22
  -8   4  -1    0.31    0.15
   8  -4   1    0.09    0.10
   8  -4   1    0.08    0.12
   8  -4   1    0.34    0.13
   8  -4   1    0.44    0.10
   8  -4   1    0.19    0.11
  -9   4  -1    0.47    0.19
   9  -4   1    0.10    0.12
   9  -4   1    0.42    0.15
   9  -4   1    0.16    0.12
   9  -4   1    0.41    0.13
 -10   4  -1    1.06    0.28
  10  -4   1    0.70    0.17
  10  -4   1    0.82    0.21
  10  -4   1    0.72    0.23
  10  -4   1    0.42    0.16
 -11   4  -1    1.32    0.33
  11  -4   1    0.83    0.26
  11  -4   1    1.21    0.23
  11  -4   1    1.14    0.24
  11  -4   1    1.36    0.26
 -12   4  -1    3.26    0.51
  12  -4   1    4.13    0.48
  12  -4   1    4.01    0.45
  12  -4   1    4.51    0.57
  12  -4   1    3.54    0.42
 -13   4  -1    0.50    0.30
  13  -4   1    0.69    0.22
  13  -4   1    0.70    0.29
  13  -4   1    0.85    0.27
  13  -4   1    0.66    0.22
  11   3  -1    1.27    0.31
  11   3  -1    1.40    0.32
  11   3  -1    1.20    0.34
 -11  -3   1    1.56    0.39
  10   3  -1    1.41    0.30
  10   3  -1    1.02    0.31
  10   3  -1    1.51    0.32
 -10  -3   1    1.24    0.34
   9   3  -1    4.54    0.53
   9   3  -1    4.68    0.49
   9   3  -1    6.12    0.48
  -9  -3   1    5.70    0.61
  -9  -3   1    5.63    0.57
   8   3  -1    0.14    0.16
   8   3  -1    0.72    0.23
   8   3  -1    0.47    0.19
  -8  -3   1    0.50    0.22
  -8  -3   1    0.30    0.19
   7   3  -1    0.22    0.15
   7   3  -1   -0.05    0.10
   7   3  -1    0.11    0.11
  -7  -3   1   -0.04    0.14
  -7  -3   1    0.02    0.13
   6   3  -1    0.00    0.09
   6   3  -1   -0.04    0.09
  -6  -3   1    0.14    0.14
  -6  -3   1    0.13    0.13
   5   3  -1    6.46    0.38
   5   3  -1    6.50    0.37
   5   3  -1    5.83    0.36
  -5  -3   1    5.86    0.38
   4   3  -1    0.20    0.10
   4   3  -1    0.08    0.09
   4   3  -1    0.29    0.10
  -4  -3   1    0.34    0.11
   3   3  -1    0.15    0.08
  -3  -3   1    0.10    0.08
   2   3  -1   10.86    0.39
   2   3  -1   11.21    0.30
  -2  -3   1   10.93    0.42
   1   3  -1   10.28    0.34
   1   3  -1    9.69    0.34
   1   3  -1    9.80    0.30
  -1  -3   1    9.80    0.36
   0   3  -1    2.41    0.17
   0   3  -1    2.53    0.16
   0   3  -1    2.41    0.15
   0   3  -1    2.30    0.14
   0   3  -1    2.48    0.15
   0   3  -1    2.51    0.16
   0  -3   1    2.73    0.16
   0  -3   1    2.53    0.14
   0  -3   1    2.62    0.16
   0  -3   1    2.66    0.12
  -1   3  -1    0.29    0.07
  -1   3  -1    0.16    0.08
  -1   3  -1    0.30    0.07
  -1   3  -1    0.20    0.09
  -1   3  -1    0.21    0.07
  -1   3  -1    0.25    0.07
   1  -3   1    0.15    0.06
   1  -3   1    0.23    0.07
   1  -3   1    0.19    0.05
   1  -3   1    0.16    0.04
  -2   3  -1    2.65    0.17
  -2   3  -1    2.98    0.18
   2  -3   1    2.83    0.17
   2  -3   1    2.71    0.17
   2  -3   1    2.79    0.16
   2  -3   1    2.78    0.16
   2  -3   1    2.81    0.16
  -3   3  -1   44.61    1.16
  -3   3  -1   43.57    1.14
   3  -3   1   44.06    1.09
   3  -3   1   43.89    1.11
   3  -3   1   43.14    1.08
   3  -3   1   43.27    1.00
   3  -3   1   45.94    1.09
   3  -3   1   44.22    1.12
   3  -3   1   43.40    1.09
  -4   3  -1   48.39    1.32
  -4   3  -1   47.87    1.30
  -4   3  -1   49.80    1.29
   4  -3   1   48.05    1.21
   4  -3   1   49.27    1.16
   4  -3   1   49.08    1.20
   4  -3   1   49.13    1.21
   4  -3   1   48.73    1.22
   4  -3   1   48.57    1.22
   4  -3   1   47.02    1.25
  -5   3  -1   28.09    0.91
  -5   3  -1   31.40    0.97
  -5   3  -1   29.95    0.96
   5  -3   1   29.01    0.82
   5  -3   1   29.88    0.81
   5  -3   1   29.85    0.90
   5  -3   1   28.54    0.83
   5  -3   1   28.98    0.80
   5  -3   1   28.57    0.82
   5  -3   1   29.75    0.84
  -6   3  -1    1.02    0.20
   6  -3   1    1.35    0.15
   6  -3   1    1.05    0.16
   6  -3   1    1.52    0.18
   6  -3   1    0.90    0.18
   6  -3   1    1.06    0.16
  -7   3  -1    1.40    0.23
   7  -3   1    1.18    0.21
   7  -3   1    1.30    0.13
   7  -3   1    1.65    0.21
   7  -3   1    1.20    0.18
   7  -3   1    1.42    0.20
  -8   3  -1   -0.05    0.10
   8  -3   1   -0.09    0.07
   8  -3   1    0.04    0.08
   8  -3   1    0.18    0.12
   8  -3   1    0.04    0.11
  -9   3  -1    7.68    0.53
   9  -3   1    7.29    0.45
   9  -3   1    7.07    0.43
   9  -3   1    7.77    0.45
   9  -3   1    6.57    0.49
 -10   3  -1   -0.04    0.14
  10  -3   1   -0.03    0.09
  10  -3   1    0.05    0.13
  10  -3   1    0.01    0.09
 -11   3  -1   -0.03    0.17
  11  -3   1    0.18    0.14
  11  -3   1    0.27    0.15
  11  -3   1   -0.07    0.14
 -12   3  -1    0.46    0.27
  12  -3   1    0.51    0.21
  12  -3   1    0.42    0.20
  12  -3   1    0.44    0.22
  11   2  -1   -0.10    0.17
  11   2  -1   -0.04    0.14
  11   2  -1    0.00    0.15
 -11  -2   1    0.32    0.27
  10   2  -1    3.67    0.43
  10   2  -1    3.46    0.42
  10   2  -1    2.94    0.46
 -10  -2   1    3.62    0.50
   9   2  -1    0.93    0.22
   9   2  -1    0.72    0.24
   9   2  -1    0.68    0.18
  -9  -2   1    0.69    0.26
  -9  -2   1    0.35    0.21
   8   2  -1    2.56    0.32
   8   2  -1    2.71    0.37
   8   2  -1    2.42    0.31
  -8  -2   1    3.00    0.39
  -8  -2   1    2.99    0.40
   7   2  -1    0.13    0.11
   7   2  -1   -0.04    0.08
   7   2  -1    0.02    0.12
  -7  -2   1    0.03    0.12
  -7  -2   1   -0.15    0.09
   6   2  -1    1.88    0.23
   6   2  -1    2.01    0.28
   6   2  -1    1.94    0.24
  -6  -2   1    2.04    0.28
   5   2  -1    7.41    0.39
   5   2  -1    7.72    0.38
   5   2  -1    7.21    0.37
   5   2  -1    6.87    0.41
  -5  -2   1    7.88    0.42
   4   2  -1    0.05    0.07
   4   2  -1    0.04    0.07
   4   2  -1    0.23    0.09
  -4  -2   1    0.05    0.08
   3   2  -1   27.50    0.76
   3   2  -1   26.43    0.77
   3   2  -1   27.03    0.77
  -3  -2   1   26.03    0.79
   2   2  -1  110.00    2.47
   2   2  -1  109.90    2.40
   2   2  -1  111.43    2.48
   2   2  -1  109.87    2.44
   2   2  -1  107.09    2.55
   2   2  -1  109.01    2.56
   2   2  -1  107.41    2.45
  -2  -2   1  110.31    2.50
   1   2  -1  398.84    8.31
   1   2  -1  378.01    8.37
   1   2  -1  383.51    8.31
   1   2  -1  397.00    8.27
   1   2  -1  396.50    8.31
   1   2  -1  370.65    8.28
   1   2  -1  399.31    8.31
  -1  -2   1  385.73    8.31
  -1  -2   1  400.42    8.32
  -1  -2   1  381.71    8.28
   0   2  -1    0.25    0.06
   0   2  -1    0.22    0.05
   0   2  -1    0.18    0.08
   0   2  -1    0.18    0.05
   0   2  -1    0.14    0.06
   0   2  -1    0.17    0.04
   0   2  -1    0.15    0.05
   0  -2   1    0.18    0.05
   0  -2   1    0.21    0.04
   0  -2   1    0.14    0.05
  -1   2  -1  260.99    5.58
  -1   2  -1  257.46    5.57
   1  -2   1  264.10    5.59
   1  -2   1  261.67    5.63
   1  -2   1  264.95    5.63
   1  -2   1  255.90    5.57
   1  -2   1  261.56    5.59
  -2   2  -1   83.08    1.90
  -2   2  -1   82.59    1.90
  -2   2  -1   83.84    1.91
   2  -2   1   84.34    1.88
   2  -2   1   82.97    1.89
   2  -2   1   82.56    1.87
   2  -2   1   84.43    1.87
   2  -2   1   82.21    1.91
   2  -2   1   83.01    1.87
   2  -2   1   83.06    1.89
   2  -2   1   83.44    1.81
  -3   2  -1   35.70    0.97
  -3   2  -1   34.70    0.97
  -3   2  -1   35.61    0.95
   3  -2   1   35.53    0.89
   3  -2   1   36.66    0.93
   3  -2   1   36.39    0.91
   3  -2   1   35.96    0.89
   3  -2   1   36.76    0.90
   3  -2   1   35.22    0.87
   3  -2   1   36.26    0.94
   3  -2   1   36.24    0.90
  -4   2  -1    8.56    0.38
   4  -2   1    8.97    0.33
   4  -2   1    9.14    0.33
   4  -2   1    8.74    0.30
   4  -2   1    8.88    0.38
   4  -2   1    8.84    0.33
   4  -2   1    8.56    0.33
   4  -2   1    8.50    0.34
   4  -2   1    7.75    0.32
  -5   2  -1    5.91    0.34
   5  -2   1    5.87    0.29
   5  -2   1    5.74    0.27
   5  -2   1    5.89    0.29
   5  -2   1    6.08    0.29
   5  -2   1    6.09    0.30
   5  -2   1    6.21    0.29
   5  -2   1    5.81    0.33
   5  -2   1    6.02    0.23
  -6   2  -1    7.23    0.41
   6  -2   1    6.22    0.33
   6  -2   1    6.32    0.28
   6  -2   1    6.78    0.21
   6  -2   1    6.47    0.34
   6  -2   1    6.55    0.35
  -7   2  -1    0.70    0.19
   7  -2   1    0.77    0.12
   7  -2   1    0.97    0.17
   7  -2   1    0.74    0.17
   7  -2   1    0.87    0.16
  -8   2  -1    0.06    0.14
   8  -2   1   -0.07    0.10
   8  -2   1   -0.13    0.07
   8  -2   1    0.01    0.09
  -9   2  -1    1.24    0.27
   9  -2   1    1.17    0.24
   9  -2   1    0.85    0.19
   9  -2   1    0.83    0.20
 -10   2  -1    4.34    0.52
  10  -2   1    4.62    0.46
  10  -2   1    4.37    0.46
  10  -2   1    4.83    0.40
 -11   2  -1    0.22    0.21
  11  -2   1    0.11    0.11
  11  -2   1    0.03    0.14
  11  -2   1   -0.12    0.11
 -12   2  -1    0.53    0.24
  12  -2   1    0.30    0.19
  12  -2   1    0.14    0.18
  12  -2   1    0.19    0.16
 -12  -1   1    0.45    0.27
  11   1  -1    1.89    0.34
  11   1  -1    1.94    0.38
  11   1  -1    2.40    0.37
 -11  -1   1    2.09    0.42
  10   1  -1    1.88    0.30
  10   1  -1    1.23    0.26
  10   1  -1    1.58    0.33
 -10  -1   1    1.45    0.34
   9   1  -1    0.21    0.15
   9   1  -1    0.37    0.18
   9   1  -1   -0.04    0.11
  -9  -1   1    0.43    0.20
  -9  -1   1    0.43    0.20
   8   1  -1    0.30    0.12
   8   1  -1    0.06    0.11
   8   1  -1    0.12    0.15
  -8  -1   1    0.07    0.14
  -8  -1   1    0.25    0.18
   7   1  -1    0.05    0.10
   7   1  -1    0.21    0.14
   7   1  -1    0.16    0.10
  -7  -1   1    0.15    0.16
  -7  -1   1    0.09    0.13
   6   1  -1    0.49    0.13
   6   1  -1    0.39    0.12
   6   1  -1    0.73    0.18
   6   1  -1    0.37    0.13
  -6  -1   1    0.54    0.16
   5   1  -1   34.42    1.05
   5   1  -1   35.11    1.02
   5   1  -1   34.61    0.98
   5   1  -1   34.57    0.98
  -5  -1   1   35.14    1.06
   4   1  -1    4.67    0.25
   4   1  -1    4.14    0.27
   4   1  -1    4.53    0.17
   4   1  -1    4.25    0.23
   4   1  -1    4.96    0.27
   4   1  -1    4.78    0.25
   4   1  -1    4.59    0.24
  -4  -1   1    4.66    0.28
   3   1  -1   14.83    0.41
   3   1  -1   15.12    0.47
   3   1  -1   15.46    0.48
   3   1  -1   15.26    0.36
   3   1  -1   15.43    0.48
   3   1  -1   15.53    0.52
   3   1  -1   15.35    0.48
   3   1  -1   15.58    0.47
  -3  -1   1   15.59    0.52
   2   1  -1   71.56    1.67
   2   1  -1   76.09    1.68
   2   1  -1   73.17    1.62
   2   1  -1   74.63    1.68
   2   1  -1   76.36    1.68
   2   1  -1   71.24    1.70
   2   1  -1   73.37    1.65
   2   1  -1   75.33    1.68
   1   1  -1    0.34    0.04
   1   1  -1    0.36    0.05
   1   1  -1    0.36    0.05
   1   1  -1    0.43    0.06
   1   1  -1    0.46    0.06
   1   1  -1    0.41    0.05
   1   1  -1    0.36    0.05
   1   1  -1    0.24    0.05
  -1  -1   1    0.37    0.06
  -1  -1   1    0.47    0.06
  -1  -1   1    0.34    0.05
   0   1  -1    0.00    0.02
   0   1  -1    0.01    0.01
   0   1  -1    0.00    0.02
   0   1  -1    0.00    0.01
   0   1  -1    0.04    0.02
   0   1  -1    0.02    0.01
   0  -1   1    0.00    0.01
   0  -1   1    0.01    0.01
   1  -1   1    7.06    0.22
   1  -1   1    6.14    0.21
  -2   1  -1   93.19    2.10
  -2   1  -1   93.28    2.09
  -2   1  -1   92.48    2.07
   2  -1   1   90.48    2.05
   2  -1   1   91.68    2.04
   2  -1   1   91.58    2.04
   2  -1   1   94.77    2.05
   2  -1   1   92.82    2.05
   2  -1   1   92.12    2.02
   2  -1   1   91.41    2.05
   3  -1   1   62.86    1.48
   3  -1   1   63.11    1.48
   3  -1   1   61.88    1.48
   3  -1   1   63.61    1.48
   3  -1   1   63.80    1.47
   3  -1   1   62.77    1.43
   3  -1   1   62.59    1.39
  -4   1  -1   85.15    2.05
   4  -1   1   84.01    1.98
   4  -1   1   84.35    1.82
   4  -1   1   84.71    2.00
   4  -1   1   84.68    1.97
   4  -1   1   86.38    1.88
   4  -1   1   82.40    1.97
   4  -1   1   83.18    1.97
  -5   1  -1    8.17    0.41
   5  -1   1    7.83    0.36
   5  -1   1    7.98    0.36
   5  -1   1    7.96    0.27
   5  -1   1    8.18    0.38
  -6   1  -1    4.66    0.34
   6  -1   1    4.22    0.30
   6  -1   1    4.62    0.18
   6  -1   1    4.91    0.30
   6  -1   1    4.40    0.28
  -7   1  -1    0.18    0.13
   7  -1   1    0.29    0.15
   7  -1   1    0.39    0.12
   7  -1   1    0.35    0.12
  -8   1  -1    0.02    0.13
   8  -1   1    0.26    0.12
   8  -1   1    0.32    0.12
   8  -1   1    0.18    0.14
  -9   1  -1    0.41    0.18
   9  -1   1    0.00    0.10
   9  -1   1    0.06    0.11
   9  -1   1    0.11    0.11
 -10   1  -1   -0.08    0.15
  10  -1   1    0.16    0.18
  10  -1   1    0.02    0.11
  10  -1   1    0.13    0.11
 -11   1  -1    1.02    0.31
  11  -1   1    1.09    0.28
  11  -1   1    0.88    0.25
  11  -1   1    1.42    0.30
 -12   1  -1    1.69    0.41
  12  -1   1    1.33    0.30
  12  -1   1    0.70    0.24
  12  -1   1    0.78    0.26
  12   0  -1    0.10    0.20
  12   0  -1    0.10    0.14
  12   0  -1    0.01    0.13
 -12   0   1   -0.07    0.22
  11   0  -1    0.36    0.17
  11   0  -1    0.69    0.19
  11   0  -1    0.51    0.25
 -11   0   1    0.50    0.26
  10   0  -1    2.97    0.40
  10   0  -1    4.25    0.43
  10   0  -1    3.01    0.35
 -10   0   1    4.46    0.55
   9   0  -1    0.43    0.17
   9   0  -1    0.09    0.11
   9   0  -1    0.10    0.11
  -9   0   1    0.23    0.18
   8   0  -1    0.77    0.17
   8   0  -1    0.37    0.13
   8   0  -1    0.56    0.20
  -8   0   1    0.46    0.18
  -8   0   1    0.56    0.20
   7   0  -1    3.19    0.15
   7   0  -1    3.20    0.25
   7   0  -1    3.19    0.34
   7   0  -1    4.03    0.28
  -7   0   1    3.55    0.36
   6   0  -1   18.05    0.63
   6   0  -1   18.67    0.63
   6   0  -1   18.88    0.70
   6   0  -1   17.57    0.69
   6   0  -1   19.16    0.50
  -6   0   1   18.11    0.71
   5   0  -1    1.17    0.17
   5   0  -1    1.07    0.10
   5   0  -1    1.00    0.17
   5   0  -1    1.02    0.13
   5   0  -1    0.99    0.13
   5   0  -1    0.95    0.13
   5   0  -1    0.93    0.13
  -5   0   1    0.55    0.13
   4   0  -1    9.76    0.26
   4   0  -1    9.53    0.24
   4   0  -1    9.54    0.34
   4   0  -1    9.78    0.24
   4   0  -1    9.42    0.34
   4   0  -1   10.23    0.35
   4   0  -1    9.65    0.39
   4   0  -1    9.32    0.34
  -4   0   1    9.03    0.40
   3   0  -1    5.06    0.24
   3   0  -1    5.07    0.20
   3   0  -1    4.94    0.15
   3   0  -1    5.11    0.20
   3   0  -1    5.12    0.20
   3   0  -1    4.81    0.16
   3   0  -1    4.44    0.19
  -3   0   1    4.61    0.24
   2   0  -1   38.35    0.87
   2   0  -1   39.47    0.89
   2   0  -1   39.43    0.95
   2   0  -1   39.05    0.89
   2   0  -1   39.42    0.94
   2   0  -1   39.47    0.89
   2   0  -1   38.29    0.89
   2   0  -1   39.20    0.95
   2   0  -1   38.79    0.87
   2   0  -1   39.16    0.88
   1   0  -1   -0.01    0.01
   1   0  -1    0.01    0.01
   1   0  -1    0.01    0.01
   1   0  -1   -0.01    0.01
   1   0  -1    0.00    0.01
   1   0  -1    0.00    0.01
   1   0  -1   -0.01    0.01
   0   0  -1    0.00    0.00
   0   0  -1    0.00    0.01
   0   0  -1    0.00    0.01
   0   0  -1   -0.01    0.00
   0   0  -1    0.00    0.00
   0   0   1    0.00    0.01
   0   0   1    0.00    0.01
   0   0   1    0.00    0.01
  -1   0  -1    0.18    0.04
  -1   0  -1    0.21    0.04
  -1   0  -1    0.07    0.03
  -1   0  -1    0.15    0.04
  -1   0  -1    0.06    0.03
   1   0   1    0.12    0.03
   1   0   1    0.13    0.03
   1   0   1    0.09    0.03
   1   0   1    0.06    0.02
   1   0   1    0.02    0.01
   1   0   1    0.07    0.02
  -2   0  -1    1.33    0.11
  -2   0  -1    1.08    0.12
   2   0   1    1.25    0.08
   2   0   1    1.08    0.11
   2   0   1    1.16    0.11
   2   0   1    1.11    0.06
   2   0   1    1.16    0.11
   2   0   1    1.33    0.14
  -3   0  -1   12.02    0.43
   3   0   1   12.24    0.29
   3   0   1   12.25    0.45
   3   0   1   12.24    0.41
   3   0   1   12.86    0.41
   3   0   1   12.23    0.43
   3   0   1   12.24    0.41
   3   0   1   12.56    0.32
   3   0   1   12.20    0.41
  -4   0  -1   23.03    0.73
   4   0   1   22.40    0.69
   4   0   1   22.91    0.71
   4   0   1   23.33    0.54
   4   0   1   22.25    0.68
   4   0   1   22.96    0.74
  -5   0  -1   47.62    1.35
   5   0   1   49.42    1.35
   5   0   1   48.21    1.32
   5   0   1   46.86    1.28
   5   0   1   47.89    1.29
  -6   0  -1    1.16    0.22
   6   0   1    0.89    0.16
   6   0   1    1.10    0.20
   6   0   1    1.15    0.18
  -7   0  -1    4.79    0.40
   7   0   1    5.20    0.35
   7   0   1    5.49    0.40
   7   0   1    5.55    0.36
  -8   0  -1    0.62    0.21
   8   0   1    1.03    0.23
   8   0   1    0.84    0.19
   8   0   1    0.83    0.19
  -9   0  -1   -0.31    0.11
   9   0   1    0.04    0.12
   9   0   1    0.03    0.09
   9   0   1    0.15    0.12
 -10   0  -1    2.20    0.39
  10   0   1    1.81    0.30
  10   0   1    1.28    0.26
  10   0   1    1.23    0.29
 -11   0  -1    0.22    0.19
  11   0   1    0.06    0.17
  11   0   1    0.41    0.18
  11   0   1    0.05    0.14
 -12   0  -1   -0.22    0.20
  12   0   1    0.19    0.18
  12   0   1    0.14    0.18
  12   0   1   -0.02    0.19
  12  -1  -1    0.35    0.17
  12  -1  -1    0.81    0.27
  12  -1  -1    0.62    0.19
 -12   1   1    0.23    0.23
  11  -1  -1    3.03    0.44
  11  -1  -1    3.49    0.40
  11  -1  -1    2.78    0.36
 -11   1   1    3.58    0.51
  10  -1  -1    0.54    0.17
  10  -1  -1    0.51    0.20
  10  -1  -1    0.58    0.17
 -10   1   1    0.61    0.22
   9  -1  -1    1.23    0.21
   9  -1  -1    1.02    0.20
   9  -1  -1    1.20    0.25
  -9   1   1    1.16    0.26
   8  -1  -1    0.04    0.09
   8  -1  -1    0.06    0.13
   8  -1  -1    0.04    0.09
  -8   1   1   -0.08    0.12
   7  -1  -1    5.81    0.32
   7  -1  -1    5.86    0.38
   7  -1  -1    5.57    0.18
   7  -1  -1    5.71    0.32
  -7   1   1    6.00    0.41
   6  -1  -1   21.64    0.75
   6  -1  -1   22.13    0.55
   6  -1  -1   22.51    0.57
   6  -1  -1   22.17    0.68
   6  -1  -1   22.13    0.69
   6  -1  -1   23.11    0.69
   6  -1  -1   22.39    0.69
  -6   1   1   22.15    0.79
   5  -1  -1    1.29    0.14
   5  -1  -1    1.52    0.09
   5  -1  -1    1.56    0.19
   5  -1  -1    1.42    0.14
   5  -1  -1    1.08    0.17
   5  -1  -1    1.74    0.11
   5  -1  -1    1.59    0.13
   5  -1  -1    1.27    0.14
   5  -1  -1    1.58    0.10
  -5   1   1    1.44    0.19
   4  -1  -1    4.92    0.20
   4  -1  -1    4.80    0.17
   4  -1  -1    4.85    0.21
   4  -1  -1    4.57    0.24
   4  -1  -1    5.05    0.21
   4  -1  -1    5.34    0.19
   4  -1  -1    4.95    0.21
   4  -1  -1    4.56    0.26
   3  -1  -1    0.20    0.04
   3  -1  -1    0.20    0.06
   3  -1  -1    0.19    0.05
   3  -1  -1    0.16    0.04
   3  -1  -1    0.16    0.04
   3  -1  -1    0.18    0.04
   3  -1  -1    0.12    0.05
   3  -1  -1    0.23    0.07
   2  -1  -1   41.89    0.94
   2  -1  -1   41.15    0.89
   2  -1  -1   40.10    0.94
   2  -1  -1   40.20    0.89
   2  -1  -1   40.35    0.89
   2  -1  -1   42.60    0.98
   2  -1  -1   41.00    0.89
   2  -1  -1   39.87    0.95
   2  -1  -1   41.14    0.98
   2  -1  -1   40.96    0.95
   1  -1  -1    0.01    0.01
   1  -1  -1   -0.01    0.00
   1  -1  -1    0.01    0.01
   1  -1  -1   -0.01    0.01
   1  -1  -1    0.02    0.02
   1  -1  -1    0.02    0.01
   1  -1  -1   -0.02    0.01
  -1  -1  -1   18.20    0.50
  -1  -1  -1   18.26    0.46
  -1  -1  -1   18.96    0.47
  -1  -1  -1   19.14    0.49
  -1  -1  -1   17.87    0.49
   1   1   1   18.05    0.49
   1   1   1   17.27    0.48
   1   1   1   18.63    0.51
   1   1   1   17.79    0.46
  -2  -1  -1    0.03    0.08
  -2  -1  -1    0.09    0.06
  -2  -1  -1    0.09    0.05
   2   1   1    0.12    0.07
   2   1   1    0.07    0.05
   2   1   1    0.10    0.05
   2   1   1    0.05    0.05
  -3  -1  -1    1.66    0.15
  -3  -1  -1    1.85    0.19
   3   1   1    1.82    0.11
   3   1   1    2.01    0.17
   3   1   1    1.60    0.17
  -4  -1  -1    1.33    0.17
  -4  -1  -1    1.61    0.20
   4   1   1    1.38    0.19
   4   1   1    1.28    0.20
   4   1   1    1.23    0.18
   4   1   1    1.59    0.11
   4   1   1    1.29    0.17
  -5  -1  -1    8.70    0.45
  -5  -1  -1    9.23    0.44
   5   1   1    8.62    0.27
   5   1   1    8.74    0.45
   5   1   1    8.95    0.45
   5   1   1    8.54    0.41
   5   1   1    8.97    0.42
  -6  -1  -1    5.16    0.36
  -6  -1  -1    5.92    0.40
   6   1   1    5.27    0.18
   6   1   1    5.37    0.39
   6   1   1    4.98    0.34
   6   1   1    5.69    0.36
  -7  -1  -1    0.59    0.19
   7   1   1    1.07    0.20
   7   1   1    0.65    0.21
   7   1   1    0.80    0.18
  -8  -1  -1    0.39    0.18
   8   1   1    0.30    0.14
   8   1   1    0.33    0.14
   8   1   1    0.32    0.17
  -9  -1  -1    0.90    0.27
   9   1   1    0.59    0.22
   9   1   1    1.12    0.23
   9   1   1    0.32    0.17
 -10  -1  -1    0.38    0.27
  10   1   1    0.71    0.25
  10   1   1    0.85    0.25
  10   1   1    1.01    0.25
 -11  -1  -1    0.78    0.32
  11   1   1    0.50    0.20
  11   1   1    0.83    0.24
  11   1   1    0.75    0.29
 -13   2   1    3.70    0.62
  12  -2  -1    1.27    0.26
  12  -2  -1    0.98    0.28
  12  -2  -1    1.41    0.27
 -12   2   1    1.28    0.37
  11  -2  -1    1.38    0.25
  11  -2  -1    0.64    0.26
  11  -2  -1    1.19    0.25
 -11   2   1    0.67    0.25
  10  -2  -1    0.16    0.11
  10  -2  -1    0.08    0.11
  10  -2  -1    0.06    0.15
 -10   2   1    0.24    0.17
   9  -2  -1    0.02    0.08
   9  -2  -1   -0.07    0.07
   9  -2  -1    0.08    0.13
   9  -2  -1   -0.07    0.11
  -9   2   1    0.03    0.12
   8  -2  -1    7.24    0.47
   8  -2  -1    7.81    0.45
   8  -2  -1    6.91    0.37
   8  -2  -1    7.75    0.39
   7  -2  -1   12.25    0.47
   7  -2  -1   12.75    0.48
   7  -2  -1   12.08    0.34
   7  -2  -1   12.37    0.35
   7  -2  -1   12.53    0.48
   7  -2  -1   12.50    0.42
   7  -2  -1   12.64    0.47
   7  -2  -1   12.80    0.58
   7  -2  -1   12.76    0.54
   6  -2  -1    0.59    0.10
   6  -2  -1    0.65    0.11
   6  -2  -1    0.57    0.12
   6  -2  -1    0.56    0.10
   6  -2  -1    0.53    0.07
   6  -2  -1    0.64    0.11
   6  -2  -1    0.70    0.11
   6  -2  -1    0.50    0.14
   6  -2  -1    0.64    0.08
   5  -2  -1    0.90    0.10
   5  -2  -1    0.94    0.11
   5  -2  -1    0.98    0.14
   5  -2  -1    1.19    0.13
   5  -2  -1    0.99    0.11
   5  -2  -1    0.77    0.10
   5  -2  -1    1.16    0.10
   5  -2  -1    1.06    0.16
   4  -2  -1   12.93    0.39
   4  -2  -1   13.02    0.37
   4  -2  -1   12.04    0.42
   4  -2  -1   12.66    0.37
   4  -2  -1   13.26    0.37
   4  -2  -1   12.94    0.46
   4  -2  -1   13.03    0.38
   4  -2  -1   13.05    0.38
   3  -2  -1   45.07    1.10
   3  -2  -1   44.26    1.07
   3  -2  -1   44.48    1.06
   3  -2  -1   45.16    1.06
   3  -2  -1   44.30    1.02
   3  -2  -1   44.58    1.04
   3  -2  -1   45.43    1.09
   3  -2  -1   45.28    1.02
   3  -2  -1   45.40    1.02
   3  -2  -1   45.55    1.02
   2  -2  -1  142.54    3.16
   2  -2  -1  144.34    3.09
   2  -2  -1  145.18    3.09
   2  -2  -1  142.39    3.08
   2  -2  -1  142.02    3.07
   2  -2  -1  144.35    3.11
   2  -2  -1  142.27    3.07
   2  -2  -1  141.21    3.08
   2  -2  -1  146.87    3.15
   2  -2  -1  147.20    3.14
   1  -2  -1   28.72    0.67
   1  -2  -1   28.96    0.64
   1  -2  -1   29.59    0.64
   1  -2  -1   28.92    0.69
   1  -2  -1   29.61    0.69
   1  -2  -1   28.91    0.73
   1  -2  -1   29.24    0.73
   1  -2  -1   29.07    0.69
   1  -2  -1   29.06    0.69
  -1   2   1   30.23    0.73
  -1   2   1   29.39    0.77
   0  -2  -1    3.44    0.15
   0  -2  -1    3.31    0.15
   0  -2  -1    3.33    0.19
   0  -2  -1    3.39    0.11
   0  -2  -1    3.57    0.15
   0   2   1    3.42    0.15
   0   2   1    3.57    0.17
   0   2   1    3.35    0.18
  -1  -2  -1   47.95    1.18
  -1  -2  -1   49.21    1.18
  -1  -2  -1   49.24    1.18
  -1  -2  -1   48.94    1.13
   1   2   1   48.66    1.20
   1   2   1   47.49    1.16
   1   2   1   51.08    1.19
   1   2   1   48.97    1.18
  -2  -2  -1    3.95    0.20
  -2  -2  -1    4.19    0.24
   2   2   1    3.76    0.19
   2   2   1    3.69    0.22
  -3  -2  -1    3.46    0.25
  -3  -2  -1    3.65    0.22
   3   2   1    3.56    0.19
   3   2   1    3.80    0.24
  -4  -2  -1    3.16    0.26
  -4  -2  -1    3.38    0.24
   4   2   1    3.53    0.38
   4   2   1    3.49    0.26
   4   2   1    3.39    0.19
  -5  -2  -1    0.89    0.18
  -5  -2  -1    0.65    0.17
   5   2   1    1.04    0.12
   5   2   1    0.60    0.17
   5   2   1    1.02    0.21
  -6  -2  -1    0.27    0.15
  -6  -2  -1    0.18    0.13
   6   2   1    0.15    0.14
   6   2   1   -0.03    0.08
   6   2   1   -0.03    0.07
   6   2   1    0.11    0.07
  -7  -2  -1    8.29    0.54
  -7  -2  -1    7.87    0.50
   7   2   1    8.76    0.54
   7   2   1    8.64    0.49
   7   2   1    9.06    0.50
  -8  -2  -1    0.64    0.22
   8   2   1    0.19    0.18
   8   2   1    0.59    0.20
   8   2   1    0.39    0.17
  -9  -2  -1    4.03    0.49
   9   2   1    3.88    0.44
   9   2   1    3.29    0.41
   9   2   1    4.02    0.51
 -10  -2  -1    0.51    0.28
  10   2   1    0.15    0.16
  10   2   1    0.45    0.21
  10   2   1    0.51    0.26
 -11  -2  -1    0.62    0.32
  11   2   1    0.38    0.23
  11   2   1    1.21    0.29
  11   2   1    0.49    0.22
  13  -3  -1    2.58    0.43
  13  -3  -1    3.53    0.54
  13  -3  -1    2.98    0.39
  13  -3  -1    2.95    0.40
 -13   3   1    3.02    0.52
  12  -3  -1    2.63    0.40
  12  -3  -1    2.63    0.45
  12  -3  -1    2.15    0.30
  12  -3  -1    2.12    0.32
 -12   3   1    2.69    0.48
  11  -3  -1    1.60    0.25
  11  -3  -1    1.18    0.32
  11  -3  -1    1.22    0.22
  11  -3  -1    1.15    0.29
 -11   3   1    1.14    0.30
  10  -3  -1    5.01    0.36
  10  -3  -1    4.40    0.47
  10  -3  -1    4.61    0.35
  10  -3  -1    4.87    0.41
 -10   3   1    4.66    0.51
   9  -3  -1    0.23    0.11
   9  -3  -1    0.14    0.14
   9  -3  -1    0.38    0.12
   9  -3  -1    0.13    0.13
  -9   3   1    0.43    0.21
   8  -3  -1    5.73    0.41
   8  -3  -1    5.89    0.33
   8  -3  -1    5.68    0.25
   8  -3  -1    5.87    0.33
   8  -3  -1    5.66    0.23
   8  -3  -1    5.98    0.37
   7  -3  -1    0.15    0.07
   7  -3  -1    0.01    0.06
   7  -3  -1    0.12    0.07
   7  -3  -1    0.11    0.07
   7  -3  -1    0.07    0.07
   7  -3  -1    0.22    0.11
   7  -3  -1    0.19    0.11
   6  -3  -1   13.76    0.45
   6  -3  -1   13.05    0.44
   6  -3  -1   13.42    0.55
   6  -3  -1   13.46    0.45
   6  -3  -1   13.80    0.46
   6  -3  -1   13.57    0.42
   6  -3  -1   13.48    0.49
   5  -3  -1   16.07    0.47
   5  -3  -1   16.75    0.48
   5  -3  -1   14.67    0.50
   5  -3  -1   15.92    0.47
   5  -3  -1   15.46    0.46
   5  -3  -1   16.38    0.47
   5  -3  -1   15.69    0.57
   5  -3  -1   16.61    0.48
   4  -3  -1    0.89    0.13
   4  -3  -1    1.23    0.09
   4  -3  -1    1.14    0.09
   4  -3  -1    0.85    0.09
   4  -3  -1    1.05    0.10
   4  -3  -1    1.43    0.14
   4  -3  -1    1.22    0.09
   4  -3  -1    1.03    0.11
   3  -3  -1   44.35    1.02
   3  -3  -1   42.72    1.02
   3  -3  -1   44.15    1.06
   3  -3  -1   44.56    1.02
   3  -3  -1   42.58    1.00
   3  -3  -1   44.85    1.08
   3  -3  -1   43.08    1.02
   3  -3  -1   44.43    1.03
   2  -3  -1    2.27    0.09
   2  -3  -1    1.95    0.08
   2  -3  -1    1.99    0.11
   2  -3  -1    2.05    0.12
   2  -3  -1    2.05    0.12
   2  -3  -1    2.16    0.18
   2  -3  -1    2.11    0.16
   2  -3  -1    2.17    0.12
   2  -3  -1    1.87    0.10
  -2   3   1    1.96    0.16
   1  -3  -1   15.45    0.44
   1  -3  -1   15.19    0.40
   1  -3  -1   15.22    0.44
   1  -3  -1   15.52    0.44
   1  -3  -1   15.67    0.44
   1  -3  -1   14.95    0.35
  -1   3   1   15.74    0.49
  -1   3   1   14.33    0.45
   0  -3  -1    0.14    0.04
   0  -3  -1    0.12    0.06
   0  -3  -1    0.22    0.06
   0  -3  -1    0.17    0.06
   0   3   1    0.18    0.06
   0   3   1    0.31    0.08
   0   3   1    0.30    0.09
  -1  -3  -1    0.88    0.10
   1   3   1    0.60    0.11
   1   3   1    0.67    0.09
   1   3   1    0.74    0.12
  -2  -3  -1   15.31    0.49
   2   3   1   15.12    0.50
   2   3   1   15.15    0.54
  -3  -3  -1   33.94    0.94
  -3  -3  -1   33.20    1.01
   3   3   1   31.23    0.90
   3   3   1   33.74    0.99
  -4  -3  -1    0.31    0.13
  -4  -3  -1    0.37    0.12
   4   3   1    0.43    0.11
   4   3   1    0.54    0.14
  -5  -3  -1    0.83    0.17
  -5  -3  -1    0.89    0.19
   5   3   1    0.68    0.13
  -6  -3  -1   13.26    0.62
  -6  -3  -1   13.94    0.69
   6   3   1   14.68    0.78
   6   3   1   13.95    0.49
  -7  -3  -1   13.95    0.74
  -7  -3  -1   13.30    0.67
   7   3   1   12.82    0.69
  -8  -3  -1    1.03    0.27
   8   3   1    0.90    0.23
   8   3   1    1.39    0.28
   8   3   1    1.61    0.31
  -9  -3  -1   -0.25    0.19
   9   3   1    0.08    0.15
   9   3   1    0.19    0.19
   9   3   1    0.07    0.13
 -10  -3  -1    0.54    0.27
  10   3   1    1.36    0.33
  10   3   1    0.75    0.25
  10   3   1    0.32    0.19
  13  -4  -1    0.67    0.25
  13  -4  -1    1.05    0.32
  13  -4  -1    0.15    0.12
  13  -4  -1    0.33    0.18
 -13   4   1    0.33    0.26
  12  -4  -1    1.03    0.29
  12  -4  -1    0.73    0.21
  12  -4  -1    1.00    0.26
  12  -4  -1    0.85    0.20
 -12   4   1    0.59    0.26
  11  -4  -1    1.71    0.25
  11  -4  -1    1.27    0.22
  11  -4  -1    1.15    0.27
  11  -4  -1    1.25    0.30
 -11   4   1    1.51    0.33
  10  -4  -1    0.12    0.10
  10  -4  -1   -0.03    0.13
  10  -4  -1    0.10    0.12
  10  -4  -1   -0.02    0.08
 -10   4   1    0.03    0.14
   9  -4  -1    2.06    0.24
   9  -4  -1    1.76    0.29
   9  -4  -1    1.82    0.25
   9  -4  -1    1.96    0.22
   9  -4  -1    1.97    0.15
   8  -4  -1   18.73    0.60
   8  -4  -1   17.88    0.75
   8  -4  -1   17.16    0.61
   8  -4  -1   18.52    0.67
   8  -4  -1   17.64    0.62
   7  -4  -1    2.08    0.17
   7  -4  -1    2.71    0.21
   7  -4  -1    2.48    0.18
   7  -4  -1    1.77    0.24
   7  -4  -1    2.06    0.17
   7  -4  -1    1.87    0.19
   6  -4  -1    0.81    0.12
   6  -4  -1    0.82    0.11
   6  -4  -1    0.86    0.12
   6  -4  -1    0.83    0.16
   6  -4  -1    0.81    0.10
   6  -4  -1    0.96    0.12
   6  -4  -1    0.92    0.12
   5  -4  -1    0.48    0.11
   5  -4  -1    0.43    0.08
   5  -4  -1    0.43    0.08
   5  -4  -1    0.44    0.08
   5  -4  -1    0.44    0.07
   5  -4  -1    0.45    0.08
   5  -4  -1    0.39    0.08
   4  -4  -1    3.33    0.17
   4  -4  -1    3.22    0.17
   4  -4  -1    3.20    0.14
   4  -4  -1    3.08    0.17
   4  -4  -1    3.06    0.17
   4  -4  -1    3.22    0.14
   4  -4  -1    3.23    0.20
   4  -4  -1    3.31    0.17
   3  -4  -1    8.32    0.29
   3  -4  -1    8.15    0.29
   3  -4  -1    8.26    0.29
   3  -4  -1    8.16    0.30
   3  -4  -1    8.41    0.24
   3  -4  -1    8.02    0.29
  -3   4   1    8.01    0.35
  -3   4   1    8.12    0.36
   2  -4  -1   54.93    1.22
   2  -4  -1   53.82    1.21
   2  -4  -1   54.42    1.30
   2  -4  -1   54.08    1.29
  -2   4   1   53.62    1.36
  -2   4   1   54.25    1.35
   1  -4  -1    2.24    0.16
   1  -4  -1    2.17    0.16
   1  -4  -1    2.31    0.13
   1  -4  -1    2.07    0.16
   1  -4  -1    2.18    0.16
  -1   4   1    2.53    0.18
  -1   4   1    1.82    0.18
   0  -4  -1    3.55    0.17
   0   4   1    3.50    0.22
   0   4   1    3.38    0.20
   0   4   1    3.33    0.23
  -1  -4  -1   17.02    0.51
   1   4   1   16.79    0.59
   1   4   1   16.64    0.51
   1   4   1   18.43    0.60
  -2  -4  -1   63.55    1.55
   2   4   1   63.08    1.60
   2   4   1   62.80    1.63
  -3  -4  -1    6.59    0.33
  -3  -4  -1    5.58    0.37
   3   4   1    5.78    0.35
   3   4   1    6.34    0.34
  -4  -4  -1    1.62    0.25
  -4  -4  -1    1.37    0.20
   4   4   1    1.71    0.21
  -5  -4  -1    2.24    0.31
  -5  -4  -1    1.80    0.24
   5   4   1    2.14    0.24
  -6  -4  -1    0.16    0.12
  -6  -4  -1    0.18    0.14
   6   4   1    0.08    0.10
  -7  -4  -1    2.30    0.37
  -7  -4  -1    1.81    0.30
  -8  -4  -1   -0.06    0.15
   8   4   1    0.14    0.17
  -9  -4  -1    0.54    0.28
   9   4   1    0.49    0.23
   9   4   1    0.54    0.24
   9   4   1    0.85    0.28
 -10  -4  -1    1.05    0.36
  10   4   1    1.94    0.38
  10   4   1    2.54    0.45
  10   4   1    1.43    0.35
  13  -5  -1    0.89    0.23
  13  -5  -1    0.83    0.28
  13  -5  -1    1.12    0.25
 -13   5   1    1.25    0.37
  12  -5  -1    0.58    0.17
  12  -5  -1    0.34    0.17
  12  -5  -1    0.13    0.13
  12  -5  -1    0.35    0.20
 -12   5   1    0.39    0.23
  11  -5  -1    1.33    0.22
  11  -5  -1    1.67    0.24
  11  -5  -1    1.15    0.25
  11  -5  -1    1.02    0.27
 -11   5   1    1.90    0.37
  10  -5  -1    0.37    0.14
  10  -5  -1    0.08    0.09
  10  -5  -1    0.34    0.17
  10  -5  -1   -0.01    0.08
 -10   5   1   -0.10    0.15
   9  -5  -1    0.88    0.17
   9  -5  -1    0.93    0.17
   9  -5  -1    0.95    0.23
   9  -5  -1    0.70    0.15
   8  -5  -1    8.18    0.38
   8  -5  -1    8.20    0.40
   8  -5  -1    7.98    0.38
   8  -5  -1    7.97    0.40
   8  -5  -1    8.60    0.49
   7  -5  -1    4.49    0.26
   7  -5  -1    4.29    0.25
   7  -5  -1    4.94    0.26
   7  -5  -1    4.64    0.25
   7  -5  -1    4.32    0.21
   7  -5  -1    4.54    0.33
   7  -5  -1    4.63    0.25
   6  -5  -1    0.59    0.13
   6  -5  -1    0.38    0.09
   6  -5  -1    0.28    0.08
   6  -5  -1    0.43    0.09
   6  -5  -1    0.40    0.09
   6  -5  -1    0.50    0.07
   6  -5  -1    0.51    0.09
   5  -5  -1    0.06    0.04
   5  -5  -1    0.25    0.08
   5  -5  -1    0.08    0.06
   5  -5  -1    0.21    0.07
   5  -5  -1    0.16    0.07
   5  -5  -1    0.22    0.07
   5  -5  -1    0.16    0.05
  -5   5   1    0.21    0.12
  -5   5   1   -0.05    0.10
   4  -5  -1   36.29    0.94
   4  -5  -1   36.31    0.95
   4  -5  -1   36.01    0.94
   4  -5  -1   35.67    0.83
   4  -5  -1   36.74    0.95
   4  -5  -1   36.15    0.87
   4  -5  -1   36.22    0.95
  -4   5   1   36.72    1.07
  -4   5   1   36.42    1.06
   3  -5  -1   66.40    1.40
   3  -5  -1   65.50    1.42
   3  -5  -1   63.21    1.55
   3  -5  -1   63.05    1.55
   3  -5  -1   66.37    1.55
   3  -5  -1   65.42    1.50
   3  -5  -1   63.53    1.54
  -3   5   1   62.25    1.64
  -3   5   1   67.14    1.66
   2  -5  -1    7.65    0.24
   2  -5  -1    7.43    0.32
   2  -5  -1    7.84    0.25
   2  -5  -1    7.47    0.32
  -2   5   1    8.45    0.37
  -2   5   1    7.92    0.36
  -2   5   1    7.71    0.36
   1  -5  -1    5.21    0.23
  -1   5   1    5.50    0.28
  -1   5   1    5.49    0.32
  -1   5   1    5.22    0.29
   0  -5  -1    5.47    0.24
   0   5   1    5.76    0.31
   0   5   1    5.81    0.29
   0   5   1    6.00    0.35
  -1  -5  -1   16.53    0.53
   1   5   1   16.03    0.61
   1   5   1   16.21    0.52
   1   5   1   17.14    0.61
  -2  -5  -1   20.19    0.64
   2   5   1   18.86    0.69
   2   5   1   19.88    0.72
  -3  -5  -1    1.38    0.18
   3   5   1    1.21    0.20
   3   5   1    0.80    0.17
  -4  -5  -1    2.43    0.28
  -4  -5  -1    2.11    0.30
   4   5   1    2.77    0.29
  -5  -5  -1    0.33    0.17
  -5  -5  -1    0.59    0.17
   5   5   1    0.71    0.17
  -6  -5  -1    0.03    0.13
  -6  -5  -1    0.23    0.15
   6   5   1    0.34    0.14
  -7  -5  -1    0.25    0.18
  -7  -5  -1    0.16    0.19
  -8  -5  -1    7.32    0.64
  -8  -5  -1    7.13    0.56
  -9  -5  -1    0.70    0.25
  13  -6  -1    0.12    0.20
  13  -6  -1    0.11    0.13
  13  -6  -1   -0.03    0.10
 -13   6   1    0.30    0.22
  12  -6  -1    1.00    0.20
  12  -6  -1    1.23    0.31
  12  -6  -1    1.09    0.22
 -12   6   1    1.07    0.31
  11  -6  -1    1.79    0.24
  11  -6  -1    1.88    0.34
  11  -6  -1    1.97    0.26
  11  -6  -1    1.89    0.26
 -11   6   1    1.69    0.36
  10  -6  -1    0.11    0.09
  10  -6  -1    0.04    0.09
  10  -6  -1   -0.03    0.10
  10  -6  -1    0.09    0.13
   9  -6  -1   18.91    0.68
   9  -6  -1   19.13    0.68
   9  -6  -1   20.04    0.68
   9  -6  -1   18.88    0.81
   8  -6  -1    0.22    0.09
   8  -6  -1    0.05    0.07
   8  -6  -1    0.28    0.09
   8  -6  -1    0.01    0.12
   8  -6  -1    0.03    0.10
   7  -6  -1   89.54    2.08
   7  -6  -1   90.01    2.00
   7  -6  -1   90.73    2.17
   7  -6  -1   87.48    2.27
   7  -6  -1   91.18    2.15
   7  -6  -1   90.27    2.14
   7  -6  -1   91.97    2.17
   6  -6  -1   10.28    0.32
   6  -6  -1   10.02    0.45
   6  -6  -1   10.65    0.41
   6  -6  -1   10.35    0.42
   6  -6  -1   10.57    0.41
   6  -6  -1    9.74    0.40
  -6   6   1   10.37    0.53
  -6   6   1   10.60    0.54
   5  -6  -1    0.25    0.08
   5  -6  -1    0.21    0.08
   5  -6  -1    0.38    0.10
   5  -6  -1    0.31    0.04
   5  -6  -1    0.24    0.07
   5  -6  -1    0.35    0.10
   5  -6  -1    0.21    0.08
  -5   6   1    0.47    0.15
  -5   6   1    0.32    0.14
   4  -6  -1   16.03    0.51
   4  -6  -1   15.59    0.53
   4  -6  -1   16.47    0.41
   4  -6  -1   15.79    0.53
   4  -6  -1   16.53    0.55
   4  -6  -1   16.27    0.55
  -4   6   1   15.95    0.63
   3  -6  -1   23.68    0.56
   3  -6  -1   22.17    0.70
   3  -6  -1   23.26    0.72
   3  -6  -1   23.22    0.62
  -3   6   1   23.54    0.77
  -3   6   1   24.27    0.79
   2  -6  -1   16.30    0.58
   2  -6  -1   16.78    0.58
   2  -6  -1   17.19    0.48
  -2   6   1   17.51    0.63
  -2   6   1   17.04    0.61
  -1   6   1    0.07    0.09
  -1   6   1    0.11    0.11
  -1   6   1    0.05    0.08
   0  -6  -1    4.58    0.24
   0   6   1    4.48    0.34
   0   6   1    4.51    0.30
   0   6   1    4.38    0.27
  -1  -6  -1    6.22    0.30
   1   6   1    6.19    0.37
   1   6   1    6.20    0.40
   1   6   1    6.03    0.31
  -2  -6  -1    0.28    0.11
   2   6   1    0.23    0.13
  -3  -6  -1    4.74    0.32
   3   6   1    5.23    0.37
  -4  -6  -1    1.35    0.22
  -4  -6  -1    1.93    0.31
   4   6   1    1.94    0.27
  -5  -6  -1    0.00    0.13
  -5  -6  -1    0.27    0.15
   5   6   1    0.06    0.12
  -6  -6  -1    3.96    0.48
  -6  -6  -1    3.44    0.39
   6   6   1    4.26    0.36
  -7  -6  -1    3.99    0.53
  -7  -6  -1    4.16    0.47
  -8  -6  -1    0.50    0.27
  -8  -6  -1   -0.03    0.16
  -9  -6  -1    0.53    0.27
  13  -7  -1   -0.16    0.10
  13  -7  -1    0.19    0.19
  13  -7  -1    0.15    0.15
  12  -7  -1    0.13    0.12
  12  -7  -1    0.08    0.16
  12  -7  -1    0.02    0.10
  11  -7  -1    0.77    0.16
  11  -7  -1    1.04    0.19
  11  -7  -1    0.98    0.25
  10  -7  -1    2.88    0.38
  10  -7  -1    2.64    0.28
  10  -7  -1    2.89    0.29
   9  -7  -1    1.25    0.19
   9  -7  -1    1.43    0.25
   9  -7  -1    1.76    0.19
   9  -7  -1    1.63    0.22
   8  -7  -1   13.71    0.54
   8  -7  -1   13.09    0.60
   8  -7  -1   13.62    0.54
   8  -7  -1   13.67    0.45
   7  -7  -1    0.73    0.09
   7  -7  -1    0.53    0.14
   7  -7  -1    0.52    0.13
   7  -7  -1    0.87    0.15
  -7   7   1    0.66    0.20
  -7   7   1    0.78    0.22
   6  -7  -1    2.55    0.21
   6  -7  -1    2.33    0.24
   6  -7  -1    2.73    0.23
   6  -7  -1    2.34    0.23
   6  -7  -1    2.18    0.22
  -6   7   1    2.81    0.34
  -6   7   1    2.14    0.30
   5  -7  -1    1.46    0.19
   5  -7  -1    1.01    0.15
   5  -7  -1    1.21    0.11
   5  -7  -1    1.04    0.16
   5  -7  -1    1.23    0.17
   5  -7  -1    1.10    0.15
  -5   7   1    0.86    0.21
   4  -7  -1    0.26    0.10
   4  -7  -1    0.11    0.06
   4  -7  -1    0.10    0.08
  -4   7   1    0.02    0.11
  -4   7   1   -0.03    0.12
   3  -7  -1    1.17    0.09
   3  -7  -1    1.66    0.20
   3  -7  -1    1.10    0.11
   3  -7  -1    1.04    0.17
  -3   7   1    0.91    0.19
  -3   7   1    1.26    0.21
   2  -7  -1   14.39    0.56
   2  -7  -1   13.87    0.55
  -2   7   1   13.57    0.58
  -2   7   1   13.68    0.57
  -1   7   1    4.38    0.32
  -1   7   1    4.49    0.35
  -1   7   1    3.63    0.28
   0  -7  -1    0.60    0.12
   0   7   1    0.68    0.19
   0   7   1    0.52    0.15
   0   7   1    0.41    0.12
  -1  -7  -1   17.86    0.61
   1   7   1   16.77    0.60
   1   7   1   17.31    0.74
  -2  -7  -1    0.09    0.10
   2   7   1    0.38    0.17
  -3  -7  -1   10.04    0.50
   3   7   1   11.91    0.60
  -4  -7  -1    0.09    0.14
  -4  -7  -1   -0.07    0.10
   4   7   1    0.19    0.14
  -5  -7  -1    0.05    0.16
  -5  -7  -1    0.34    0.17
   5   7   1    0.11    0.14
  -6  -7  -1    6.40    0.48
  -6  -7  -1    6.51    0.66
  -7  -7  -1    0.22    0.20
  -7  -7  -1    0.09    0.17
  -8  -7  -1    0.63    0.28
  13  -8  -1    0.17    0.14
  13  -8  -1    0.24    0.13
  13  -8  -1   -0.14    0.16
  12  -8  -1    1.26    0.24
  12  -8  -1    1.44    0.34
  12  -8  -1    2.08    0.29
  11  -8  -1    0.14    0.11
  11  -8  -1    0.06    0.14
  11  -8  -1    0.09    0.12
  10  -8  -1    0.62    0.16
  10  -8  -1    0.27    0.16
  10  -8  -1    0.42    0.15
   9  -8  -1    0.96    0.22
   9  -8  -1    1.00    0.19
   9  -8  -1    0.80    0.18
  -9   8   1    1.20    0.30
  -9   8   1    1.70    0.35
   8  -8  -1    8.72    0.44
   8  -8  -1    9.71    0.50
   8  -8  -1    9.46    0.46
  -8   8   1   10.15    0.62
  -8   8   1    9.82    0.60
   7  -8  -1    2.15    0.25
   7  -8  -1    1.60    0.22
   7  -8  -1    1.88    0.23
  -7   8   1    1.94    0.31
  -7   8   1    1.78    0.30
   6  -8  -1    1.17    0.19
   6  -8  -1    1.07    0.16
   6  -8  -1    1.18    0.19
  -6   8   1    0.94    0.24
   5  -8  -1    0.06    0.09
   5  -8  -1    0.05    0.08
   5  -8  -1    0.11    0.07
  -5   8   1    0.19    0.14
  -5   8   1    0.04    0.15
   4  -8  -1    0.42    0.13
   4  -8  -1    0.65    0.15
   4  -8  -1    0.38    0.09
  -4   8   1    0.33    0.16
  -4   8   1    0.35    0.16
   3  -8  -1   -0.09    0.08
   3  -8  -1    0.00    0.04
   3  -8  -1   -0.03    0.08
  -3   8   1   -0.13    0.11
  -2   8   1    2.84    0.31
   1  -8  -1    0.59    0.13
  -1   8   1    0.29    0.15
  -1   8   1    0.75    0.21
   0  -8  -1    0.21    0.10
   0   8   1    0.16    0.12
   0   8   1    0.16    0.19
  -1  -8  -1   10.20    0.46
   1   8   1   10.52    0.60
   1   8   1   10.20    0.46
  -2  -8  -1    0.08    0.11
   2   8   1    0.14    0.16
  -3  -8  -1    2.58    0.30
   3   8   1    1.85    0.32
  -4  -8  -1   -0.07    0.11
  -4  -8  -1    0.11    0.16
   4   8   1   -0.12    0.14
  -5  -8  -1    1.95    0.31
  -5  -8  -1    1.97    0.39
   5   8   1    2.68    0.38
  -6  -8  -1    5.40    0.53
  -6  -8  -1    5.13    0.61
  -7  -8  -1    8.47    0.69
  13  -9  -1    0.92    0.29
  13  -9  -1    0.46    0.17
  13  -9  -1    0.46    0.18
  12  -9  -1    1.40    0.29
  12  -9  -1    1.64    0.26
  12  -9  -1    1.67    0.27
  11  -9  -1    2.65    0.38
  11  -9  -1    2.35    0.30
  11  -9  -1    3.20    0.34
  10  -9  -1    2.09    0.28
  10  -9  -1    3.20    0.38
  10  -9  -1    1.91    0.27
 -10   9   1    2.33    0.40
 -10   9   1    2.10    0.40
   9  -9  -1    0.06    0.10
   9  -9  -1   -0.13    0.07
   9  -9  -1    0.04    0.11
  -9   9   1   -0.13    0.12
  -9   9   1   -0.05    0.14
   8  -9  -1    3.91    0.31
   8  -9  -1    2.82    0.30
   8  -9  -1    3.31    0.34
  -8   9   1    3.01    0.41
  -8   9   1    3.68    0.44
   7  -9  -1    2.38    0.26
   7  -9  -1    2.72    0.30
   7  -9  -1    2.39    0.28
  -7   9   1    2.11    0.34
   6  -9  -1    2.76    0.30
   6  -9  -1    2.32    0.24
   6  -9  -1    2.54    0.29
  -6   9   1    2.32    0.34
   5  -9  -1    0.71    0.17
   5  -9  -1    0.29    0.13
   5  -9  -1    0.47    0.11
  -5   9   1    0.42    0.19
  -5   9   1    0.47    0.18
   4  -9  -1    4.98    0.24
   4  -9  -1    4.72    0.34
   4  -9  -1    5.06    0.35
  -4   9   1    4.52    0.38
  -4   9   1    4.23    0.37
   3  -9  -1    1.88    0.26
   3  -9  -1    1.87    0.26
  -3   9   1    1.97    0.29
  -2   9   1    2.41    0.30
   1  -9  -1    0.45    0.13
  -1   9   1    0.35    0.18
  -1   9   1    0.37    0.15
   0  -9  -1    3.98    0.28
   0   9   1    3.66    0.30
   0   9   1    2.94    0.38
  -1  -9  -1    0.92    0.18
   1   9   1    0.59    0.22
   1   9   1    0.71    0.17
  -2  -9  -1    0.60    0.17
   2   9   1    0.60    0.22
  -3  -9  -1    0.31    0.15
   3   9   1    0.25    0.19
  -4  -9  -1    0.61    0.24
  -4  -9  -1    0.15    0.17
   4   9   1    0.43    0.19
  -5  -9  -1    2.41    0.44
   5   9   1    1.33    0.31
  -6  -9  -1    1.42    0.34
  13 -10  -1    0.01    0.13
  13 -10  -1    0.15    0.16
  13 -10  -1   -0.07    0.16
  12 -10  -1    0.81    0.21
  12 -10  -1    1.16    0.24
  12 -10  -1    1.61    0.34
 -12  10   1    0.96    0.39
 -12  10   1    0.42    0.33
  11 -10  -1    1.24    0.27
  11 -10  -1    1.50    0.26
  11 -10  -1    1.65    0.26
 -11  10   1    0.97    0.31
 -11  10   1    1.09    0.34
  10 -10  -1    0.02    0.11
  10 -10  -1    0.00    0.09
  10 -10  -1   -0.03    0.11
 -10  10   1    0.14    0.18
 -10  10   1    0.36    0.24
   9 -10  -1    0.04    0.13
   9 -10  -1    0.19    0.12
   9 -10  -1    0.35    0.15
  -9  10   1   -0.04    0.17
   8 -10  -1    0.46    0.17
   8 -10  -1    0.54    0.16
   8 -10  -1    0.51    0.16
  -8  10   1    0.60    0.23
   7 -10  -1    2.33    0.29
   7 -10  -1    2.76    0.32
   7 -10  -1    2.44    0.27
  -7  10   1    2.01    0.36
   6 -10  -1    1.51    0.25
   6 -10  -1    1.42    0.19
   6 -10  -1    1.40    0.24
  -6  10   1    1.67    0.32
  -6  10   1    1.51    0.30
   5 -10  -1    3.18    0.35
   5 -10  -1    3.84    0.38
   5 -10  -1    3.13    0.22
  -5  10   1    3.21    0.40
  -5  10   1    2.95    0.38
   4 -10  -1    1.39    0.24
   4 -10  -1    1.50    0.25
  -4  10   1    1.17    0.25
   3 -10  -1    8.96    0.53
   3 -10  -1    9.32    0.54
  -3  10   1    9.32    0.54
   2 -10  -1    0.11    0.09
  -2  10   1    0.04    0.15
  -2  10   1    0.07    0.13
   1 -10  -1    0.22    0.11
  -1  10   1    0.35    0.20
  -1  10   1    0.36    0.18
   0 -10  -1   10.59    0.50
   0  10   1   10.58    0.65
   0  10   1   10.39    0.53
  -1 -10  -1    6.76    0.41
   1  10   1    7.41    0.55
   1  10   1    5.75    0.39
  -2 -10  -1    0.97    0.21
   2  10   1    1.10    0.30
   3  10   1    0.68    0.25
  -4 -10  -1    2.23    0.42
   4  10   1    1.54    0.35
  -5 -10  -1    0.84    0.34
  12 -11  -1   -0.02    0.11
  12 -11  -1    0.16    0.15
  12 -11  -1    0.09    0.18
 -12  11   1   -0.16    0.16
 -12  11   1    0.18    0.22
  11 -11  -1    1.53    0.31
  11 -11  -1    1.71    0.28
  11 -11  -1    1.88    0.31
 -11  11   1    1.80    0.42
  10 -11  -1    0.80    0.21
  10 -11  -1    0.76    0.23
  10 -11  -1    1.07    0.23
 -10  11   1    1.13    0.34
   9 -11  -1    2.27    0.31
   9 -11  -1    1.49    0.26
   9 -11  -1    2.07    0.30
  -9  11   1    1.78    0.36
   8 -11  -1    0.35    0.14
   8 -11  -1    0.18    0.14
   8 -11  -1    0.33    0.16
  -8  11   1    0.06    0.18
   7 -11  -1    0.29    0.14
   7 -11  -1    0.02    0.09
   7 -11  -1    0.19    0.13
  -7  11   1    0.26    0.20
  -7  11   1   -0.21    0.16
   6 -11  -1    9.63    0.56
   6 -11  -1    9.82    0.56
  -6  11   1    9.49    0.63
  -6  11   1    9.58    0.61
   5 -11  -1    4.71    0.40
   5 -11  -1    4.69    0.40
  -5  11   1    5.57    0.47
   4 -11  -1    5.95    0.44
   4 -11  -1    5.40    0.42
  -4  11   1    6.04    0.47
  -3  11   1    1.99    0.31
   2 -11  -1    1.90    0.26
  -2  11   1    1.71    0.30
  -2  11   1    1.45    0.31
   1 -11  -1    0.32    0.15
  -1  11   1    0.96    0.28
  -1  11   1    0.24    0.16
   0 -11  -1    0.06    0.12
   0  11   1   -0.07    0.12
   0  11   1   -0.16    0.16
   1  11   1    1.05    0.30
   2  11   1    4.35    0.53
   3  11   1    1.58    0.39
  -4 -11  -1   -0.06    0.21
   4  11   1   -0.12    0.21
  12 -12  -1    0.06    0.16
  12 -12  -1   -0.10    0.11
 -12  12   1    0.12    0.22
  11 -12  -1    2.11    0.33
  11 -12  -1    2.44    0.35
 -11  12   1    2.61    0.47
  10 -12  -1    3.16    0.39
  10 -12  -1    2.76    0.36
 -10  12   1    2.40    0.45
   9 -12  -1    0.71    0.22
   9 -12  -1    0.46    0.20
  -9  12   1    0.44    0.25
   8 -12  -1   -0.15    0.10
   8 -12  -1   -0.07    0.11
  -8  12   1   -0.23    0.14
   7 -12  -1   -0.13    0.10
   7 -12  -1   -0.01    0.13
  -7  12   1    0.33    0.21
  -7  12   1    0.15    0.16
   6 -12  -1    0.08    0.14
   6 -12  -1   -0.04    0.11
  -6  12   1    0.26    0.21
   5 -12  -1    0.08    0.13
   5 -12  -1   -0.23    0.09
  -5  12   1    0.01    0.17
   4 -12  -1   -0.03    0.13
   4 -12  -1    0.14    0.15
  -4  12   1    0.23    0.19
   3 -12  -1    0.07    0.12
  -3  12   1    0.05    0.15
   2 -12  -1    5.52    0.38
  -2  12   1    7.57    0.54
  -2  12   1    7.66    0.63
  -1  12   1    4.71    0.48
  -1  12   1    4.72    0.59
   0  12   1    4.91    0.60
   0  12   1    4.68    0.40
   1  12   1    6.89    0.60
   2  12   1    0.01    0.24
   3  12   1   -0.25    0.19
  11 -13  -1   -0.12    0.13
  11 -13  -1    0.17    0.15
 -11  13   1   -0.04    0.22
  10 -13  -1    0.64    0.21
  10 -13  -1    0.23    0.17
 -10  13   1    0.31    0.31
   9 -13  -1    4.50    0.49
   9 -13  -1    4.79    0.50
  -9  13   1    4.73    0.63
   8 -13  -1    0.11    0.16
   8 -13  -1    0.25    0.16
  -8  13   1    0.19    0.22
  -8  13   1    0.03    0.17
   7 -13  -1    0.22    0.18
   7 -13  -1    0.21    0.17
  -7  13   1    0.49    0.24
   6 -13  -1   -0.02    0.14
   6 -13  -1    0.03    0.12
  -6  13   1   -0.01    0.22
   5 -13  -1    2.46    0.39
   5 -13  -1    3.29    0.43
  -5  13   1    2.70    0.43
   4 -13  -1    0.61    0.23
   4 -13  -1    1.21    0.28
  -4  13   1    1.79    0.37
  -3  13   1    0.29    0.22
  -2  13   1    4.38    0.49
  -2  13   1    5.18    0.63
  -1  13   1   10.28    0.63
  -1  13   1   12.12    0.82
   0  13   1    0.37    0.28
   1  13   1    4.52    0.64
  10 -14  -1    0.12    0.16
  10 -14  -1    0.06    0.15
 -10  14   1    0.37    0.28
   9 -14  -1    1.56    0.32
   9 -14  -1    1.44    0.31
  -9  14   1    1.75    0.44
  -9  14   1    1.52    0.41
   8 -14  -1    1.16    0.27
   8 -14  -1    0.89    0.26
  -8  14   1    1.21    0.34
   7 -14  -1    1.99    0.35
   7 -14  -1    1.49    0.31
  -7  14   1    1.93    0.40
   6 -14  -1    0.76    0.25
   6 -14  -1    0.86    0.28
  -6  14   1    0.90    0.29
   5 -14  -1    0.71    0.26
   5 -14  -1    1.04    0.29
  -5  14   1    1.20    0.33
   4 -14  -1    1.11    0.33
   4 -14  -1    1.43    0.35
  -4  14   1    1.00    0.32
  -3  14   1    0.46    0.31
  -3  14   1    0.71    0.29
  -2  14   1    0.14    0.28
  -2  14   1    0.09    0.20
  -1  14   1    4.16    0.61
   0  14   1   -0.10    0.23
   8 -15  -1    7.09    0.56
   8 -15  -1    7.42    0.59
  -8  15   1    6.59    0.72
   7 -15  -1    0.46    0.22
   7 -15  -1    1.19    0.32
  -7  15   1    1.87    0.44
   6 -15  -1   -0.47    0.13
   6 -15  -1    0.17    0.20
  -6  15   1    0.36    0.28
   5 -15  -1   -0.17    0.18
   5 -15  -1    0.14    0.18
  -5  15   1   -0.28    0.23
  -4  15   1    0.13    0.23
  -3  15   1    2.14    0.42
  -3  15   1    1.50    0.43
  -3  15  -2    2.82    0.46
  -4  15  -2    0.90    0.32
  -5  15  -2    0.09    0.21
  -6  15  -2    6.83    0.72
   6 -15   2    5.99    0.79
   6 -15   2    6.40    0.81
  -7  15  -2    3.56    0.54
   7 -15   2    2.90    0.47
   7 -15   2    4.10    0.55
   0  14  -2    2.39    0.50
  -1  14  -2    0.33    0.33
  -2  14  -2    0.13    0.27
  -2  14  -2    0.70    0.26
   2 -14   2    0.32    0.21
  -3  14  -2    0.68    0.27
   3 -14   2    0.06    0.18
  -4  14  -2    2.39    0.42
  -5  14  -2    0.09    0.20
  -6  14  -2    1.82    0.39
   6 -14   2    1.17    0.30
   6 -14   2    0.79    0.26
  -7  14  -2    0.57    0.29
   7 -14   2    1.66    0.35
   7 -14   2    0.90    0.26
  -8  14  -2    0.40    0.28
  -8  14  -2    0.86    0.28
   8 -14   2    0.07    0.17
   8 -14   2    0.27    0.19
  -9  14  -2    0.05    0.24
  -9  14  -2   -0.20    0.21
   9 -14   2   -0.03    0.16
   9 -14   2   -0.18    0.16
   2  13  -2    2.55    0.49
   1  13  -2    1.38    0.41
   0  13  -2   -0.02    0.23
   0 -13   2   -0.04    0.16
  -1  13  -2    0.15    0.23
  -1  13  -2    0.24    0.18
   1 -13   2    0.02    0.16
  -2  13  -2    2.71    0.40
   2 -13   2    3.05    0.41
  -3  13  -2   -0.06    0.18
   3 -13   2    0.19    0.15
  -4  13  -2    0.24    0.20
  -5  13  -2    0.64    0.25
  -6  13  -2    0.48    0.25
   6 -13   2    0.19    0.18
   6 -13   2    0.07    0.16
  -7  13  -2    0.65    0.26
  -7  13  -2    0.24    0.21
   7 -13   2    0.03    0.16
   7 -13   2    1.09    0.27
  -8  13  -2    0.05    0.21
  -8  13  -2    0.13    0.23
   8 -13   2    0.58    0.21
   8 -13   2    0.75    0.23
  -9  13  -2    0.90    0.30
   9 -13   2    1.16    0.29
   9 -13   2    0.74    0.26
 -10  13  -2    1.35    0.35
  10 -13   2    1.31    0.30
  10 -13   2    0.92    0.28
   3  12  -2    6.29    0.70
   2  12  -2    0.23    0.26
  -2 -12   2    0.25    0.20
   1  12  -2    0.42    0.28
  -1 -12   2    0.83    0.25
   0  12  -2    0.11    0.14
   0  12  -2   -0.03    0.21
   0 -12   2    0.17    0.18
  -1  12  -2    0.53    0.27
  -1  12  -2    0.72    0.23
   1 -12   2    0.56    0.19
  -2  12  -2    0.16    0.17
   2 -12   2    0.15    0.16
  -3  12  -2    2.88    0.39
  -4  12  -2    3.21    0.43
  -5  12  -2   -0.19    0.14
  -6  12  -2    0.11    0.20
  -6  12  -2    0.41    0.22
   6 -12   2    0.69    0.23
   6 -12   2    0.23    0.14
   6 -12   2    0.00    0.14
  -7  12  -2    1.05    0.34
  -7  12  -2    1.50    0.34
   7 -12   2    1.87    0.33
   7 -12   2    2.08    0.30
   7 -12   2    1.52    0.31
  -8  12  -2    0.05    0.16
  -8  12  -2   -0.05    0.21
   8 -12   2    0.07    0.13
   8 -12   2   -0.12    0.09
   8 -12   2   -0.07    0.11
  -9  12  -2    1.25    0.33
   9 -12   2    0.82    0.23
   9 -12   2    1.08    0.27
   9 -12   2    1.25    0.28
 -10  12  -2    1.87    0.44
  10 -12   2    2.83    0.39
  10 -12   2    1.77    0.33
  10 -12   2    2.25    0.37
 -11  12  -2    0.36    0.27
 -11  12  -2    0.55    0.24
  11 -12   2    0.35    0.20
  11 -12   2   -0.03    0.15
  11 -12   2    0.13    0.18
   4  11  -2   -0.17    0.22
  -4 -11   2   -0.01    0.19
   3  11  -2    0.43    0.25
  -3 -11   2    0.11    0.20
   2  11  -2   -0.15    0.19
  -2 -11   2    0.14    0.18
   1  11  -2    3.67    0.52
  -1 -11   2    3.52    0.41
   0  11  -2    0.27    0.15
   0  11  -2   -0.06    0.19
   0 -11   2    0.07    0.15
  -1  11  -2    0.10    0.15
   1 -11   2   -0.05    0.13
  -2  11  -2    6.42    0.47
  -3  11  -2    2.05    0.32
  -4  11  -2    3.81    0.45
  -5  11  -2   -0.02    0.14
  -5  11  -2    0.50    0.22
   5 -11   2    0.43    0.18
   5 -11   2    0.50    0.19
   5 -11   2    0.23    0.12
  -6  11  -2    0.92    0.26
  -6  11  -2    1.47    0.31
   6 -11   2    1.02    0.21
   6 -11   2    1.10    0.25
   6 -11   2    1.12    0.25
  -7  11  -2    4.73    0.53
  -7  11  -2    6.47    0.51
   7 -11   2    5.00    0.49
   7 -11   2    5.43    0.39
   7 -11   2    4.38    0.46
  -8  11  -2    1.05    0.29
   8 -11   2    0.55    0.20
   8 -11   2    0.76    0.23
   8 -11   2    0.74    0.22
  -9  11  -2    0.67    0.24
  -9  11  -2    0.15    0.19
   9 -11   2    0.17    0.15
   9 -11   2    0.51    0.18
   9 -11   2    0.37    0.20
 -10  11  -2    0.09    0.20
 -10  11  -2   -0.07    0.18
  10 -11   2    0.30    0.15
  10 -11   2    0.23    0.18
  10 -11   2    0.01    0.14
 -11  11  -2    4.42    0.61
 -11  11  -2    4.44    0.59
  11 -11   2    5.28    0.56
  11 -11   2    4.88    0.51
  11 -11   2    5.21    0.53
 -12  11  -2    3.93    0.59
 -12  11  -2    3.49    0.60
  12 -11   2    3.48    0.44
  12 -11   2    4.35    0.56
  12 -11   2    4.57    0.51
  -6 -10   2   -0.11    0.24
   5  10  -2    1.71    0.39
  -5 -10   2    1.74    0.36
   4  10  -2    0.37    0.25
  -4 -10   2    0.05    0.18
   3  10  -2    2.87    0.46
  -3 -10   2    2.77    0.39
  -2 -10   2   11.06    0.63
   1  10  -2    0.77    0.18
  -1 -10   2    0.17    0.15
   0  10  -2    0.55    0.17
   0 -10   2    0.17    0.14
  -1  10  -2   -0.03    0.13
   1 -10   2    0.10    0.11
  -2  10  -2    1.73    0.29
  -3  10  -2    0.67    0.21
  -4  10  -2    0.14    0.17
  -4  10  -2    0.12    0.13
   4 -10   2    0.13    0.10
  -5  10  -2    3.92    0.42
  -5  10  -2    4.14    0.47
   5 -10   2    3.40    0.38
   5 -10   2    3.18    0.27
   5 -10   2    3.75    0.40
  -6  10  -2    0.13    0.18
  -6  10  -2    0.05    0.15
   6 -10   2    0.05    0.10
   6 -10   2    0.13    0.12
   6 -10   2    0.05    0.09
  -7  10  -2    1.37    0.29
   7 -10   2    1.69    0.29
   7 -10   2    2.01    0.29
   7 -10   2    1.80    0.30
  -8  10  -2    0.82    0.27
  -8  10  -2    0.28    0.20
   8 -10   2    0.31    0.15
   8 -10   2    0.79    0.20
   8 -10   2    0.69    0.21
  -9  10  -2    0.23    0.22
  -9  10  -2    0.22    0.20
   9 -10   2    0.33    0.15
   9 -10   2    0.33    0.18
   9 -10   2    0.08    0.13
 -10  10  -2    0.25    0.21
 -10  10  -2    0.35    0.26
  10 -10   2    0.17    0.18
  10 -10   2    0.66    0.19
  10 -10   2    0.42    0.18
 -11  10  -2    1.81    0.43
 -11  10  -2    2.01    0.44
  11 -10   2    2.03    0.33
  11 -10   2    1.39    0.30
  11 -10   2    1.78    0.36
 -12  10  -2   -0.17    0.18
 -12  10  -2    0.07    0.20
  12 -10   2    0.19    0.16
  12 -10   2    0.29    0.22
  12 -10   2    0.42    0.19
  -7  -9   2    1.20    0.35
   6   9  -2    0.46    0.25
  -6  -9   2    0.19    0.20
   5   9  -2   -0.21    0.16
  -5  -9   2   -0.01    0.15
  -4  -9   2    4.45    0.47
  -3  -9   2    0.33    0.16
   2   9  -2    0.36    0.11
  -2  -9   2    0.03    0.12
   1   9  -2    2.91    0.24
  -1  -9   2    2.63    0.33
   0   9  -2    3.43    0.29
   0  -9   2    3.31    0.35
  -1   9  -2    3.08    0.33
   1  -9   2    3.42    0.35
  -2   9  -2    9.37    0.50
  -3   9  -2    1.83    0.26
  -3   9  -2    1.85    0.29
   3  -9   2    2.00    0.12
  -4   9  -2    0.24    0.14
  -4   9  -2    0.04    0.15
   4  -9   2    0.22    0.06
   4  -9   2    0.17    0.10
  -5   9  -2    1.59    0.28
  -5   9  -2    1.08    0.22
   5  -9   2    1.45    0.13
   5  -9   2    1.20    0.23
   5  -9   2    1.36    0.25
   5  -9   2    1.67    0.23
  -6   9  -2   25.63    0.96
  -6   9  -2   24.72    0.96
   6  -9   2   22.44    0.89
   6  -9   2   24.54    0.91
   6  -9   2   23.23    0.85
  -7   9  -2    3.09    0.40
  -7   9  -2    3.24    0.41
   7  -9   2    4.35    0.35
   7  -9   2    3.34    0.37
   7  -9   2    3.85    0.38
  -8   9  -2    0.21    0.18
  -8   9  -2    0.68    0.23
   8  -9   2    0.73    0.19
   8  -9   2    0.56    0.19
   8  -9   2    0.85    0.20
  -9   9  -2    1.25    0.31
  -9   9  -2    1.63    0.34
   9  -9   2    1.49    0.26
   9  -9   2    1.50    0.27
   9  -9   2    1.05    0.26
 -10   9  -2    1.94    0.39
 -10   9  -2    1.76    0.38
  10  -9   2    1.98    0.30
  10  -9   2    1.83    0.30
  10  -9   2    1.65    0.31
 -11   9  -2    1.53    0.35
 -11   9  -2    1.21    0.34
  11  -9   2    1.24    0.26
  11  -9   2    1.58    0.30
  11  -9   2    1.49    0.34
 -12   9  -2    0.06    0.22
 -12   9  -2    0.10    0.19
  12  -9   2   -0.05    0.13
  12  -9   2    0.07    0.13
  12  -9   2    0.26    0.23
  -7  -8   2    0.72    0.26
   6   8  -2    0.02    0.18
  -6  -8   2    0.30    0.21
  -5  -8   2    0.00    0.16
  -4  -8   2    2.46    0.35
  -3  -8   2    0.85    0.22
   2   8  -2    7.90    0.36
  -2  -8   2    7.99    0.47
   1   8  -2    1.64    0.22
   1   8  -2    1.16    0.18
  -1  -8   2    1.69    0.25
   0   8  -2   11.89    0.51
   0   8  -2   11.74    0.53
   0  -8   2   11.84    0.55
  -1   8  -2    8.31    0.44
  -2   8  -2   10.20    0.50
   2  -8   2   10.93    0.34
  -3   8  -2    0.66    0.19
  -3   8  -2    0.73    0.17
   3  -8   2    0.91    0.10
   3  -8   2    0.77    0.14
  -4   8  -2   -0.03    0.10
  -4   8  -2    0.06    0.14
   4  -8   2    0.21    0.06
   4  -8   2    0.12    0.14
   4  -8   2    0.14    0.09
   4  -8   2    0.07    0.12
  -5   8  -2    0.04    0.14
  -5   8  -2    0.08    0.12
  -5   8  -2    0.07    0.12
   5  -8   2    0.08    0.09
   5  -8   2    0.01    0.09
   5  -8   2   -0.06    0.08
  -6   8  -2    2.40    0.34
  -6   8  -2    2.17    0.31
   6  -8   2    1.92    0.27
   6  -8   2    2.41    0.28
   6  -8   2    2.09    0.28
  -7   8  -2    1.68    0.29
  -7   8  -2    1.63    0.29
   7  -8   2    1.40    0.24
   7  -8   2    1.79    0.26
   7  -8   2    1.52    0.25
  -8   8  -2   15.23    0.76
  -8   8  -2   14.17    0.76
   8  -8   2   14.07    0.65
   8  -8   2   14.90    0.66
   8  -8   2   14.15    0.69
  -9   8  -2    1.14    0.30
  -9   8  -2    0.68    0.27
   9  -8   2    1.41    0.24
   9  -8   2    0.71    0.20
   9  -8   2    0.85    0.23
 -10   8  -2    0.84    0.30
 -10   8  -2    0.21    0.22
  10  -8   2    0.86    0.22
  10  -8   2    0.63    0.20
  10  -8   2    0.64    0.21
 -11   8  -2    0.63    0.29
 -11   8  -2    0.76    0.30
  11  -8   2    0.64    0.21
  11  -8   2    0.43    0.21
  11  -8   2    0.47    0.17
 -12   8  -2    0.87    0.37
 -12   8  -2    0.81    0.34
  12  -8   2    0.10    0.16
  12  -8   2    0.23    0.21
  12  -8   2    0.19    0.14
  -8  -7   2    4.25    0.53
  -7  -7   2    1.24    0.30
  -6  -7   2    0.06    0.18
  -5  -7   2    4.54    0.47
  -4  -7   2    1.69    0.28
   3   7  -2    5.28    0.35
   3   7  -2    5.16    0.23
  -3  -7   2    5.31    0.39
   2   7  -2    0.23    0.11
   2   7  -2    0.14    0.09
  -2  -7   2    0.16    0.11
   1   7  -2   -0.10    0.08
   1   7  -2   -0.01    0.08
  -1  -7   2    0.14    0.10
   0   7  -2   -0.05    0.09
   0   7  -2    0.16    0.09
   0  -7   2    0.01    0.07
  -1   7  -2   12.32    0.51
   1  -7   2   12.15    0.39
  -2   7  -2   33.22    1.01
  -2   7  -2   33.50    0.98
   2  -7   2   32.27    0.82
   2  -7   2   34.30    0.95
  -3   7  -2    0.69    0.15
  -3   7  -2    0.46    0.16
   3  -7   2    0.45    0.08
   3  -7   2    0.21    0.15
   3  -7   2    0.59    0.12
  -4   7  -2    3.70    0.29
  -4   7  -2    3.27    0.27
  -4   7  -2    2.93    0.32
   4  -7   2    3.29    0.27
   4  -7   2    3.41    0.25
   4  -7   2    3.03    0.17
   4  -7   2    2.19    0.33
   4  -7   2    3.61    0.29
  -5   7  -2   17.46    0.71
  -5   7  -2   17.36    0.70
   5  -7   2   17.37    0.68
   5  -7   2   18.11    0.66
   5  -7   2   18.47    0.69
  -6   7  -2    3.20    0.37
  -6   7  -2    2.73    0.33
   6  -7   2    2.86    0.30
   6  -7   2    2.68    0.29
   6  -7   2    2.83    0.30
  -7   7  -2   41.14    1.38
  -7   7  -2   40.68    1.35
   7  -7   2   41.36    1.24
   7  -7   2   41.76    1.25
   7  -7   2   39.43    1.27
  -8   7  -2    1.15    0.28
  -8   7  -2    1.06    0.27
   8  -7   2    0.95    0.19
   8  -7   2    1.02    0.13
   8  -7   2    1.17    0.23
   8  -7   2    0.80    0.18
  -9   7  -2    2.45    0.40
  -9   7  -2    2.02    0.36
   9  -7   2    2.22    0.28
   9  -7   2    1.88    0.27
   9  -7   2    2.13    0.32
 -10   7  -2    2.50    0.43
 -10   7  -2    1.91    0.39
  10  -7   2    3.02    0.36
  10  -7   2    2.69    0.38
  10  -7   2    2.74    0.34
 -11   7  -2    5.48    0.64
 -11   7  -2    5.28    0.65
  11  -7   2    4.54    0.53
  11  -7   2    5.14    0.43
  11  -7   2    5.13    0.41
 -12   7  -2    0.48    0.28
 -12   7  -2    0.68    0.30
  12  -7   2    0.17    0.19
  12  -7   2    0.41    0.17
  12  -7   2    0.22    0.16
  13  -7   2    0.21    0.15
  13  -7   2    0.06    0.15
  13  -7   2   -0.04    0.19
   9   6  -2    5.11    0.59
   9   6  -2    4.72    0.57
  -9  -6   2    4.74    0.60
   8   6  -2    1.57    0.32
   8   6  -2    1.69    0.34
  -8  -6   2    1.35    0.35
  -7  -6   2    0.16    0.19
  -6  -6   2    0.88    0.25
  -5  -6   2    0.60    0.18
   4   6  -2    4.06    0.32
  -4  -6   2    3.94    0.39
   3   6  -2    0.16    0.09
   3   6  -2   -0.01    0.05
  -3  -6   2   -0.04    0.09
   2   6  -2    0.62    0.13
   2   6  -2    0.42    0.10
  -2  -6   2    0.43    0.13
   1   6  -2    2.52    0.21
   1   6  -2    3.04    0.21
  -1  -6   2    3.16    0.25
   0   6  -2    9.99    0.41
   0   6  -2   10.02    0.41
   0   6  -2   10.14    0.47
   0  -6   2   10.52    0.37
   0  -6   2   10.53    0.45
  -1   6  -2   15.38    0.55
  -1   6  -2   16.42    0.63
   1  -6   2   14.88    0.45
  -2   6  -2   -0.05    0.06
  -2   6  -2   -0.02    0.09
  -2   6  -2    0.01    0.11
   2  -6   2   -0.02    0.03
   2  -6   2   -0.05    0.04
   2  -6   2   -0.04    0.11
  -3   6  -2    0.28    0.11
  -3   6  -2    0.26    0.12
  -3   6  -2    0.24    0.10
   3  -6   2    0.25    0.06
   3  -6   2    0.15    0.13
   3  -6   2    0.39    0.10
  -4   6  -2    0.86    0.17
  -4   6  -2    0.63    0.15
   4  -6   2    0.62    0.14
   4  -6   2    0.91    0.16
   4  -6   2    0.91    0.15
   4  -6   2    0.47    0.16
  -5   6  -2    2.00    0.26
  -5   6  -2    1.84    0.26
   5  -6   2    2.25    0.25
   5  -6   2    1.93    0.26
   5  -6   2    2.17    0.24
   5  -6   2    1.56    0.21
  -6   6  -2    1.15    0.23
  -6   6  -2    0.84    0.20
   6  -6   2    1.16    0.11
   6  -6   2    1.15    0.18
   6  -6   2    1.49    0.24
   6  -6   2    1.15    0.18
   6  -6   2    1.11    0.20
  -7   6  -2    0.45    0.19
  -7   6  -2    0.75    0.23
   7  -6   2    0.89    0.18
   7  -6   2    0.98    0.18
   7  -6   2    0.83    0.12
   7  -6   2    0.96    0.21
   7  -6   2    0.86    0.19
  -8   6  -2    1.99    0.34
  -8   6  -2    1.79    0.32
   8  -6   2    1.55    0.22
   8  -6   2    1.89    0.20
   8  -6   2    1.49    0.23
   8  -6   2    1.80    0.25
   8  -6   2    1.49    0.27
  -9   6  -2    2.79    0.40
  -9   6  -2    2.81    0.40
  -9   6  -2    2.38    0.39
   9  -6   2    2.99    0.33
   9  -6   2    3.21    0.39
   9  -6   2    2.97    0.25
   9  -6   2    2.52    0.31
 -10   6  -2    1.73    0.35
 -10   6  -2    1.37    0.32
 -10   6  -2    1.14    0.30
  10  -6   2    1.84    0.25
  10  -6   2    2.07    0.30
  10  -6   2    2.09    0.35
  10  -6   2    2.24    0.31
 -11   6  -2    2.92    0.46
  11  -6   2    3.51    0.40
  11  -6   2    3.04    0.38
  11  -6   2    3.16    0.45
 -12   6  -2    0.59    0.27
  12  -6   2    0.15    0.16
  12  -6   2    0.30    0.24
  12  -6   2    0.41    0.18
 -13   6  -2    0.33    0.32
  13  -6   2    0.13    0.14
  13  -6   2    0.28    0.23
  13  -6   2   -0.04    0.14
  10   5  -2    0.48    0.22
  10   5  -2    0.83    0.28
 -10  -5   2    0.10    0.34
 -10  -5   2    0.38    0.24
   9   5  -2    0.07    0.13
   9   5  -2   -0.04    0.14
  -9  -5   2    0.02    0.22
   8   5  -2    2.99    0.41
   8   5  -2    2.97    0.40
  -8  -5   2    2.67    0.40
   7   5  -2    2.95    0.39
   7   5  -2    3.84    0.44
  -7  -5   2    3.24    0.42
   6   5  -2    3.75    0.41
   6   5  -2    4.47    0.44
  -6  -5   2    4.27    0.44
  -5  -5   2    1.00    0.22
   4   5  -2    1.89    0.23
  -4  -5   2    1.52    0.24
   3   5  -2    4.01    0.27
   3   5  -2    3.72    0.16
  -3  -5   2    4.10    0.30
   2   5  -2    2.17    0.14
   2   5  -2    1.62    0.18
  -2  -5   2    2.34    0.24
   1   5  -2    0.21    0.08
   1   5  -2    0.21    0.10
   1   5  -2    0.28    0.08
  -1  -5   2    0.18    0.09
  -1  -5   2    0.30    0.08
   0   5  -2    6.90    0.30
   0   5  -2    7.07    0.36
   0   5  -2    6.77    0.30
   0  -5   2    6.58    0.27
  -1   5  -2    6.02    0.30
  -1   5  -2    6.12    0.35
  -1   5  -2    6.49    0.28
  -1   5  -2    6.40    0.35
   1  -5   2    6.29    0.24
  -2   5  -2   -0.01    0.08
  -2   5  -2   -0.02    0.06
   2  -5   2   -0.02    0.04
   2  -5   2    0.11    0.11
   2  -5   2    0.04    0.04
  -3   5  -2    2.53    0.21
  -3   5  -2    2.53    0.21
  -3   5  -2    2.26    0.23
   3  -5   2    2.37    0.26
   3  -5   2    2.43    0.19
  -4   5  -2    8.80    0.42
  -4   5  -2    8.32    0.41
   4  -5   2    8.45    0.39
   4  -5   2    8.07    0.43
   4  -5   2    8.58    0.39
   4  -5   2    8.59    0.39
  -5   5  -2    6.46    0.39
  -5   5  -2    6.30    0.38
   5  -5   2    6.96    0.37
   5  -5   2    6.89    0.25
   5  -5   2    6.80    0.35
   5  -5   2    6.50    0.39
   5  -5   2    6.92    0.35
  -6   5  -2    2.80    0.35
  -6   5  -2    3.13    0.34
   6  -5   2    2.29    0.24
   6  -5   2    2.76    0.23
   6  -5   2    2.35    0.26
   6  -5   2    2.73    0.28
   6  -5   2    2.48    0.17
  -7   5  -2    0.15    0.13
  -7   5  -2   -0.03    0.14
  -7   5  -2    0.16    0.16
   7  -5   2    0.16    0.08
   7  -5   2    0.19    0.10
   7  -5   2    0.01    0.09
   7  -5   2    0.23    0.12
   7  -5   2    0.06    0.11
  -8   5  -2    0.21    0.16
  -8   5  -2    0.13    0.16
  -8   5  -2   -0.01    0.14
   8  -5   2   -0.08    0.07
   8  -5   2   -0.09    0.08
   8  -5   2    0.03    0.08
   8  -5   2   -0.02    0.11
   8  -5   2    0.01    0.09
  -9   5  -2   -0.12    0.14
  -9   5  -2   -0.09    0.15
  -9   5  -2    0.11    0.15
   9  -5   2    0.02    0.10
   9  -5   2   -0.06    0.09
   9  -5   2    0.16    0.10
   9  -5   2    0.29    0.17
 -10   5  -2    0.60    0.23
  10  -5   2    0.22    0.17
  10  -5   2    0.19    0.12
  10  -5   2    0.43    0.14
  10  -5   2    0.28    0.14
 -11   5  -2    0.09    0.18
  11  -5   2    0.11    0.13
  11  -5   2   -0.18    0.13
  11  -5   2    0.41    0.16
  11  -5   2    0.12    0.13
 -12   5  -2   -0.11    0.22
  12  -5   2   -0.10    0.16
  12  -5   2   -0.03    0.14
  12  -5   2   -0.26    0.11
 -13   5  -2    1.31    0.39
  10   4  -2    0.92    0.26
  10   4  -2    1.10    0.37
  10   4  -2    1.04    0.26
 -10  -4   2    0.91    0.32
   9   4  -2    0.35    0.20
   9   4  -2    0.16    0.20
   9   4  -2    0.18    0.15
  -9  -4   2    0.40    0.22
   8   4  -2    0.01    0.13
   8   4  -2    0.10    0.13
  -8  -4   2   -0.07    0.13
   7   4  -2    1.19    0.23
   7   4  -2    1.57    0.26
  -7  -4   2    1.51    0.30
   6   4  -2   16.11    0.70
   6   4  -2   14.94    0.69
  -6  -4   2   16.97    0.75
   5   4  -2    7.11    0.42
   5   4  -2    7.27    0.43
   5   4  -2    6.48    0.38
  -5  -4   2    6.21    0.42
   4   4  -2    0.07    0.08
   4   4  -2   -0.06    0.07
   4   4  -2    0.05    0.08
  -4  -4   2    0.07    0.10
   3   4  -2   12.38    0.46
  -3  -4   2   12.41    0.52
   2   4  -2    1.16    0.16
   2   4  -2    1.62    0.15
   2   4  -2    1.70    0.11
   2   4  -2    1.53    0.17
  -2  -4   2    1.54    0.19
   1   4  -2   20.21    0.64
   1   4  -2   20.68    0.67
   1   4  -2   20.48    0.58
   1   4  -2   20.67    0.56
  -1  -4   2   20.96    0.60
  -1  -4   2   21.31    0.66
   0   4  -2    7.11    0.28
   0   4  -2    7.03    0.33
   0   4  -2    6.99    0.27
   0   4  -2    6.75    0.34
   0  -4   2    6.80    0.26
  -1   4  -2   -0.07    0.06
  -1   4  -2    0.04    0.08
  -1   4  -2    0.02    0.05
   1  -4   2    0.00    0.04
   1  -4   2    0.06    0.04
  -2   4  -2    2.38    0.20
  -2   4  -2    2.56    0.17
  -2   4  -2    2.42    0.17
   2  -4   2    2.33    0.16
   2  -4   2    1.99    0.22
  -3   4  -2   12.96    0.49
  -3   4  -2   14.11    0.50
   3  -4   2   13.85    0.53
   3  -4   2   13.27    0.55
   3  -4   2   14.12    0.49
   3  -4   2   13.20    0.54
  -4   4  -2   -0.01    0.08
  -4   4  -2    0.06    0.10
   4  -4   2    0.04    0.06
   4  -4   2    0.03    0.06
   4  -4   2    0.10    0.09
   4  -4   2    0.11    0.08
   4  -4   2    0.03    0.04
  -5   4  -2    0.40    0.14
  -5   4  -2    0.45    0.15
  -5   4  -2    0.74    0.15
   5  -4   2    0.51    0.04
   5  -4   2    0.57    0.04
   5  -4   2    0.54    0.13
   5  -4   2    0.42    0.12
   5  -4   2    0.55    0.09
   5  -4   2    0.48    0.12
   5  -4   2    0.39    0.11
  -6   4  -2   -0.05    0.12
  -6   4  -2   -0.04    0.09
  -6   4  -2    0.17    0.14
   6  -4   2    0.18    0.10
   6  -4   2    0.01    0.07
   6  -4   2   -0.01    0.08
   6  -4   2    0.15    0.07
   6  -4   2   -0.07    0.09
  -7   4  -2    0.30    0.17
  -7   4  -2    0.16    0.16
  -7   4  -2    0.09    0.12
   7  -4   2    0.54    0.16
   7  -4   2    0.25    0.10
   7  -4   2    0.20    0.11
   7  -4   2    0.44    0.12
   7  -4   2    0.42    0.11
  -8   4  -2    0.39    0.23
  -8   4  -2    0.10    0.21
  -8   4  -2    0.25    0.16
   8  -4   2    0.22    0.11
   8  -4   2    0.16    0.11
   8  -4   2   -0.01    0.09
   8  -4   2    0.21    0.08
   8  -4   2    0.10    0.12
  -9   4  -2    1.38    0.28
   9  -4   2    1.21    0.23
   9  -4   2    1.28    0.26
   9  -4   2    1.32    0.23
   9  -4   2    0.94    0.20
 -10   4  -2    0.72    0.24
  10  -4   2    0.74    0.20
  10  -4   2    0.57    0.19
  10  -4   2    0.66    0.23
  10  -4   2    0.48    0.17
 -11   4  -2   -0.11    0.17
  11  -4   2    0.10    0.15
  11  -4   2   -0.01    0.11
  11  -4   2    0.15    0.15
  11  -4   2    0.28    0.19
 -12   4  -2   -0.18    0.22
  12  -4   2    0.15    0.15
  12  -4   2   -0.11    0.11
  12  -4   2    0.25    0.19
  12  -4   2   -0.16    0.22
  11   3  -2    0.33    0.19
  11   3  -2    0.12    0.17
  11   3  -2    0.28    0.29
  10   3  -2    1.78    0.38
  10   3  -2    2.39    0.36
  10   3  -2    1.91    0.33
 -10  -3   2    2.15    0.42
   9   3  -2    0.07    0.13
   9   3  -2   -0.22    0.10
   9   3  -2    0.00    0.11
  -9  -3   2   -0.10    0.16
   8   3  -2    1.78    0.28
   8   3  -2    1.87    0.34
   8   3  -2    1.76    0.28
  -8  -3   2    1.71    0.33
   7   3  -2    0.14    0.11
   7   3  -2    0.12    0.11
   7   3  -2   -0.07    0.10
  -7  -3   2    0.15    0.14
   6   3  -2   10.10    0.50
   6   3  -2    9.26    0.49
  -6  -3   2   10.53    0.56
   5   3  -2    7.44    0.41
   5   3  -2    7.08    0.37
   5   3  -2    7.32    0.41
  -5  -3   2    7.37    0.43
   4   3  -2    1.82    0.18
   4   3  -2    1.89    0.21
   4   3  -2    2.04    0.22
   4   3  -2    1.84    0.19
  -4  -3   2    2.09    0.25
   3   3  -2   15.98    0.48
   3   3  -2   15.13    0.51
   3   3  -2   15.95    0.53
   3   3  -2   15.53    0.55
   3   3  -2   16.42    0.57
  -3  -3   2   15.83    0.59
   2   3  -2   65.65    1.54
   2   3  -2   65.20    1.45
   2   3  -2   66.54    1.57
   2   3  -2   66.42    1.61
  -2  -3   2   66.33    1.60
  -2  -3   2   65.67    1.63
   1   3  -2   70.94    1.68
   1   3  -2   72.69    1.63
   1   3  -2   72.91    1.63
   1   3  -2   72.23    1.74
   1   3  -2   72.16    1.72
  -1  -3   2   73.03    1.68
  -1  -3   2   70.96    1.72
   0   3  -2   57.73    1.43
   0   3  -2   57.68    1.42
   0   3  -2   56.84    1.34
   0  -3   2   57.33    1.33
  -1   3  -2    5.53    0.34
  -1   3  -2    5.88    0.22
  -1   3  -2    5.90    0.22
   1  -3   2    5.62    0.21
   1  -3   2    5.59    0.30
   1  -3   2    5.93    0.26
   1  -3   2    5.64    0.24
   1  -3   2    5.44    0.25
  -2   3  -2   61.99    1.50
  -2   3  -2   63.80    1.50
   2  -3   2   63.19    1.51
   2  -3   2   63.83    1.50
   2  -3   2   62.31    1.50
   2  -3   2   61.70    1.54
  -3   3  -2    2.32    0.19
  -3   3  -2    2.51    0.19
   3  -3   2    2.42    0.24
   3  -3   2    2.43    0.17
   3  -3   2    2.37    0.19
   3  -3   2    2.39    0.13
   3  -3   2    2.23    0.08
   3  -3   2    2.26    0.17
   3  -3   2    2.45    0.18
   3  -3   2    2.50    0.17
  -4   3  -2    7.84    0.37
  -4   3  -2    8.41    0.40
  -4   3  -2    8.36    0.41
   4  -3   2    8.32    0.23
   4  -3   2    8.55    0.31
   4  -3   2    8.44    0.35
   4  -3   2    9.23    0.39
   4  -3   2    8.26    0.36
   4  -3   2    8.34    0.35
  -5   3  -2    0.03    0.10
  -5   3  -2    0.05    0.11
  -5   3  -2   -0.04    0.08
   5  -3   2   -0.10    0.06
   5  -3   2    0.24    0.09
   5  -3   2    0.17    0.08
   5  -3   2    0.11    0.07
   5  -3   2    0.21    0.08
  -6   3  -2    0.65    0.16
  -6   3  -2    1.15    0.23
  -6   3  -2    0.71    0.19
   6  -3   2    0.86    0.18
   6  -3   2    0.82    0.14
   6  -3   2    0.86    0.12
   6  -3   2    0.70    0.14
   6  -3   2    0.49    0.13
  -7   3  -2    0.32    0.16
   7  -3   2    0.57    0.14
   7  -3   2    0.30    0.12
   7  -3   2    0.72    0.16
   7  -3   2    0.68    0.18
   7  -3   2    0.57    0.09
  -8   3  -2    0.26    0.16
   8  -3   2    0.19    0.11
   8  -3   2    0.23    0.12
   8  -3   2    0.46    0.13
  -9   3  -2    1.38    0.28
   9  -3   2    0.86    0.20
   9  -3   2    0.97    0.22
   9  -3   2    1.16    0.22
 -10   3  -2    1.86    0.35
  10  -3   2    1.45    0.27
  10  -3   2    2.27    0.33
  10  -3   2    1.58    0.28
 -11   3  -2    0.07    0.22
  11  -3   2    0.22    0.16
  11  -3   2    0.07    0.15
  11  -3   2    0.30    0.18
 -12   3  -2    0.35    0.23
  12  -3   2   -0.02    0.16
  12  -3   2    0.16    0.17
  12  -3   2    0.12    0.16
  11   2  -2    0.50    0.21
  11   2  -2    0.47    0.25
  11   2  -2    0.64    0.21
  10   2  -2    0.02    0.13
  10   2  -2    0.26    0.23
  10   2  -2    0.15    0.15
 -10  -2   2    0.40    0.23
   9   2  -2    0.98    0.26
   9   2  -2    1.28    0.25
   9   2  -2    0.94    0.23
  -9  -2   2    1.01    0.27
   8   2  -2   -0.01    0.13
   8   2  -2    0.10    0.11
   8   2  -2    0.03    0.11
  -8  -2   2    0.16    0.15
   7   2  -2    0.72    0.16
   7   2  -2    1.04    0.23
   7   2  -2    1.14    0.20
  -7  -2   2    0.64    0.20
   6   2  -2    0.44    0.13
   6   2  -2    0.56    0.14
   6   2  -2    0.49    0.16
   6   2  -2    0.43    0.16
  -6  -2   2    0.25    0.14
   5   2  -2   -0.01    0.06
   5   2  -2   -0.11    0.06
   5   2  -2   -0.20    0.08
   5   2  -2    0.00    0.08
   5   2  -2    0.02    0.07
  -5  -2   2    0.05    0.10
   4   2  -2    7.29    0.35
   4   2  -2    7.76    0.25
   4   2  -2    7.94    0.35
   4   2  -2    8.02    0.32
   4   2  -2    8.10    0.35
  -4  -2   2    7.41    0.39
   3   2  -2    0.42    0.09
   3   2  -2    0.27    0.08
   3   2  -2    0.34    0.08
   3   2  -2    0.36    0.08
   3   2  -2    0.27    0.09
   3   2  -2    0.22    0.08
   3   2  -2    0.37    0.08
  -3  -2   2    0.21    0.09
   2   2  -2   28.97    0.79
   2   2  -2   30.73    0.80
   2   2  -2   30.05    0.75
   2   2  -2   30.74    0.81
   2   2  -2   31.02    0.81
   2   2  -2   30.74    0.81
   2   2  -2   30.73    0.80
   2   2  -2   29.75    0.82
  -2  -2   2   32.08    0.85
  -2  -2   2   30.40    0.81
   1   2  -2 1000.00   20.78
   1   2  -2  958.77   21.19
   1   2  -2  969.93   20.41
   1   2  -2  967.83   21.10
   1   2  -2  977.40   20.62
   1   2  -2  954.19   20.47
  -1  -2   2  934.93   20.66
  -1  -2   2  963.83   20.79
   0   2  -2  127.62    2.81
   0   2  -2  129.72    2.88
   0   2  -2  128.43    2.77
   0   2  -2  126.33    2.73
   0   2  -2  124.95    2.81
   0   2  -2  129.70    2.88
   0  -2   2  129.35    2.82
   0  -2   2  122.85    2.79
   0  -2   2  131.47    2.82
  -1   2  -2    5.52    0.21
  -1   2  -2    5.55    0.23
  -1   2  -2    5.38    0.21
  -1   2  -2    5.53    0.23
   1  -2   2    5.28    0.22
   1  -2   2    5.44    0.18
   1  -2   2    5.60    0.26
   1  -2   2    5.72    0.23
   1  -2   2    5.49    0.23
  -2   2  -2   12.06    0.40
  -2   2  -2   12.76    0.41
   2  -2   2   11.54    0.40
   2  -2   2   12.33    0.39
   2  -2   2   12.17    0.40
   2  -2   2   12.17    0.31
   2  -2   2   12.07    0.41
   2  -2   2   12.25    0.39
   2  -2   2   11.83    0.35
  -3   2  -2    3.64    0.24
  -3   2  -2    4.18    0.22
  -3   2  -2    3.94    0.24
   3  -2   2    3.88    0.20
   3  -2   2    3.99    0.19
   3  -2   2    3.94    0.21
   3  -2   2    3.85    0.15
   3  -2   2    4.19    0.21
   3  -2   2    3.96    0.22
   3  -2   2    4.08    0.22
  -4   2  -2   21.35    0.73
  -4   2  -2   23.10    0.74
  -4   2  -2   22.30    0.70
   4  -2   2   21.29    0.66
   4  -2   2   21.71    0.64
   4  -2   2   21.89    0.60
   4  -2   2   21.27    0.67
  -5   2  -2   10.59    0.47
  -5   2  -2   10.86    0.52
   5  -2   2   10.93    0.34
   5  -2   2   11.31    0.45
   5  -2   2   10.90    0.44
   5  -2   2   10.84    0.45
  -6   2  -2    0.22    0.12
   6  -2   2    0.70    0.15
   6  -2   2    0.61    0.14
   6  -2   2    0.46    0.07
   6  -2   2    0.51    0.13
  -7   2  -2    0.30    0.16
   7  -2   2    0.69    0.17
   7  -2   2    0.47    0.14
   7  -2   2    0.48    0.13
  -8   2  -2    0.28    0.14
   8  -2   2    0.19    0.11
   8  -2   2    0.27    0.13
   8  -2   2    0.28    0.15
  -9   2  -2    2.20    0.35
   9  -2   2    1.85    0.28
   9  -2   2    3.13    0.37
   9  -2   2    2.03    0.29
 -10   2  -2    0.02    0.15
  10  -2   2    0.14    0.14
  10  -2   2    0.21    0.14
  10  -2   2   -0.03    0.13
 -11   2  -2    1.09    0.30
  11  -2   2    0.57    0.20
  11  -2   2    0.70    0.22
  11  -2   2    0.25    0.21
 -12   2  -2    2.32    0.44
  12  -2   2    3.55    0.49
  12  -2   2    2.82    0.41
  12  -2   2    3.23    0.45
  12   1  -2    0.18    0.15
  12   1  -2   -0.15    0.18
  12   1  -2   -0.03    0.14
  11   1  -2    0.08    0.13
  11   1  -2    0.30    0.22
  11   1  -2   -0.15    0.13
  10   1  -2    2.68    0.35
  10   1  -2    2.21    0.39
  10   1  -2    2.14    0.31
 -10  -1   2    2.02    0.38
   9   1  -2    0.63    0.16
   9   1  -2    0.89    0.20
   9   1  -2    0.79    0.25
  -9  -1   2    0.80    0.24
   8   1  -2   -0.09    0.09
   8   1  -2   -0.14    0.08
   8   1  -2    0.01    0.09
  -8  -1   2    0.00    0.12
   7   1  -2    2.20    0.25
   7   1  -2    2.00    0.30
   7   1  -2    2.05    0.24
  -7  -1   2    2.27    0.31
   6   1  -2   24.36    0.77
   6   1  -2   23.42    0.80
   6   1  -2   24.18    0.77
   6   1  -2   24.47    0.87
  -6  -1   2   23.07    0.86
   5   1  -2   -0.05    0.08
   5   1  -2    0.01    0.06
   5   1  -2   -0.03    0.05
   5   1  -2   -0.01    0.05
   5   1  -2    0.09    0.08
   5   1  -2    0.15    0.06
   5   1  -2   -0.06    0.06
  -5  -1   2    0.02    0.09
   4   1  -2    0.40    0.09
   4   1  -2    0.63    0.10
   4   1  -2    0.56    0.13
   4   1  -2    0.47    0.09
   4   1  -2    0.44    0.08
   4   1  -2    0.37    0.09
   4   1  -2    0.35    0.08
   4   1  -2    0.45    0.07
  -4  -1   2    0.68    0.13
   3   1  -2    2.96    0.09
   3   1  -2    3.05    0.17
   3   1  -2    2.65    0.16
   3   1  -2    2.80    0.14
   3   1  -2    2.93    0.16
   3   1  -2    2.92    0.17
   3   1  -2    3.07    0.17
   3   1  -2    2.69    0.16
   3   1  -2    3.04    0.24
  -3  -1   2    2.62    0.20
   2   1  -2  142.22    3.06
   2   1  -2  140.44    3.07
   2   1  -2  138.12    3.03
   2   1  -2  137.74    3.06
   2   1  -2  139.64    3.05
   2   1  -2  142.68    3.08
   2   1  -2  141.54    3.08
   2   1  -2  141.60    3.06
  -2  -1   2  138.37    3.11
   1   1  -2   25.20    0.62
   1   1  -2   24.95    0.65
   1   1  -2   25.07    0.59
   1   1  -2   24.47    0.62
   1   1  -2   25.82    0.65
   1   1  -2   25.44    0.62
   1   1  -2   25.59    0.62
   1   1  -2   24.85    0.55
   1   1  -2   24.92    0.64
  -1  -1   2   24.62    0.64
   0   1  -2  116.48    2.56
   0   1  -2  117.28    2.53
   0   1  -2  113.87    2.46
   0   1  -2  112.22    2.47
   0   1  -2  120.52    2.53
   0  -1   2  118.16    2.53
   0  -1   2  111.79    2.52
  -1   1  -2   16.60    0.45
  -1   1  -2   18.25    0.48
  -1   1  -2   17.86    0.47
  -1   1  -2   18.28    0.52
  -1   1  -2   16.91    0.44
  -1   1  -2   17.23    0.46
   1  -1   2   16.36    0.45
   1  -1   2   16.42    0.46
   1  -1   2   16.94    0.43
   1  -1   2   16.62    0.46
   1  -1   2   17.26    0.47
   1  -1   2   16.75    0.48
  -2   1  -2    1.25    0.13
  -2   1  -2    1.63    0.14
  -2   1  -2    1.83    0.15
  -2   1  -2    1.65    0.12
  -2   1  -2    1.46    0.12
  -2   1  -2    1.47    0.12
   2  -1   2    1.52    0.12
   2  -1   2    1.63    0.13
   2  -1   2    1.80    0.13
   2  -1   2    1.65    0.13
   2  -1   2    1.42    0.11
   2  -1   2    1.60    0.10
  -3   1  -2   27.55    0.79
  -3   1  -2   28.25    0.82
  -3   1  -2   29.42    0.84
   3  -1   2   28.14    0.77
   3  -1   2   27.86    0.73
   3  -1   2   28.49    0.78
   3  -1   2   29.12    0.78
   3  -1   2   28.82    0.70
  -4   1  -2   10.76    0.43
   4  -1   2   10.18    0.41
   4  -1   2   10.54    0.30
   4  -1   2    9.95    0.41
   4  -1   2   10.67    0.35
   4  -1   2   10.26    0.41
  -5   1  -2    0.09    0.09
   5  -1   2    0.16    0.08
   5  -1   2    0.01    0.06
   5  -1   2    0.04    0.07
   5  -1   2    0.01    0.07
   5  -1   2    0.00    0.09
  -6   1  -2    0.01    0.10
   6  -1   2    0.20    0.12
   6  -1   2   -0.01    0.05
   6  -1   2    0.14    0.09
   6  -1   2    0.04    0.08
  -7   1  -2    0.14    0.13
   7  -1   2    0.24    0.11
   7  -1   2    0.14    0.10
   7  -1   2    0.10    0.11
  -8   1  -2    1.94    0.31
   8  -1   2    2.21    0.29
   8  -1   2    2.43    0.32
   8  -1   2    2.30    0.29
  -9   1  -2    6.92    0.53
   9  -1   2    8.39    0.53
   9  -1   2    7.50    0.48
   9  -1   2    6.44    0.46
 -10   1  -2    0.96    0.28
  10  -1   2    1.68    0.30
  10  -1   2    1.88    0.32
  10  -1   2    1.52    0.30
 -11   1  -2   -0.25    0.18
  11  -1   2    0.36    0.19
  11  -1   2    0.07    0.20
  11  -1   2   -0.02    0.13
 -12   1  -2    0.12    0.23
  12  -1   2    0.04    0.16
  12  -1   2    0.01    0.15
  12  -1   2    0.01    0.18
  12   0  -2    2.07    0.34
  12   0  -2    2.21    0.43
  12   0  -2    1.96    0.34
  11   0  -2    0.07    0.13
  11   0  -2    0.07    0.14
  11   0  -2    0.23    0.21
  10   0  -2    0.29    0.20
  10   0  -2    0.22    0.14
  10   0  -2    0.50    0.15
   9   0  -2    1.35    0.28
   9   0  -2    0.89    0.19
   9   0  -2    0.93    0.18
  -9   0   2    1.32    0.31
   8   0  -2    0.19    0.11
   8   0  -2    0.48    0.13
   8   0  -2    0.64    0.18
  -8   0   2    0.55    0.19
   7   0  -2   10.86    0.47
   7   0  -2   10.82    0.54
   7   0  -2   10.64    0.47
   7   0  -2   10.78    0.40
  -7   0   2   11.05    0.57
   6   0  -2    1.54    0.12
   6   0  -2    1.42    0.18
   6   0  -2    1.71    0.19
   6   0  -2    1.77    0.22
   6   0  -2    1.26    0.16
   6   0  -2    1.60    0.15
   6   0  -2    1.56    0.18
   6   0  -2    1.56    0.22
  -6   0   2    1.71    0.24
   5   0  -2    4.64    0.29
   5   0  -2    4.82    0.23
   5   0  -2    4.71    0.23
   5   0  -2    4.30    0.16
   5   0  -2    4.51    0.19
   5   0  -2    4.87    0.22
   5   0  -2    4.66    0.23
   5   0  -2    4.33    0.23
  -5   0   2    3.99    0.29
   4   0  -2   10.12    0.30
   4   0  -2   10.27    0.35
   4   0  -2   10.44    0.42
   4   0  -2   10.68    0.35
   4   0  -2   10.06    0.34
   4   0  -2    9.64    0.34
   4   0  -2   10.48    0.32
   4   0  -2    9.93    0.30
   4   0  -2   10.03    0.34
   3   0  -2    3.99    0.15
   3   0  -2    3.96    0.22
   3   0  -2    4.02    0.17
   3   0  -2    4.33    0.17
   3   0  -2    3.87    0.16
   3   0  -2    3.90    0.16
   3   0  -2    3.98    0.16
   3   0  -2    4.04    0.18
   2   0  -2  440.25    9.39
   2   0  -2  412.65    9.44
   2   0  -2  472.29    9.40
   2   0  -2  433.26    9.37
   2   0  -2  447.47    9.40
   2   0  -2  422.53    9.49
   2   0  -2  445.15    9.36
   2   0  -2  447.17    9.31
   2   0  -2  444.34    9.31
   1   0  -2   74.00    1.51
   1   0  -2   62.83    1.49
   1   0  -2   76.58    1.54
   1   0  -2   73.20    1.55
   1   0  -2   64.36    1.49
   1   0  -2   76.44    1.54
   1   0  -2   65.20    1.54
   1   0  -2   64.40    1.49
   1   0  -2   64.50    1.49
   1   0  -2   66.01    1.54
   0   0  -2   40.60    0.95
   0   0  -2   39.64    0.95
   0   0  -2   38.06    0.95
   0   0  -2   50.44    0.97
   0   0  -2   41.34    0.95
   0   0   2   40.09    0.96
  -1   0  -2    3.31    0.17
  -1   0  -2    3.29    0.13
  -1   0  -2    3.56    0.16
  -1   0  -2    3.73    0.16
  -1   0  -2    3.30    0.16
  -1   0  -2    3.32    0.16
   1   0   2    3.21    0.15
   1   0   2    3.65    0.16
   1   0   2    3.18    0.16
   1   0   2    3.31    0.14
   1   0   2    3.52    0.17
   1   0   2    3.53    0.16
   1   0   2    3.37    0.15
  -2   0  -2    3.32    0.18
  -2   0  -2    2.74    0.16
   2   0   2    3.11    0.14
   2   0   2    2.78    0.17
   2   0   2    2.99    0.17
   2   0   2    3.26    0.18
   2   0   2    2.91    0.13
   2   0   2    2.95    0.15
  -3   0  -2   25.60    0.75
   3   0   2   26.86    0.66
   3   0   2   26.00    0.75
   3   0   2   25.71    0.61
  -4   0  -2   16.97    0.60
   4   0   2   16.09    0.58
   4   0   2   16.46    0.61
   4   0   2   17.00    0.46
  -5   0  -2    5.33    0.34
   5   0   2    5.51    0.35
   5   0   2    5.42    0.33
   5   0   2    4.76    0.35
   5   0   2    5.42    0.33
  -6   0  -2    2.03    0.27
   6   0   2    2.07    0.27
   6   0   2    2.07    0.25
   6   0   2    2.13    0.25
  -7   0  -2    0.58    0.20
   7   0   2    0.98    0.21
   7   0   2    0.64    0.17
   7   0   2    0.37    0.14
  -8   0  -2   -0.17    0.13
   8   0   2   -0.01    0.09
   8   0   2    0.13    0.11
   8   0   2    0.03    0.12
  -9   0  -2    0.34    0.22
   9   0   2    0.38    0.15
   9   0   2    0.50    0.21
   9   0   2    0.35    0.15
 -10   0  -2    3.94    0.51
  10   0   2    3.02    0.39
  10   0   2    2.61    0.40
  10   0   2    2.90    0.39
 -11   0  -2    0.12    0.19
  11   0   2    0.14    0.16
  11   0   2    0.19    0.23
  11   0   2    0.04    0.16
  12  -1  -2    1.62    0.29
  12  -1  -2    2.21    0.42
  12  -1  -2    2.08    0.33
  11  -1  -2    5.23    0.56
  11  -1  -2    3.94    0.41
  11  -1  -2    3.86    0.40
  10  -1  -2   -0.23    0.13
  10  -1  -2    0.23    0.12
  10  -1  -2    0.12    0.12
   9  -1  -2    0.19    0.10
   9  -1  -2    0.05    0.10
   9  -1  -2    0.22    0.14
   8  -1  -2    9.84    0.53
   8  -1  -2    9.05    0.43
   8  -1  -2    9.27    0.43
  -8   1   2    8.81    0.54
   7  -1  -2    1.91    0.15
   7  -1  -2    1.77    0.19
   7  -1  -2    2.06    0.20
   7  -1  -2    1.72    0.24
   7  -1  -2    1.85    0.11
   7  -1  -2    1.97    0.12
   7  -1  -2    1.86    0.11
   7  -1  -2    1.52    0.18
   7  -1  -2    1.79    0.19
   7  -1  -2    1.44    0.28
  -7   1   2    1.91    0.27
   6  -1  -2    0.32    0.12
   6  -1  -2    0.19    0.07
   6  -1  -2    0.17    0.07
   6  -1  -2    0.15    0.07
   6  -1  -2    0.05    0.09
   6  -1  -2    0.16    0.06
   6  -1  -2    0.21    0.06
   6  -1  -2    0.18    0.07
   6  -1  -2    0.16    0.06
   5  -1  -2    0.32    0.07
   5  -1  -2    0.34    0.07
   5  -1  -2    0.44    0.07
   5  -1  -2    0.28    0.07
   5  -1  -2    0.39    0.11
   5  -1  -2    0.42    0.09
   5  -1  -2    0.32    0.08
   5  -1  -2    0.33    0.07
   4  -1  -2    0.02    0.03
   4  -1  -2    0.02    0.03
   4  -1  -2    0.05    0.06
   4  -1  -2    0.04    0.03
   4  -1  -2   -0.01    0.04
   4  -1  -2    0.05    0.05
   4  -1  -2    0.01    0.03
   4  -1  -2    0.02    0.05
   3  -1  -2   27.06    0.69
   3  -1  -2   27.22    0.62
   3  -1  -2   27.24    0.70
   3  -1  -2   27.31    0.62
   3  -1  -2   27.22    0.69
   3  -1  -2   26.80    0.62
   3  -1  -2   27.37    0.63
   2  -1  -2    1.43    0.11
   2  -1  -2    1.48    0.10
   2  -1  -2    1.49    0.11
   2  -1  -2    1.26    0.11
   2  -1  -2    1.33    0.10
   2  -1  -2    1.42    0.12
   1  -1  -2    8.96    0.25
   1  -1  -2    9.12    0.28
   1  -1  -2    9.11    0.24
   1  -1  -2    9.19    0.24
   1  -1  -2    9.48    0.27
   1  -1  -2    9.44    0.29
   1  -1  -2    8.79    0.28
   1  -1  -2    9.15    0.29
   1  -1  -2    8.65    0.26
   1  -1  -2    9.25    0.24
   1  -1  -2    9.27    0.24
   1  -1  -2    9.55    0.25
   0  -1  -2    0.06    0.04
   0  -1  -2    0.07    0.04
   0  -1  -2    0.07    0.04
   0  -1  -2    0.12    0.04
   0  -1  -2    0.03    0.03
   0  -1  -2    0.16    0.04
   0  -1  -2    0.09    0.04
   0  -1  -2    0.12    0.05
   0   1   2    0.10    0.04
  -1  -1  -2   30.99    0.77
  -1  -1  -2   29.55    0.74
  -1  -1  -2   29.55    0.73
  -1  -1  -2   30.32    0.77
  -1  -1  -2   30.30    0.78
   1   1   2   29.30    0.74
   1   1   2   29.65    0.76
   1   1   2   29.50    0.76
  -2  -1  -2    4.85    0.23
  -2  -1  -2    5.37    0.26
   2   1   2    4.97    0.20
   2   1   2    4.79    0.26
   2   1   2    5.04    0.25
  -3  -1  -2    3.02    0.20
  -3  -1  -2    2.23    0.20
   3   1   2    2.59    0.14
   3   1   2    2.75    0.22
   3   1   2    2.73    0.21
  -4  -1  -2    0.70    0.14
   4   1   2    0.64    0.14
   4   1   2    0.49    0.07
   4   1   2    0.50    0.13
  -5  -1  -2    0.05    0.10
   5   1   2   -0.01    0.09
   5   1   2    0.07    0.04
  -6  -1  -2   -0.03    0.12
   6   1   2    0.08    0.12
  -7  -1  -2    1.11    0.24
   7   1   2    1.32    0.25
   7   1   2    1.13    0.21
   7   1   2    1.35    0.23
  -8  -1  -2    2.25    0.35
   8   1   2    3.25    0.41
   8   1   2    2.27    0.32
   8   1   2    2.26    0.32
  -9  -1  -2    3.81    0.48
   9   1   2    4.09    0.49
   9   1   2    3.83    0.42
   9   1   2    3.63    0.42
 -10  -1  -2    1.18    0.32
  10   1   2    1.97    0.34
  10   1   2    1.53    0.34
  10   1   2    1.45    0.30
 -11  -1  -2    0.06    0.20
  11   1   2    0.06    0.15
  11   1   2   -0.05    0.18
  11   1   2    0.14    0.16
  13  -2  -2    0.50    0.26
  13  -2  -2    0.33    0.19
  13  -2  -2    0.38    0.18
  12  -2  -2    0.77    0.22
  12  -2  -2    1.18    0.24
  12  -2  -2    0.84    0.27
  11  -2  -2    0.13    0.12
  11  -2  -2    0.13    0.13
  11  -2  -2    0.22    0.17
  11  -2  -2   -0.11    0.14
  10  -2  -2    3.65    0.30
  10  -2  -2    3.49    0.30
  10  -2  -2    2.55    0.38
  10  -2  -2    2.70    0.38
   9  -2  -2    3.32    0.26
   9  -2  -2    3.52    0.41
   9  -2  -2    4.00    0.41
   9  -2  -2    3.94    0.28
   8  -2  -2   10.06    0.31
   8  -2  -2   10.35    0.44
   8  -2  -2   10.39    0.44
   8  -2  -2    9.66    0.54
   8  -2  -2   10.69    0.53
   7  -2  -2    1.25    0.13
   7  -2  -2    0.91    0.18
   7  -2  -2    0.86    0.18
   7  -2  -2    0.91    0.14
   7  -2  -2    1.23    0.14
   7  -2  -2    1.28    0.15
   7  -2  -2    0.94    0.13
   7  -2  -2    0.97    0.13
   7  -2  -2    1.00    0.11
   6  -2  -2    0.21    0.07
   6  -2  -2    0.19    0.10
   6  -2  -2    0.19    0.07
   6  -2  -2    0.14    0.06
   6  -2  -2    0.23    0.07
   6  -2  -2    0.18    0.06
   6  -2  -2    0.12    0.06
   6  -2  -2    0.08    0.09
   5  -2  -2    4.07    0.21
   5  -2  -2    4.20    0.18
   5  -2  -2    4.30    0.18
   5  -2  -2    4.39    0.18
   5  -2  -2    3.95    0.24
   5  -2  -2    4.03    0.18
   5  -2  -2    4.27    0.27
   4  -2  -2    0.36    0.08
   4  -2  -2    0.31    0.05
   4  -2  -2    0.36    0.05
   4  -2  -2    0.41    0.08
   4  -2  -2    0.45    0.05
   4  -2  -2    0.36    0.05
   4  -2  -2    0.23    0.07
   3  -2  -2   16.86    0.47
   3  -2  -2   16.11    0.49
   3  -2  -2   16.68    0.38
   3  -2  -2   16.84    0.38
   3  -2  -2   13.99    0.48
   3  -2  -2   16.38    0.49
   3  -2  -2   17.31    0.47
   3  -2  -2   17.01    0.38
   3  -2  -2   17.01    0.38
   2  -2  -2    0.82    0.08
   2  -2  -2    0.60    0.08
   2  -2  -2    0.64    0.05
   2  -2  -2    0.63    0.08
   2  -2  -2    0.71    0.05
   2  -2  -2    0.65    0.10
   2  -2  -2    0.80    0.11
   2  -2  -2    0.67    0.10
   2  -2  -2    0.63    0.04
   2  -2  -2    0.59    0.05
   2  -2  -2    0.72    0.10
   1  -2  -2    5.14    0.14
   1  -2  -2    4.95    0.18
   1  -2  -2    4.94    0.18
   1  -2  -2    4.65    0.20
   1  -2  -2    5.14    0.18
   1  -2  -2    4.53    0.21
   1  -2  -2    4.73    0.19
   1  -2  -2    4.96    0.21
   1  -2  -2    4.88    0.18
  -1   2   2    4.58    0.24
   0  -2  -2   63.78    1.53
   0  -2  -2   66.38    1.52
   0  -2  -2   68.06    1.52
   0  -2  -2   65.75    1.52
   0  -2  -2   65.05    1.43
   0  -2  -2   65.07    1.40
   0   2   2   66.42    1.54
  -1  -2  -2    6.10    0.28
  -1  -2  -2    5.92    0.20
  -1  -2  -2    5.94    0.21
   1   2   2    6.34    0.26
   1   2   2    5.89    0.28
  -2  -2  -2    0.09    0.07
  -2  -2  -2   -0.03    0.04
  -2  -2  -2    0.05    0.07
   2   2   2    0.00    0.05
   2   2   2    0.06    0.07
  -3  -2  -2    1.91    0.21
  -3  -2  -2    2.34    0.20
  -3  -2  -2    1.97    0.16
   3   2   2    2.29    0.23
   3   2   2    2.34    0.16
  -4  -2  -2    0.61    0.15
  -4  -2  -2    0.48    0.11
  -4  -2  -2    0.26    0.13
   4   2   2    0.49    0.14
   4   2   2    0.49    0.09
   4   2   2    0.54    0.15
  -5  -2  -2    1.52    0.22
  -5  -2  -2    1.36    0.21
   5   2   2    1.44    0.23
   5   2   2    1.29    0.14
  -6  -2  -2    0.14    0.12
   6   2   2    0.05    0.06
   6   2   2   -0.24    0.09
  -7  -2  -2   14.02    0.72
   7   2   2   13.68    0.70
  -8  -2  -2   31.38    1.23
   8   2   2   30.95    1.21
   8   2   2   30.59    1.16
   8   2   2   31.23    1.18
  -9  -2  -2    0.57    0.23
   9   2   2    0.36    0.21
   9   2   2    0.37    0.17
   9   2   2    0.17    0.15
 -10  -2  -2    2.83    0.49
  10   2   2    3.29    0.44
  10   2   2    3.20    0.51
  10   2   2    2.39    0.40
 -11  -2  -2   -0.05    0.19
  11   2   2    0.08    0.19
  11   2   2   -0.11    0.16
  11   2   2    0.37    0.17
  13  -3  -2    0.58    0.20
  13  -3  -2    0.64    0.27
  13  -3  -2    0.70    0.19
  13  -3  -2    0.90    0.32
  12  -3  -2    1.91    0.28
  12  -3  -2    2.00    0.36
  12  -3  -2    1.42    0.26
  12  -3  -2    1.83    0.37
  11  -3  -2    0.69    0.16
  11  -3  -2   -0.09    0.18
  11  -3  -2    0.67    0.17
  11  -3  -2    0.62    0.19
  10  -3  -2    3.67    0.41
  10  -3  -2    3.43    0.28
  10  -3  -2    3.05    0.41
  10  -3  -2    3.51    0.28
   9  -3  -2   24.02    0.78
   9  -3  -2   24.95    0.97
   9  -3  -2   22.64    0.87
   9  -3  -2   24.06    0.78
   8  -3  -2    6.75    0.40
   8  -3  -2    7.09    0.34
   8  -3  -2    6.17    0.28
   8  -3  -2    6.47    0.43
   8  -3  -2    6.61    0.33
   7  -3  -2    3.26    0.20
   7  -3  -2    3.66    0.21
   7  -3  -2    3.51    0.21
   7  -3  -2    3.25    0.28
   7  -3  -2    3.63    0.21
   7  -3  -2    3.56    0.26
   6  -3  -2   -0.01    0.06
   6  -3  -2    0.04    0.04
   6  -3  -2    0.01    0.04
   6  -3  -2   -0.04    0.04
   6  -3  -2    0.06    0.04
   6  -3  -2    0.00    0.08
   5  -3  -2    7.63    0.26
   5  -3  -2    8.12    0.33
   5  -3  -2    7.77    0.36
   5  -3  -2    7.53    0.26
   5  -3  -2    7.38    0.25
   5  -3  -2    8.08    0.26
   4  -3  -2    2.30    0.11
   4  -3  -2    2.33    0.15
   4  -3  -2    2.28    0.11
   4  -3  -2    2.28    0.11
   4  -3  -2    2.27    0.16
   4  -3  -2    2.33    0.11
   3  -3  -2   21.24    0.60
   3  -3  -2   20.98    0.52
   3  -3  -2   22.18    0.53
   3  -3  -2   21.38    0.52
   3  -3  -2   20.50    0.57
   3  -3  -2   21.66    0.57
   3  -3  -2   21.76    0.56
   3  -3  -2   21.47    0.53
   2  -3  -2    7.84    0.23
   2  -3  -2    8.30    0.24
   2  -3  -2    8.18    0.26
   2  -3  -2    8.17    0.26
   2  -3  -2    8.42    0.28
   2  -3  -2    8.21    0.34
   2  -3  -2    8.00    0.26
   2  -3  -2    7.84    0.26
   2  -3  -2    8.14    0.32
   1  -3  -2    0.39    0.07
   1  -3  -2    0.35    0.07
   1  -3  -2    0.33    0.07
   1  -3  -2    0.35    0.09
   1  -3  -2    0.34    0.07
   1  -3  -2    0.19    0.06
  -1   3   2    0.44    0.10
  -1   3   2    0.29    0.10
   0  -3  -2   -0.01    0.06
   0  -3  -2    0.08    0.03
   0  -3  -2    0.14    0.06
   0  -3  -2    0.11    0.06
   0   3   2    0.20    0.07
   0   3   2    0.14    0.07
   0   3   2    0.13    0.08
  -1  -3  -2    0.39    0.07
  -1  -3  -2    0.50    0.12
   1   3   2    0.41    0.10
   1   3   2    0.29    0.09
  -2  -3  -2    0.05    0.05
  -2  -3  -2   -0.04    0.07
   2   3   2    0.08    0.08
   2   3   2   -0.03    0.06
  -3  -3  -2   15.07    0.59
  -3  -3  -2   15.55    0.65
  -3  -3  -2   15.63    0.53
   3   3   2   15.35    0.61
   3   3   2   15.68    0.53
  -4  -3  -2    0.60    0.14
  -4  -3  -2    0.46    0.13
   4   3   2    0.60    0.12
  -5  -3  -2    8.16    0.43
  -5  -3  -2    7.39    0.47
   5   3   2    7.81    0.35
  -6  -3  -2    0.50    0.17
  -6  -3  -2    0.48    0.16
   6   3   2    0.71    0.22
   6   3   2    0.49    0.12
  -7  -3  -2    7.05    0.53
   7   3   2    8.30    0.55
  -8  -3  -2    4.43    0.51
   8   3   2    5.29    0.55
  -9  -3  -2    0.84    0.31
   9   3   2    0.64    0.26
 -10  -3  -2   -0.04    0.23
  10   3   2   -0.12    0.14
  10   3   2    0.03    0.19
  10   3   2   -0.17    0.15
  13  -4  -2    0.48    0.17
  13  -4  -2    0.22    0.23
  13  -4  -2    0.39    0.23
  13  -4  -2    0.33    0.14
  12  -4  -2    0.39    0.16
  12  -4  -2    0.55    0.16
  12  -4  -2    0.87    0.25
  12  -4  -2    0.35    0.22
  11  -4  -2    3.44    0.29
  11  -4  -2    3.32    0.39
  11  -4  -2    4.29    0.49
  11  -4  -2    3.69    0.30
  10  -4  -2    1.14    0.19
  10  -4  -2    1.11    0.26
  10  -4  -2    1.33    0.25
  10  -4  -2    1.61    0.22
   9  -4  -2    5.08    0.30
   9  -4  -2    5.35    0.31
   9  -4  -2    5.70    0.43
   9  -4  -2    5.34    0.27
   9  -4  -2    5.90    0.38
   8  -4  -2   44.14    1.25
   8  -4  -2   44.50    1.35
   8  -4  -2   43.40    1.15
   8  -4  -2   43.63    1.15
   7  -4  -2    0.08    0.05
   7  -4  -2   -0.10    0.08
   7  -4  -2    0.11    0.05
   7  -4  -2   -0.09    0.04
   7  -4  -2    0.17    0.07
   7  -4  -2    0.06    0.09
   6  -4  -2    9.43    0.44
   6  -4  -2    9.49    0.34
   6  -4  -2   10.05    0.34
   6  -4  -2   10.08    0.33
   6  -4  -2   10.07    0.39
   6  -4  -2   10.41    0.34
   5  -4  -2    0.28    0.06
   5  -4  -2    0.18    0.07
   5  -4  -2    0.27    0.06
   5  -4  -2    0.23    0.05
   5  -4  -2    0.23    0.08
   5  -4  -2    0.29    0.06
   5  -4  -2    0.16    0.06
   4  -4  -2   20.73    0.55
   4  -4  -2   20.90    0.57
   4  -4  -2   20.75    0.55
   4  -4  -2   20.68    0.56
   4  -4  -2   20.76    0.54
   4  -4  -2   20.40    0.60
   4  -4  -2   20.15    0.55
   3  -4  -2    6.44    0.32
   3  -4  -2    6.31    0.24
   3  -4  -2    6.68    0.33
   3  -4  -2    6.60    0.21
   3  -4  -2    6.18    0.24
   3  -4  -2    6.74    0.24
   3  -4  -2    6.23    0.23
   2  -4  -2    2.51    0.13
   2  -4  -2    2.22    0.15
   2  -4  -2    2.28    0.14
   2  -4  -2    2.18    0.15
   2  -4  -2    2.34    0.19
   2  -4  -2    2.44    0.15
   2  -4  -2    2.36    0.09
  -2   4   2    2.18    0.19
  -2   4   2    2.60    0.19
   1  -4  -2    6.33    0.27
   1  -4  -2    6.39    0.28
   1  -4  -2    6.31    0.25
   1  -4  -2    6.26    0.28
   1  -4  -2    6.55    0.31
   1  -4  -2    6.25    0.27
  -1   4   2    6.32    0.32
  -1   4   2    6.20    0.29
  -1   4   2    6.65    0.32
   0  -4  -2   20.47    0.66
   0  -4  -2   20.11    0.51
   0   4   2   20.07    0.61
   0   4   2   19.79    0.65
   0   4   2   20.00    0.65
  -1  -4  -2    0.97    0.10
  -1  -4  -2    0.83    0.15
   1   4   2    0.78    0.15
   1   4   2    0.70    0.13
  -2  -4  -2    1.23    0.14
   2   4   2    1.43    0.20
   2   4   2    1.25    0.17
  -3  -4  -2    6.96    0.41
  -3  -4  -2    6.98    0.33
   3   4   2    6.81    0.36
   3   4   2    6.81    0.40
  -4  -4  -2   10.07    0.45
  -4  -4  -2   10.01    0.53
   4   4   2   10.35    0.45
  -5  -4  -2    4.31    0.32
  -5  -4  -2    4.35    0.37
   5   4   2    3.98    0.28
  -6  -4  -2    1.07    0.22
  -6  -4  -2    1.28    0.28
   6   4   2    1.52    0.20
  -7  -4  -2   26.95    1.13
  -8  -4  -2    2.60    0.41
   8   4   2    1.87    0.36
  -9  -4  -2    0.49    0.28
   9   4   2    0.67    0.28
 -10  -4  -2    2.11    0.43
  10   4   2    2.42    0.44
  13  -5  -2    0.20    0.13
  13  -5  -2   -0.14    0.17
  13  -5  -2   -0.04    0.11
  12  -5  -2    3.36    0.35
  12  -5  -2    3.17    0.33
  12  -5  -2    2.99    0.39
  12  -5  -2    3.22    0.46
  11  -5  -2    0.73    0.21
  11  -5  -2    1.02    0.18
  11  -5  -2    0.79    0.25
  11  -5  -2    0.97    0.18
  10  -5  -2    0.75    0.22
  10  -5  -2    0.98    0.16
  10  -5  -2    1.06    0.18
  10  -5  -2    0.97    0.21
   9  -5  -2    0.65    0.19
   9  -5  -2    0.87    0.15
   9  -5  -2    0.71    0.14
   9  -5  -2    1.04    0.19
   8  -5  -2   26.44    0.78
   8  -5  -2   27.50    0.84
   8  -5  -2   26.29    0.78
   8  -5  -2   26.59    0.95
   7  -5  -2    0.45    0.09
   7  -5  -2    0.71    0.17
   7  -5  -2    0.36    0.09
   7  -5  -2    0.62    0.12
   7  -5  -2    0.51    0.10
   7  -5  -2    0.66    0.10
   6  -5  -2    2.03    0.22
   6  -5  -2    2.12    0.15
   6  -5  -2    2.06    0.15
   6  -5  -2    2.04    0.15
   6  -5  -2    1.78    0.15
   6  -5  -2    2.22    0.15
   5  -5  -2    4.01    0.20
   5  -5  -2    4.04    0.20
   5  -5  -2    4.28    0.21
   5  -5  -2    4.12    0.24
   5  -5  -2    4.21    0.21
   5  -5  -2    3.75    0.19
   5  -5  -2    3.87    0.19
   4  -5  -2   10.92    0.33
   4  -5  -2   10.37    0.37
   4  -5  -2   10.72    0.37
   4  -5  -2   11.53    0.37
   4  -5  -2   10.76    0.36
   4  -5  -2   10.50    0.48
   4  -5  -2   10.74    0.37
   4  -5  -2   10.31    0.55
   3  -5  -2   49.14    1.08
   3  -5  -2   49.03    1.21
   3  -5  -2   48.74    1.14
   3  -5  -2   47.85    1.13
   3  -5  -2   48.84    1.21
   3  -5  -2   50.47    1.33
  -3   5   2   48.38    1.33
  -3   5   2   49.49    1.41
   2  -5  -2   13.03    0.44
   2  -5  -2   13.00    0.52
   2  -5  -2   13.12    0.44
   2  -5  -2   12.93    0.30
   2  -5  -2   12.29    0.44
   2  -5  -2   12.33    0.44
   2  -5  -2   12.92    0.39
  -2   5   2   12.95    0.51
  -2   5   2   12.49    0.49
   1  -5  -2    0.09    0.07
   1  -5  -2   -0.07    0.05
   1  -5  -2    0.12    0.09
  -1   5   2    0.00    0.07
  -1   5   2    0.06    0.08
  -1   5   2    0.02    0.07
   0  -5  -2   -0.01    0.04
   0   5   2    0.09    0.09
   0   5   2    0.02    0.08
   0   5   2   -0.12    0.05
  -1  -5  -2    0.73    0.11
   1   5   2    0.84    0.17
   1   5   2    0.98    0.19
  -2  -5  -2   12.87    0.46
   2   5   2   12.63    0.54
   2   5   2   12.85    0.57
  -3  -5  -2    7.30    0.36
  -3  -5  -2    7.30    0.45
   3   5   2    6.86    0.39
  -4  -5  -2   19.11    0.80
  -4  -5  -2   18.82    0.69
   4   5   2   17.53    0.69
  -5  -5  -2    0.01    0.10
  -5  -5  -2    0.34    0.17
   5   5   2    0.01    0.12
  -6  -5  -2    4.62    0.50
  -6  -5  -2    5.68    0.41
   6   5   2    5.24    0.34
  -7  -5  -2    2.16    0.37
  -8  -5  -2    0.87    0.31
  -9  -5  -2    0.31    0.24
  13  -6  -2    4.63    0.60
  13  -6  -2    4.33    0.41
  13  -6  -2    4.67    0.36
  12  -6  -2   -0.02    0.09
  12  -6  -2    0.10    0.12
  12  -6  -2   -0.08    0.17
  11  -6  -2    2.43    0.27
  11  -6  -2    1.79    0.26
  11  -6  -2    1.89    0.34
  11  -6  -2    2.27    0.26
  10  -6  -2    1.34    0.26
  10  -6  -2    0.80    0.15
  10  -6  -2    1.09    0.19
  10  -6  -2    0.86    0.15
   9  -6  -2   15.77    0.57
   9  -6  -2   15.97    0.60
   9  -6  -2   15.94    0.73
   9  -6  -2   16.11    0.58
   8  -6  -2    2.49    0.20
   8  -6  -2    2.67    0.21
   8  -6  -2    2.75    0.31
   8  -6  -2    2.79    0.22
   7  -6  -2    1.16    0.19
   7  -6  -2    1.53    0.16
   7  -6  -2    1.39    0.16
   7  -6  -2    1.38    0.16
   7  -6  -2    1.25    0.14
   7  -6  -2    1.21    0.16
   6  -6  -2    0.06    0.06
   6  -6  -2    0.13    0.07
   6  -6  -2    0.11    0.06
   6  -6  -2    0.08    0.08
   6  -6  -2    0.20    0.08
   6  -6  -2    0.28    0.08
   5  -6  -2   -0.02    0.05
   5  -6  -2    0.17    0.08
   5  -6  -2    0.12    0.05
   5  -6  -2    0.21    0.06
   5  -6  -2   -0.06    0.09
   5  -6  -2    0.00    0.05
   5  -6  -2   -0.04    0.05
   5  -6  -2    0.10    0.06
  -5   6   2   -0.02    0.12
   4  -6  -2   12.74    0.44
   4  -6  -2   13.00    0.56
   4  -6  -2   12.43    0.35
   4  -6  -2   12.21    0.43
   4  -6  -2   12.03    0.44
   4  -6  -2   11.99    0.39
   4  -6  -2   11.98    0.44
   4  -6  -2   12.27    0.33
  -4   6   2   11.90    0.54
   3  -6  -2    4.03    0.29
   3  -6  -2    3.41    0.22
   3  -6  -2    3.79    0.15
   3  -6  -2    3.61    0.17
   3  -6  -2    3.69    0.23
  -3   6   2    3.62    0.29
  -3   6   2    3.59    0.27
   2  -6  -2    0.69    0.13
   2  -6  -2    0.93    0.15
  -2   6   2    0.89    0.16
  -2   6   2    1.00    0.17
   1  -6  -2    3.59    0.19
  -1   6   2    4.04    0.29
  -1   6   2    3.11    0.25
  -1   6   2    4.01    0.31
   0  -6  -2    0.20    0.07
   0   6   2    0.11    0.09
   0   6   2   -0.01    0.10
   0   6   2    0.06    0.09
  -1  -6  -2    2.78    0.19
   1   6   2    2.74    0.29
   1   6   2    2.31    0.28
  -2  -6  -2    4.63    0.27
   2   6   2    4.35    0.35
  -3  -6  -2    9.06    0.43
   3   6   2    9.57    0.50
  -4  -6  -2    2.35    0.27
  -4  -6  -2    2.20    0.32
   4   6   2    1.99    0.28
  -5  -6  -2    7.59    0.55
  -5  -6  -2    8.91    0.49
   5   6   2    8.15    0.48
  -6  -6  -2    5.97    0.51
  -6  -6  -2    6.77    0.46
  -7  -6  -2    7.03    0.69
  -8  -6  -2    0.07    0.22
  13  -7  -2    1.12    0.21
  13  -7  -2    1.19    0.23
  13  -7  -2    1.25    0.33
  12  -7  -2    0.21    0.12
  12  -7  -2    0.04    0.10
  12  -7  -2    0.30    0.18
  11  -7  -2    0.00    0.10
  11  -7  -2    0.10    0.13
  11  -7  -2    0.13    0.09
  10  -7  -2    1.16    0.18
  10  -7  -2    1.22    0.25
  10  -7  -2    1.13    0.18
   9  -7  -2    0.15    0.13
   9  -7  -2    0.47    0.12
   9  -7  -2    0.20    0.10
   9  -7  -2    0.23    0.10
   8  -7  -2   17.64    0.70
   8  -7  -2   16.92    0.54
   8  -7  -2   17.50    0.61
   8  -7  -2   17.70    0.61
   7  -7  -2    4.11    0.26
   7  -7  -2    3.94    0.26
   7  -7  -2    3.79    0.28
   7  -7  -2    3.79    0.20
   6  -7  -2    0.08    0.08
   6  -7  -2    0.27    0.14
   6  -7  -2    0.06    0.08
   6  -7  -2   -0.03    0.07
   6  -7  -2   -0.02    0.04
   6  -7  -2    0.21    0.09
   6  -7  -2    0.08    0.07
  -6   7   2    0.08    0.14
   5  -7  -2   -0.04    0.06
   5  -7  -2   -0.07    0.08
   5  -7  -2   -0.08    0.06
   5  -7  -2   -0.06    0.03
   5  -7  -2    0.08    0.08
   5  -7  -2    0.04    0.04
   5  -7  -2    0.04    0.07
   5  -7  -2   -0.02    0.05
  -5   7   2    0.00    0.11
   4  -7  -2    0.09    0.05
   4  -7  -2    0.01    0.06
   4  -7  -2    0.10    0.08
   4  -7  -2    0.11    0.04
   4  -7  -2    0.08    0.08
   4  -7  -2    0.05    0.07
  -4   7   2    0.05    0.12
  -4   7   2   -0.01    0.12
   3  -7  -2    0.77    0.14
   3  -7  -2    0.97    0.07
   3  -7  -2    0.98    0.11
   3  -7  -2    0.53    0.12
  -3   7   2    1.07    0.20
   2  -7  -2    0.14    0.10
   2  -7  -2    0.17    0.10
  -2   7   2    0.03    0.09
  -2   7   2    0.03    0.11
   1  -7  -2    0.46    0.10
  -1   7   2    0.45    0.14
  -1   7   2    0.36    0.15
   0  -7  -2    0.29    0.08
   0   7   2    0.24    0.14
   0   7   2    0.26    0.12
  -1  -7  -2    0.24    0.10
   1   7   2    0.39    0.18
  -2  -7  -2    3.38    0.25
   2   7   2    3.30    0.36
  -3  -7  -2    0.53    0.15
   3   7   2    0.40    0.17
  -4  -7  -2   -0.13    0.15
  -4  -7  -2    0.10    0.12
   4   7   2   -0.13    0.12
  -5  -7  -2    6.97    0.45
  -5  -7  -2    6.27    0.53
   5   7   2    6.13    0.45
  -6  -7  -2    2.60    0.35
  -6  -7  -2    3.31    0.48
  -7  -7  -2    0.65    0.26
  -8  -7  -2    0.03    0.22
  13  -8  -2    1.43    0.33
  13  -8  -2    1.19    0.23
  13  -8  -2    0.86    0.21
  12  -8  -2    0.09    0.10
  12  -8  -2    0.06    0.11
  12  -8  -2    0.33    0.20
  11  -8  -2    0.10    0.11
  11  -8  -2    0.04    0.10
  11  -8  -2   -0.02    0.13
  10  -8  -2    0.67    0.20
  10  -8  -2    0.76    0.16
  10  -8  -2    0.43    0.14
   9  -8  -2    0.47    0.17
   9  -8  -2    0.25    0.11
   9  -8  -2    0.32    0.11
   8  -8  -2   -0.10    0.09
   8  -8  -2    0.13    0.08
   8  -8  -2    0.14    0.09
   7  -8  -2    0.86    0.16
   7  -8  -2    0.93    0.17
   7  -8  -2    0.77    0.15
   7  -8  -2    0.93    0.08
   7  -8  -2    0.42    0.18
  -7   8   2    1.38    0.29
   6  -8  -2    1.76    0.21
   6  -8  -2    1.75    0.22
   6  -8  -2    1.91    0.20
  -6   8   2    2.58    0.35
   5  -8  -2    0.50    0.10
   5  -8  -2    0.63    0.06
   5  -8  -2    0.62    0.14
   5  -8  -2    0.36    0.12
  -5   8   2    0.40    0.18
  -5   8   2    0.46    0.22
   4  -8  -2    0.08    0.05
   4  -8  -2    0.14    0.06
   4  -8  -2    0.16    0.10
   4  -8  -2    0.18    0.11
  -4   8   2   -0.05    0.11
  -4   8   2    0.24    0.15
   3  -8  -2    0.15    0.10
   3  -8  -2    0.37    0.12
  -3   8   2    0.04    0.12
   2  -8  -2    0.11    0.11
   2  -8  -2    0.03    0.10
  -2   8   2    0.10    0.15
  -2   8   2    0.23    0.14
   1  -8  -2    0.70    0.13
  -1   8   2    0.71    0.19
  -1   8   2    0.94    0.23
   0  -8  -2   33.98    0.95
   0   8   2   34.39    1.06
   0   8   2   33.97    1.17
  -1  -8  -2   17.86    0.62
   1   8   2   16.34    0.77
  -2  -8  -2    4.30    0.30
   2   8   2    4.84    0.41
  -3  -8  -2    0.55    0.16
   3   8   2    0.68    0.22
  -4  -8  -2   -0.15    0.15
  -4  -8  -2    0.23    0.15
   4   8   2    0.12    0.15
  -5  -8  -2    1.03    0.30
   5   8   2    0.76    0.25
  -6  -8  -2    1.72    0.38
  -7  -8  -2    0.76    0.30
  13  -9  -2   -0.01    0.11
  13  -9  -2    0.24    0.22
  13  -9  -2   -0.20    0.11
  12  -9  -2    6.92    0.43
  12  -9  -2    6.34    0.62
  12  -9  -2    6.68    0.41
  11  -9  -2    2.16    0.28
  11  -9  -2    1.66    0.31
  11  -9  -2    1.99    0.27
  10  -9  -2    0.08    0.08
  10  -9  -2   -0.11    0.08
  10  -9  -2    0.05    0.13
   9  -9  -2    0.14    0.10
   9  -9  -2    0.23    0.11
   9  -9  -2    0.17    0.17
   9  -9  -2    0.49    0.16
  -9   9   2    0.35    0.18
  -9   9   2    0.58    0.22
   8  -9  -2    0.67    0.16
   8  -9  -2    1.07    0.18
   8  -9  -2    1.12    0.19
  -8   9   2    1.09    0.28
   7  -9  -2    0.55    0.15
   7  -9  -2    0.34    0.12
   7  -9  -2    0.69    0.15
  -7   9   2    0.11    0.15
   6  -9  -2    2.59    0.21
   6  -9  -2    2.75    0.29
   6  -9  -2    2.25    0.26
  -6   9   2    1.93    0.33
   5  -9  -2   -0.07    0.08
   5  -9  -2    0.03    0.05
   5  -9  -2   -0.02    0.09
  -5   9   2   -0.05    0.12
  -5   9   2   -0.09    0.14
   4  -9  -2   -0.05    0.09
   4  -9  -2    0.03    0.11
  -4   9   2   -0.02    0.13
   3  -9  -2    1.51    0.24
   3  -9  -2    1.94    0.26
  -3   9   2    1.27    0.25
   2  -9  -2    0.75    0.14
   2  -9  -2    0.71    0.21
   2  -9  -2    0.48    0.19
  -2   9   2    0.75    0.22
  -2   9   2    0.74    0.20
   1  -9  -2   52.40    1.38
  -1   9   2   54.97    1.55
  -1   9   2   52.14    1.65
   0  -9  -2    0.28    0.11
   0   9   2    0.56    0.22
   0   9   2    0.33    0.16
  -1  -9  -2    7.10    0.38
   1   9   2    6.28    0.50
  -2  -9  -2    1.97    0.25
   2   9   2    2.77    0.39
   3   9   2    0.47    0.22
  -4  -9  -2    1.42    0.33
   4   9   2    2.16    0.36
  -5  -9  -2    2.27    0.42
   5   9   2    1.34    0.29
  -6  -9  -2    1.77    0.38
  13 -10  -2    0.60    0.19
  13 -10  -2    1.01    0.29
  13 -10  -2    0.94    0.20
  12 -10  -2    0.31    0.19
  12 -10  -2    0.87    0.17
  12 -10  -2    0.52    0.19
  11 -10  -2    0.41    0.15
  11 -10  -2    0.57    0.21
  11 -10  -2    0.51    0.17
  10 -10  -2    2.34    0.32
  10 -10  -2    2.20    0.28
  10 -10  -2    2.40    0.30
 -10  10   2    1.97    0.40
   9 -10  -2    0.86    0.18
   9 -10  -2    1.23    0.22
   9 -10  -2    0.87    0.20
  -9  10   2    0.89    0.27
   8 -10  -2    0.07    0.10
   8 -10  -2   -0.07    0.08
   8 -10  -2    0.06    0.11
  -8  10   2   -0.15    0.14
   7 -10  -2    0.52    0.13
   7 -10  -2    0.42    0.15
   7 -10  -2    0.57    0.16
  -7  10   2    0.56    0.22
   6 -10  -2    0.08    0.12
   6 -10  -2    0.30    0.13
   6 -10  -2    0.05    0.07
  -6  10   2    0.12    0.16
  -6  10   2   -0.05    0.13
   5 -10  -2   -0.01    0.09
   5 -10  -2    0.03    0.09
  -5  10   2    0.38    0.20
   4 -10  -2    0.24    0.14
   4 -10  -2    0.51    0.17
  -4  10   2    0.04    0.15
   3 -10  -2    3.14    0.35
   3 -10  -2    3.21    0.36
  -3  10   2    3.57    0.41
   2 -10  -2   39.29    1.11
  -2  10   2   39.22    1.28
  -2  10   2   38.06    1.37
   1 -10  -2    2.27    0.25
  -1  10   2    1.81    0.32
  -1  10   2    2.71    0.33
   0 -10  -2    5.11    0.32
   0  10   2    4.29    0.36
   0  10   2    5.02    0.53
   1  10   2    0.58    0.23
   2  10   2    1.16    0.30
   3  10   2   -0.15    0.19
  -4 -10  -2   -0.13    0.22
   4  10   2    0.08    0.22
  -5 -10  -2    0.33    0.26
  12 -11  -2    0.26    0.16
  12 -11  -2    0.50    0.22
  12 -11  -2    0.76    0.20
  11 -11  -2   -0.08    0.14
  11 -11  -2    0.06    0.12
  11 -11  -2    0.18    0.11
 -11  11   2    0.16    0.22
  10 -11  -2    1.94    0.28
  10 -11  -2    3.17    0.38
  10 -11  -2    2.31    0.31
 -10  11   2    1.99    0.42
   9 -11  -2    0.17    0.12
   9 -11  -2    0.39    0.15
   9 -11  -2    0.00    0.11
  -9  11   2    0.17    0.22
   8 -11  -2    1.09    0.23
   8 -11  -2    1.56    0.25
  -8  11   2    1.22    0.31
   7 -11  -2    5.26    0.39
   7 -11  -2    5.04    0.39
  -7  11   2    4.63    0.60
  -7  11   2    5.10    0.55
   6 -11  -2    3.39    0.38
   6 -11  -2    3.97    0.40
  -6  11   2    3.04    0.43
  -6  11   2    3.52    0.44
   5 -11  -2    2.36    0.31
   5 -11  -2    1.87    0.29
  -5  11   2    2.39    0.37
   4 -11  -2    0.24    0.16
   4 -11  -2    0.33    0.17
  -4  11   2    0.39    0.19
   3 -11  -2    2.14    0.33
   3 -11  -2    1.61    0.28
  -3  11   2    1.46    0.30
   2 -11  -2    0.09    0.10
  -2  11   2   -0.13    0.19
  -2  11   2    0.00    0.16
  -1  11   2    0.92    0.28
  -1  11   2    0.53    0.19
   0  11   2    2.60    0.34
   0  11   2    2.66    0.43
   1  11   2   14.36    0.85
   2  11   2    2.12    0.41
   3  11   2   -0.18    0.20
  -4 -11  -2    1.16    0.37
   4  11   2    1.23    0.34
  12 -12  -2    0.02    0.13
  12 -12  -2   -0.08    0.12
 -12  12   2    0.30    0.25
  11 -12  -2    0.28    0.15
  11 -12  -2    0.45    0.17
 -11  12   2    0.44    0.27
  10 -12  -2    1.16    0.24
  10 -12  -2    1.59    0.28
 -10  12   2    1.99    0.42
   9 -12  -2    2.35    0.33
   9 -12  -2    2.56    0.35
  -9  12   2    2.15    0.41
   8 -12  -2   -0.08    0.11
   8 -12  -2    0.20    0.13
  -8  12   2   -0.10    0.19
   7 -12  -2    0.48    0.17
   7 -12  -2    0.21    0.15
  -7  12   2    0.24    0.21
  -7  12   2    0.17    0.19
   6 -12  -2    1.51    0.28
   6 -12  -2    1.92    0.31
  -6  12   2    1.00    0.30
   5 -12  -2    1.93    0.31
   5 -12  -2    1.71    0.30
  -5  12   2    1.93    0.36
   4 -12  -2    4.51    0.48
   4 -12  -2    4.08    0.46
  -4  12   2    3.13    0.45
   3 -12  -2    2.55    0.38
   3 -12  -2    1.30    0.27
  -3  12   2    1.91    0.34
  -2  12   2    0.44    0.20
  -2  12   2    0.14    0.24
  -1  12   2    0.23    0.18
  -1  12   2    0.40    0.26
   0  12   2    0.65    0.31
   1  12   2   -0.26    0.20
   2  12   2    2.02    0.42
  -3 -12  -2    0.98    0.35
   3  12   2    1.22    0.36
  11 -13  -2    0.36    0.18
  11 -13  -2    0.20    0.15
 -11  13   2   -0.30    0.17
  10 -13  -2    0.61    0.20
  10 -13  -2    0.48    0.17
 -10  13   2    0.21    0.23
   9 -13  -2    0.46    0.19
   9 -13  -2    0.62    0.21
  -9  13   2    0.32    0.29
   8 -13  -2    0.02    0.14
   8 -13  -2   -0.02    0.12
  -8  13   2    0.19    0.22
  -8  13   2   -0.01    0.19
   7 -13  -2    1.66    0.30
   7 -13  -2    2.00    0.33
  -7  13   2    2.02    0.39
   6 -13  -2   11.59    0.68
   6 -13  -2   11.38    0.67
  -6  13   2   13.96    0.81
   5 -13  -2    7.44    0.55
   5 -13  -2    6.83    0.52
  -5  13   2    7.28    0.61
   4 -13  -2    2.24    0.36
   4 -13  -2    1.98    0.35
  -4  13   2    1.62    0.36
  -3  13   2    0.10    0.20
  -3  13   2   -0.08    0.20
  -2  13   2    1.25    0.36
  -2  13   2    0.58    0.24
  -1  13   2    6.42    0.51
  -1  13   2    6.11    0.70
   0  13   2    0.33    0.26
   1  13   2   -0.02    0.25
  10 -14  -2    0.69    0.22
  10 -14  -2    1.39    0.29
 -10  14   2    1.36    0.38
   9 -14  -2    0.09    0.14
   9 -14  -2    0.05    0.15
  -9  14   2    0.15    0.23
  -9  14   2    0.19    0.29
   8 -14  -2    0.94    0.26
   8 -14  -2    0.42    0.16
  -8  14   2    0.75    0.30
   7 -14  -2    0.13    0.15
   7 -14  -2    0.00    0.12
  -7  14   2    0.22    0.24
   6 -14  -2    0.29    0.19
   6 -14  -2    0.36    0.19
  -6  14   2    0.45    0.26
   5 -14  -2   -0.04    0.15
   5 -14  -2    0.10    0.15
  -5  14   2    0.02    0.21
   4 -14  -2    0.51    0.23
   4 -14  -2    0.27    0.19
  -4  14   2    0.26    0.24
  -3  14   2    0.32    0.25
  -3  14   2    0.29    0.27
  -2  14   2    2.16    0.39
  -2  14   2    2.07    0.46
  -1  14   2    0.96    0.37
   8 -15  -2    7.89    0.61
   8 -15  -2    7.59    0.59
  -8  15   2    6.65    0.73
   7 -15  -2   -0.19    0.15
   7 -15  -2    0.19    0.20
  -7  15   2    0.19    0.26
   6 -15  -2    0.95    0.28
   6 -15  -2    0.72    0.27
  -6  15   2    0.87    0.35
   5 -15  -2    0.51    0.27
   5 -15  -2    0.01    0.17
  -5  15   2   -0.02    0.21
   4 -15  -2   -0.12    0.20
   4 -15  -2   -0.27    0.16
  -4  15   2   -0.14    0.23
  -3  15   2    1.86    0.47
  -3  15   2    1.91    0.40
  -3  15  -3    0.86    0.30
   3 -15   3    0.73    0.28
  -4  15  -3   -0.04    0.18
   4 -15   3    0.11    0.20
  -5  15  -3    0.01    0.25
  -6  15  -3    0.50    0.30
  -7  15  -3    0.10    0.25
   7 -15   3   -0.03    0.19
   7 -15   3    0.25    0.21
   0  14  -3    0.40    0.31
  -1  14  -3    0.12    0.27
   1 -14   3   -0.25    0.19
  -2  14  -3    0.95    0.28
   2 -14   3    0.51    0.24
  -3  14  -3    0.07    0.19
   3 -14   3    0.32    0.21
  -4  14  -3   -0.11    0.18
  -5  14  -3    0.62    0.27
  -6  14  -3   -0.08    0.18
  -7  14  -3    0.42    0.27
  -7  14  -3    0.44    0.26
   7 -14   3    0.37    0.21
   7 -14   3    0.42    0.22
  -8  14  -3    0.03    0.23
  -8  14  -3    0.37    0.31
   8 -14   3    0.49    0.25
   8 -14   3    0.35    0.24
  -9  14  -3    0.67    0.28
  -9  14  -3    0.26    0.28
   9 -14   3    0.31    0.19
   9 -14   3    0.53    0.23
   2  13  -3    2.22    0.47
   1  13  -3    6.59    0.77
  -1 -13   3    5.32    0.58
   0  13  -3    0.08    0.23
   0 -13   3    0.43    0.22
  -1  13  -3    0.28    0.20
  -1  13  -3    0.20    0.26
   1 -13   3    0.13    0.16
  -2  13  -3    1.31    0.30
   2 -13   3    0.46    0.22
  -3  13  -3    0.38    0.24
  -4  13  -3    3.38    0.48
  -5  13  -3    0.85    0.29
  -6  13  -3    1.55    0.33
  -6  13  -3    1.07    0.32
  -7  13  -3    0.02    0.16
  -7  13  -3    0.09    0.22
   7 -13   3   -0.04    0.14
   7 -13   3    0.06    0.14
  -8  13  -3    0.30    0.25
  -8  13  -3    0.48    0.27
   8 -13   3    0.19    0.17
   8 -13   3    0.44    0.21
  -9  13  -3    1.30    0.34
   9 -13   3    1.48    0.34
   9 -13   3    1.83    0.35
   9 -13   3    1.57    0.31
 -10  13  -3    0.58    0.25
  10 -13   3    0.69    0.26
  10 -13   3    0.49    0.20
  10 -13   3    0.02    0.15
   3  12  -3    2.92    0.51
  -3 -12   3    3.21    0.48
   2  12  -3    1.63    0.43
  -2 -12   3    1.05    0.29
   1  12  -3    3.49    0.54
  -1 -12   3    3.23    0.43
   0 -12   3    0.36    0.22
  -1  12  -3    0.15    0.18
   1 -12   3    0.12    0.16
  -2  12  -3    2.03    0.33
   2 -12   3    1.99    0.32
  -3  12  -3    0.68    0.23
  -4  12  -3    0.63    0.27
  -5  12  -3   -0.15    0.17
  -5  12  -3   -0.04    0.14
  -6  12  -3   -0.21    0.14
  -6  12  -3    0.20    0.21
   6 -12   3    0.15    0.14
   6 -12   3    0.31    0.18
   6 -12   3    0.04    0.13
  -7  12  -3   -0.14    0.16
  -7  12  -3    0.35    0.24
   7 -12   3   -0.04    0.13
   7 -12   3   -0.14    0.11
   7 -12   3    0.09    0.15
  -8  12  -3    1.61    0.34
  -8  12  -3    1.22    0.33
   8 -12   3    2.00    0.36
   8 -12   3    2.46    0.40
   8 -12   3    1.86    0.31
  -9  12  -3    0.75    0.30
   9 -12   3    0.62    0.20
   9 -12   3    0.64    0.22
   9 -12   3    0.34    0.19
 -10  12  -3    1.03    0.33
 -10  12  -3    0.85    0.32
  10 -12   3    1.11    0.29
  10 -12   3    1.09    0.29
  10 -12   3    0.55    0.24
 -11  12  -3    0.08    0.21
 -11  12  -3    0.07    0.25
  11 -12   3    0.06    0.17
  11 -12   3    0.45    0.22
  11 -12   3    0.20    0.15
   4  11  -3    0.14    0.28
  -4 -11   3    0.60    0.26
   3  11  -3    1.33    0.36
  -3 -11   3    1.01    0.29
  -2 -11   3    3.18    0.44
  -1 -11   3    3.67    0.44
   0  11  -3    5.86    0.41
   0 -11   3    5.34    0.44
  -1  11  -3    3.03    0.37
   1 -11   3    2.93    0.39
  -2  11  -3    0.35    0.17
  -3  11  -3    2.98    0.38
  -4  11  -3    6.00    0.47
  -5  11  -3   18.80    0.82
  -5  11  -3   18.26    0.86
   5 -11   3   18.10    0.74
  -6  11  -3    0.79    0.23
  -6  11  -3    0.65    0.24
   6 -11   3    1.01    0.23
   6 -11   3    0.66    0.21
   6 -11   3    0.97    0.21
  -7  11  -3   -0.09    0.18
  -7  11  -3    0.16    0.17
   7 -11   3    0.12    0.17
   7 -11   3    0.15    0.15
   7 -11   3    0.08    0.13
  -8  11  -3    0.13    0.21
   8 -11   3   -0.19    0.10
   8 -11   3    0.02    0.15
   8 -11   3    0.22    0.17
  -9  11  -3    0.73    0.25
  -9  11  -3    0.54    0.26
   9 -11   3    0.49    0.19
   9 -11   3    0.41    0.18
   9 -11   3    0.20    0.18
 -10  11  -3    0.06    0.20
 -10  11  -3   -0.09    0.18
  10 -11   3   -0.01    0.15
  10 -11   3    0.16    0.17
  10 -11   3   -0.01    0.15
 -11  11  -3    0.03    0.27
 -11  11  -3    0.22    0.25
  11 -11   3    0.10    0.16
  11 -11   3    0.38    0.22
  11 -11   3    0.21    0.17
  -6 -10   3   -0.12    0.21
   5  10  -3    0.34    0.29
  -5 -10   3    0.65    0.24
  -4 -10   3    2.02    0.37
  -3 -10   3    0.65    0.23
  -2 -10   3    2.88    0.39
   1  10  -3    0.40    0.15
  -1 -10   3    0.42    0.19
   0  10  -3    0.10    0.14
   0 -10   3   -0.09    0.11
  -1  10  -3    7.51    0.47
   1 -10   3    8.15    0.50
  -2  10  -3    1.50    0.26
  -3  10  -3   -0.05    0.15
  -4  10  -3    0.13    0.14
  -4  10  -3    0.11    0.19
   4 -10   3    0.10    0.11
  -5  10  -3   13.70    0.71
  -5  10  -3   13.48    0.66
   5 -10   3   13.81    0.61
  -6  10  -3    2.27    0.37
  -6  10  -3    2.37    0.35
   6 -10   3    2.75    0.36
   6 -10   3    3.02    0.37
   6 -10   3    3.07    0.34
  -7  10  -3    0.61    0.22
  -7  10  -3    0.93    0.23
   7 -10   3    0.61    0.18
   7 -10   3    0.78    0.22
   7 -10   3    0.20    0.16
  -8  10  -3    0.86    0.26
  -8  10  -3    1.17    0.29
   8 -10   3    1.17    0.26
   8 -10   3    0.61    0.19
   8 -10   3    1.02    0.25
  -9  10  -3    1.22    0.30
  -9  10  -3    0.28    0.21
   9 -10   3    0.47    0.18
   9 -10   3    0.57    0.21
   9 -10   3    0.75    0.21
 -10  10  -3    0.46    0.24
 -10  10  -3    0.77    0.28
  10 -10   3    1.20    0.28
  10 -10   3    1.43    0.30
  10 -10   3    0.94    0.23
 -11  10  -3    0.05    0.23
 -11  10  -3    0.01    0.20
  11 -10   3    0.19    0.17
  11 -10   3   -0.04    0.19
  11 -10   3    0.01    0.13
 -12  10  -3    0.67    0.36
 -12  10  -3    1.08    0.38
  12 -10   3    1.55    0.32
  12 -10   3    1.34    0.37
  12 -10   3    1.26    0.28
  -7  -9   3    2.89    0.50
   6   9  -3    3.28    0.50
  -6  -9   3    3.56    0.48
  -5  -9   3    1.19    0.31
  -4  -9   3    0.22    0.19
  -3  -9   3    4.12    0.46
   2   9  -3    0.26    0.11
  -2  -9   3    0.23    0.15
   1   9  -3    3.57    0.30
   1   9  -3    5.00    0.31
  -1  -9   3    4.83    0.39
   0   9  -3    6.44    0.39
   0  -9   3    6.49    0.43
  -1   9  -3    3.05    0.32
   1  -9   3    2.92    0.20
  -2   9  -3    0.39    0.16
   2  -9   3    0.36    0.09
  -3   9  -3    0.21    0.12
  -3   9  -3    0.16    0.14
   3  -9   3    0.15    0.07
  -4   9  -3   22.22    0.86
  -4   9  -3   21.29    0.81
   4  -9   3   20.84    0.61
   4  -9   3   21.66    0.78
  -5   9  -3   41.12    1.31
  -5   9  -3   41.28    1.34
   5  -9   3   40.87    1.07
   5  -9   3   42.43    1.26
  -6   9  -3    2.18    0.32
  -6   9  -3    2.17    0.38
  -6   9  -3    1.95    0.30
   6  -9   3    2.28    0.30
   6  -9   3    2.11    0.28
   6  -9   3    2.53    0.32
   6  -9   3    2.14    0.21
  -7   9  -3    2.74    0.39
  -7   9  -3    3.00    0.39
   7  -9   3    2.98    0.34
   7  -9   3    2.47    0.32
   7  -9   3    2.92    0.35
  -8   9  -3    2.40    0.38
  -8   9  -3    2.23    0.37
   8  -9   3    1.62    0.28
   8  -9   3    1.67    0.27
   8  -9   3    2.15    0.31
  -9   9  -3   -0.19    0.15
  -9   9  -3    0.17    0.18
   9  -9   3    0.33    0.17
   9  -9   3    0.54    0.18
   9  -9   3    0.28    0.21
 -10   9  -3    0.34    0.25
 -10   9  -3   -0.02    0.19
  10  -9   3    0.17    0.15
  10  -9   3    0.31    0.20
  10  -9   3    0.80    0.22
 -11   9  -3    3.54    0.52
 -11   9  -3    3.50    0.54
  11  -9   3    4.69    0.49
  11  -9   3    4.08    0.53
  11  -9   3    4.01    0.46
 -12   9  -3    0.25    0.25
 -12   9  -3    1.21    0.39
  12  -9   3    1.00    0.25
  12  -9   3    0.56    0.27
  12  -9   3    0.19    0.18
  -7  -8   3    0.99    0.34
  -6  -8   3    0.70    0.25
  -5  -8   3    1.85    0.34
  -4  -8   3    2.02    0.35
  -3  -8   3    0.28    0.14
   2   8  -3    0.14    0.09
   2   8  -3    0.06    0.10
  -2  -8   3   -0.06    0.11
   1   8  -3    0.28    0.13
   1   8  -3    0.40    0.13
  -1  -8   3    0.17    0.11
   0   8  -3    0.08    0.11
   0  -8   3    0.66    0.13
   0  -8   3    0.09    0.11
  -1   8  -3    2.44    0.28
   1  -8   3    2.04    0.17
  -2   8  -3    0.12    0.16
  -2   8  -3    0.56    0.17
   2  -8   3    0.50    0.10
  -3   8  -3    0.05    0.14
  -3   8  -3    0.07    0.10
  -3   8  -3   -0.13    0.12
   3  -8   3    0.09    0.06
   3  -8   3    0.05    0.08
  -4   8  -3    0.13    0.12
  -4   8  -3   -0.04    0.12
   4  -8   3    0.09    0.06
   4  -8   3    0.23    0.12
  -5   8  -3    0.40    0.16
  -5   8  -3    0.28    0.17
  -5   8  -3    0.08    0.13
   5  -8   3    0.34    0.14
   5  -8   3    0.24    0.14
   5  -8   3    0.12    0.12
   5  -8   3    0.24    0.08
  -6   8  -3   58.91    1.72
  -6   8  -3   58.90    1.73
   6  -8   3   58.32    1.67
   6  -8   3   58.63    1.67
   6  -8   3   60.33    1.69
  -7   8  -3   30.29    1.14
  -7   8  -3   30.26    1.12
   7  -8   3   30.10    1.07
   7  -8   3   30.12    1.05
   7  -8   3   30.93    1.05
  -8   8  -3    0.05    0.15
  -8   8  -3    0.21    0.17
   8  -8   3   -0.12    0.10
   8  -8   3   -0.18    0.08
   8  -8   3    0.04    0.10
  -9   8  -3    0.61    0.25
  -9   8  -3    0.99    0.27
   9  -8   3    0.76    0.21
   9  -8   3    0.85    0.23
   9  -8   3    0.84    0.21
 -10   8  -3    1.99    0.39
 -10   8  -3    1.85    0.37
  10  -8   3    2.40    0.34
  10  -8   3    2.06    0.32
  10  -8   3    2.34    0.38
 -11   8  -3    0.38    0.26
 -11   8  -3    0.45    0.30
  11  -8   3    0.27    0.20
  11  -8   3    0.46    0.22
  11  -8   3    0.54    0.18
 -12   8  -3    0.13    0.24
 -12   8  -3    0.30    0.28
  12  -8   3    0.24    0.16
  12  -8   3    0.16    0.18
  12  -8   3    0.29    0.21
   8   7  -3    0.01    0.18
   8   7  -3    0.01    0.16
  -8  -7   3   -0.06    0.20
  -7  -7   3    0.01    0.20
  -6  -7   3    0.77    0.23
  -5  -7   3    2.74    0.39
  -4  -7   3    0.25    0.17
   3   7  -3    5.71    0.34
   3   7  -3    5.55    0.24
  -3  -7   3    4.79    0.38
   2   7  -3   -0.01    0.08
   2   7  -3    0.25    0.10
  -2  -7   3    0.11    0.11
   1   7  -3    3.76    0.25
   1   7  -3    3.27    0.25
  -1  -7   3    3.40    0.29
   0   7  -3    0.11    0.11
   0   7  -3   -0.04    0.13
   0  -7   3   -0.02    0.08
   0  -7   3    0.04    0.07
  -1   7  -3    4.72    0.37
  -1   7  -3    4.96    0.32
   1  -7   3    4.61    0.24
  -2   7  -3    0.21    0.10
  -2   7  -3    0.26    0.14
  -2   7  -3    0.29    0.16
   2  -7   3    0.32    0.08
   2  -7   3    0.44    0.12
  -3   7  -3    0.90    0.17
  -3   7  -3    0.65    0.17
   3  -7   3    0.79    0.11
   3  -7   3    0.31    0.11
  -4   7  -3    0.24    0.14
  -4   7  -3    0.34    0.16
  -4   7  -3    0.01    0.10
   4  -7   3    0.27    0.11
   4  -7   3    0.11    0.06
  -5   7  -3    6.49    0.41
  -5   7  -3    6.54    0.41
   5  -7   3    6.69    0.40
   5  -7   3    7.17    0.41
   5  -7   3    7.04    0.41
  -6   7  -3    2.37    0.31
  -6   7  -3    2.37    0.32
   6  -7   3    2.22    0.27
   6  -7   3    1.66    0.26
   6  -7   3    2.26    0.28
  -7   7  -3    5.25    0.44
  -7   7  -3    5.11    0.41
   7  -7   3    4.19    0.36
   7  -7   3    4.34    0.35
   7  -7   3    4.90    0.36
  -8   7  -3    0.10    0.16
  -8   7  -3    0.37    0.20
   8  -7   3    0.24    0.13
   8  -7   3    0.31    0.18
   8  -7   3    0.25    0.08
   8  -7   3    0.18    0.12
  -9   7  -3    0.32    0.20
  -9   7  -3    0.27    0.20
   9  -7   3   -0.04    0.14
   9  -7   3    0.32    0.15
   9  -7   3    0.39    0.15
 -10   7  -3    0.04    0.18
 -10   7  -3    0.07    0.18
  10  -7   3    0.15    0.14
  10  -7   3   -0.11    0.10
  10  -7   3    0.05    0.16
 -11   7  -3    0.58    0.26
 -11   7  -3    0.28    0.25
  11  -7   3    0.52    0.24
  11  -7   3    0.37    0.17
  11  -7   3    0.57    0.21
 -12   7  -3    0.82    0.33
 -12   7  -3    0.35    0.26
  12  -7   3    1.17    0.28
  12  -7   3    0.66    0.27
  12  -7   3    0.66    0.23
   9   6  -3    0.20    0.19
   9   6  -3   -0.23    0.14
  -9  -6   3    0.00    0.20
   8   6  -3    0.26    0.16
   8   6  -3    0.46    0.22
  -8  -6   3    0.41    0.23
   7   6  -3    0.19    0.16
   7   6  -3    0.71    0.21
  -7  -6   3    0.37    0.20
   6   6  -3    0.41    0.18
   6   6  -3    0.31    0.16
  -6  -6   3    0.04    0.17
  -5  -6   3    7.43    0.50
   4   6  -3    0.30    0.12
  -4  -6   3    0.16    0.14
   3   6  -3    0.05    0.06
   3   6  -3   -0.01    0.07
  -3  -6   3   -0.04    0.09
   2   6  -3    0.10    0.12
   2   6  -3    0.16    0.08
   2   6  -3   -0.04    0.07
  -2  -6   3    0.03    0.10
   1   6  -3    0.42    0.15
   1   6  -3    0.65    0.18
   1   6  -3    0.38    0.11
   1   6  -3    0.48    0.10
  -1  -6   3    0.43    0.13
  -1  -6   3    0.38    0.11
   0   6  -3    3.38    0.31
   0   6  -3    4.14    0.32
   0   6  -3    3.91    0.25
   0  -6   3    3.66    0.21
  -1   6  -3    1.27    0.21
  -1   6  -3    1.23    0.21
  -1   6  -3    1.51    0.19
   1  -6   3    1.42    0.14
  -2   6  -3    1.59    0.22
  -2   6  -3    1.85    0.19
  -2   6  -3    1.58    0.24
   2  -6   3    1.61    0.19
   2  -6   3    1.88    0.14
   2  -6   3    1.59    0.25
  -3   6  -3    3.84    0.30
  -3   6  -3    3.47    0.25
  -3   6  -3    3.82    0.26
   3  -6   3    4.28    0.35
   3  -6   3    3.85    0.26
   3  -6   3    3.53    0.20
  -4   6  -3    4.47    0.32
  -4   6  -3    4.40    0.31
  -4   6  -3    4.74    0.41
   4  -6   3    4.70    0.30
   4  -6   3    4.81    0.37
  -5   6  -3    8.65    0.47
  -5   6  -3    8.57    0.47
   5  -6   3    8.95    0.45
   5  -6   3    9.19    0.45
   5  -6   3    8.75    0.45
   5  -6   3    8.88    0.50
  -6   6  -3    0.43    0.18
  -6   6  -3    0.65    0.19
   6  -6   3    0.22    0.12
   6  -6   3    0.41    0.13
   6  -6   3    0.44    0.15
   6  -6   3    0.63    0.19
  -7   6  -3    0.24    0.16
  -7   6  -3    0.48    0.19
   7  -6   3    0.58    0.19
   7  -6   3    0.46    0.14
   7  -6   3    0.32    0.09
   7  -6   3    0.36    0.17
   7  -6   3    0.38    0.13
  -8   6  -3    0.66    0.23
  -8   6  -3    0.27    0.19
   8  -6   3    0.30    0.10
   8  -6   3    0.26    0.13
   8  -6   3    0.12    0.12
   8  -6   3    0.08    0.11
   8  -6   3    0.48    0.17
  -9   6  -3    0.24    0.22
  -9   6  -3   -0.20    0.16
   9  -6   3   -0.04    0.08
   9  -6   3   -0.02    0.12
   9  -6   3   -0.06    0.09
   9  -6   3    0.03    0.09
 -10   6  -3    0.67    0.25
 -10   6  -3    0.85    0.28
 -10   6  -3    0.59    0.27
  10  -6   3    0.87    0.22
  10  -6   3    0.62    0.16
  10  -6   3    0.66    0.23
  10  -6   3    0.85    0.22
 -11   6  -3    0.90    0.32
 -11   6  -3    0.92    0.31
 -11   6  -3    0.24    0.25
  11  -6   3    0.61    0.25
  11  -6   3    0.36    0.19
  11  -6   3    1.16    0.27
 -12   6  -3    2.03    0.43
 -12   6  -3    0.92    0.33
 -12   6  -3    1.02    0.34
  12  -6   3    2.83    0.46
  12  -6   3    2.14    0.35
  12  -6   3    2.36    0.37
  10   5  -3    0.15    0.17
  10   5  -3    0.21    0.19
 -10  -5   3    0.43    0.28
   9   5  -3   -0.18    0.12
   9   5  -3    0.08    0.15
  -9  -5   3   -0.20    0.15
   8   5  -3    0.20    0.17
   8   5  -3    0.25    0.16
  -8  -5   3    0.16    0.19
   7   5  -3    5.68    0.45
   7   5  -3    5.87    0.45
  -7  -5   3    6.81    0.54
   6   5  -3    1.27    0.24
   6   5  -3    0.84    0.21
  -6  -5   3    0.98    0.24
   5   5  -3    0.11    0.11
   5   5  -3    0.05    0.11
   5   5  -3    0.02    0.09
  -5  -5   3    0.01    0.11
   4   5  -3    0.23    0.10
  -4  -5   3    0.14    0.12
   3   5  -3    2.34    0.13
   3   5  -3    2.70    0.28
   3   5  -3    2.23    0.19
   3   5  -3    2.14    0.23
  -3  -5   3    2.28    0.27
   2   5  -3    2.08    0.15
   2   5  -3    1.91    0.23
   2   5  -3    2.06    0.16
   2   5  -3    2.17    0.23
  -2  -5   3    1.99    0.25
  -2  -5   3    2.19    0.22
   1   5  -3   39.12    1.12
   1   5  -3   39.09    1.15
   1   5  -3   39.73    1.00
   1   5  -3   38.41    1.00
  -1  -5   3   37.75    1.03
  -1  -5   3   38.47    1.12
   0   5  -3    3.24    0.28
   0   5  -3    3.20    0.27
   0   5  -3    3.46    0.22
   0  -5   3    3.31    0.19
  -1   5  -3    2.03    0.15
  -1   5  -3    1.72    0.20
  -1   5  -3    1.92    0.24
   1  -5   3    1.58    0.17
   1  -5   3    1.92    0.14
  -2   5  -3    0.99    0.14
  -2   5  -3    0.83    0.17
  -2   5  -3    0.88    0.14
   2  -5   3    0.93    0.12
   2  -5   3    0.84    0.14
   2  -5   3    0.80    0.17
  -3   5  -3    0.55    0.13
  -3   5  -3    0.78    0.15
  -3   5  -3    0.79    0.17
   3  -5   3    0.92    0.15
   3  -5   3    0.62    0.16
  -4   5  -3    6.21    0.35
  -4   5  -3    5.95    0.35
   4  -5   3    6.29    0.38
   4  -5   3    6.02    0.34
  -5   5  -3    0.07    0.10
  -5   5  -3   -0.05    0.10
   5  -5   3    0.04    0.11
   5  -5   3    0.05    0.08
   5  -5   3    0.06    0.08
   5  -5   3   -0.11    0.07
   5  -5   3    0.01    0.05
  -6   5  -3    0.20    0.14
  -6   5  -3    0.21    0.16
   6  -5   3    0.16    0.12
   6  -5   3    0.19    0.07
   6  -5   3    0.24    0.12
   6  -5   3   -0.02    0.08
   6  -5   3   -0.04    0.08
  -7   5  -3   -0.01    0.11
  -7   5  -3   -0.08    0.14
  -7   5  -3   -0.27    0.15
   7  -5   3   -0.07    0.09
   7  -5   3    0.04    0.08
   7  -5   3    0.05    0.07
   7  -5   3    0.04    0.10
   7  -5   3    0.05    0.08
  -8   5  -3    6.98    0.50
  -8   5  -3    7.16    0.52
  -8   5  -3    7.39    0.55
   8  -5   3    7.38    0.49
   8  -5   3    6.91    0.43
   8  -5   3    7.30    0.44
   8  -5   3    6.63    0.37
  -9   5  -3    1.25    0.32
  -9   5  -3    1.06    0.25
  -9   5  -3    0.88    0.25
   9  -5   3    0.54    0.16
   9  -5   3    0.87    0.21
   9  -5   3    0.56    0.18
   9  -5   3    0.95    0.24
 -10   5  -3    0.17    0.19
 -10   5  -3    0.43    0.25
 -10   5  -3    0.07    0.20
  10  -5   3    0.39    0.17
  10  -5   3    0.34    0.18
  10  -5   3    0.35    0.17
  10  -5   3    0.30    0.15
 -11   5  -3    0.15    0.20
  11  -5   3   -0.05    0.12
  11  -5   3   -0.12    0.11
  11  -5   3    0.08    0.17
  11  -5   3    0.01    0.13
 -12   5  -3    0.18    0.24
  12  -5   3    0.25    0.24
  12  -5   3    0.33    0.19
  12  -5   3    0.02    0.16
  10   4  -3    0.65    0.22
  10   4  -3    0.34    0.26
  10   4  -3    0.14    0.15
 -10  -4   3    0.24    0.24
   9   4  -3    0.75    0.23
   9   4  -3    0.62    0.22
  -9  -4   3    1.11    0.31
   8   4  -3    0.42    0.18
   8   4  -3    0.40    0.18
  -8  -4   3    0.03    0.16
   7   4  -3    0.10    0.12
   7   4  -3    0.25    0.14
  -7  -4   3    0.28    0.20
   6   4  -3   -0.04    0.10
   6   4  -3   -0.13    0.10
   6   4  -3    0.21    0.12
  -6  -4   3    0.12    0.14
   5   4  -3    0.18    0.13
   5   4  -3   -0.19    0.08
   5   4  -3    0.09    0.09
  -5  -4   3    0.06    0.11
   4   4  -3    3.14    0.25
   4   4  -3    3.23    0.22
   4   4  -3    2.92    0.22
  -4  -4   3    3.14    0.33
   3   4  -3   18.81    0.46
   3   4  -3   19.02    0.58
   3   4  -3   18.70    0.61
   3   4  -3   18.31    0.67
   3   4  -3   18.40    0.66
   3   4  -3   18.91    0.67
  -3  -4   3   18.67    0.69
   2   4  -3  188.72    4.24
   2   4  -3  189.35    4.09
   2   4  -3  186.36    4.28
   2   4  -3  186.29    4.12
  -2  -4   3  190.72    4.30
  -2  -4   3  190.30    4.23
   1   4  -3   41.11    1.17
   1   4  -3   41.29    1.14
   1   4  -3   42.01    1.00
   1   4  -3   41.31    1.04
  -1  -4   3   41.91    1.07
  -1  -4   3   40.75    1.14
   0   4  -3   20.83    0.70
   0   4  -3   21.21    0.72
   0  -4   3   20.40    0.60
  -1   4  -3    2.39    0.14
  -1   4  -3    2.83    0.24
  -1   4  -3    2.58    0.15
   1  -4   3    2.27    0.17
   1  -4   3    2.77    0.16
   1  -4   3    2.43    0.28
  -2   4  -3    0.01    0.06
  -2   4  -3    0.05    0.06
   2  -4   3   -0.06    0.05
   2  -4   3    0.13    0.09
   2  -4   3    0.05    0.05
  -3   4  -3    1.45    0.18
  -3   4  -3    1.87    0.21
   3  -4   3    1.67    0.19
   3  -4   3    1.47    0.19
  -4   4  -3    2.81    0.24
  -4   4  -3    3.16    0.26
   4  -4   3    2.69    0.10
   4  -4   3    2.75    0.16
   4  -4   3    3.09    0.24
   4  -4   3    2.54    0.23
  -5   4  -3    0.11    0.09
  -5   4  -3    0.19    0.12
  -5   4  -3    0.19    0.13
   5  -4   3    0.14    0.09
   5  -4   3    0.06    0.07
   5  -4   3    0.28    0.11
   5  -4   3    0.37    0.11
   5  -4   3    0.23    0.04
   5  -4   3    0.26    0.08
  -6   4  -3    0.87    0.18
  -6   4  -3    0.66    0.20
  -6   4  -3    0.75    0.20
   6  -4   3    0.52    0.12
   6  -4   3    0.77    0.16
   6  -4   3    0.62    0.08
   6  -4   3    0.75    0.14
   6  -4   3    0.48    0.13
   6  -4   3    0.36    0.13
  -7   4  -3   -0.17    0.12
  -7   4  -3    0.03    0.12
  -7   4  -3    0.01    0.14
   7  -4   3   -0.15    0.09
   7  -4   3    0.09    0.09
   7  -4   3    0.00    0.05
   7  -4   3   -0.06    0.06
   7  -4   3    0.17    0.11
   7  -4   3   -0.01    0.08
  -8   4  -3    0.34    0.20
  -8   4  -3   -0.04    0.13
  -8   4  -3    0.07    0.15
   8  -4   3    0.13    0.11
   8  -4   3   -0.17    0.09
   8  -4   3    0.19    0.11
   8  -4   3    0.21    0.12
  -9   4  -3    1.18    0.28
  -9   4  -3    0.39    0.23
  -9   4  -3    1.43    0.34
   9  -4   3    1.12    0.22
   9  -4   3    0.94    0.21
   9  -4   3    0.75    0.19
   9  -4   3    0.90    0.24
 -10   4  -3    2.26    0.40
  10  -4   3    2.28    0.43
  10  -4   3    2.21    0.31
  10  -4   3    1.55    0.29
  10  -4   3    2.13    0.33
 -11   4  -3    0.19    0.22
  11  -4   3    0.06    0.15
  11  -4   3    0.33    0.17
  11  -4   3    0.13    0.12
 -12   4  -3    1.12    0.36
  12  -4   3    1.28    0.32
  12  -4   3    1.10    0.28
  12  -4   3    1.02    0.26
  11   3  -3   -0.18    0.14
  11   3  -3    0.24    0.17
  11   3  -3    0.09    0.22
 -11  -3   3    0.50    0.26
  10   3  -3    0.14    0.13
  10   3  -3    0.20    0.18
  10   3  -3    0.13    0.16
 -10  -3   3    0.36    0.25
   9   3  -3    0.11    0.11
   9   3  -3    0.00    0.12
   9   3  -3    0.08    0.16
  -9  -3   3   -0.01    0.16
   8   3  -3    0.84    0.23
   8   3  -3    1.08    0.23
   8   3  -3    1.24    0.24
  -8  -3   3    1.01    0.26
   7   3  -3    2.86    0.31
   7   3  -3    2.87    0.31
  -7  -3   3    3.12    0.39
   6   3  -3    3.02    0.26
   6   3  -3    3.61    0.29
   6   3  -3    3.65    0.29
  -6  -3   3    3.26    0.37
   5   3  -3    0.48    0.14
   5   3  -3    0.95    0.12
   5   3  -3    0.98    0.15
   5   3  -3    1.10    0.16
   5   3  -3    0.93    0.17
  -5  -3   3    0.88    0.20
   4   3  -3    3.25    0.24
   4   3  -3    2.88    0.20
   4   3  -3    3.27    0.24
   4   3  -3    2.88    0.20
   4   3  -3    2.80    0.24
  -4  -3   3    3.77    0.30
   3   3  -3    0.10    0.03
   3   3  -3    0.06    0.05
   3   3  -3    0.01    0.06
   3   3  -3   -0.01    0.09
   3   3  -3    0.04    0.08
   3   3  -3    0.04    0.06
  -3  -3   3    0.15    0.10
  -3  -3   3    0.08    0.08
   2   3  -3   24.96    0.75
   2   3  -3   25.64    0.74
   2   3  -3   26.45    0.80
   2   3  -3   25.18    0.65
   2   3  -3   25.15    0.75
  -2  -3   3   25.96    0.75
  -2  -3   3   24.52    0.78
   1   3  -3   56.38    1.34
   1   3  -3   57.18    1.27
   1   3  -3   57.47    1.47
   1   3  -3   56.49    1.45
  -1  -3   3   56.79    1.43
  -1  -3   3   56.19    1.37
   0   3  -3    0.98    0.16
   0   3  -3    1.01    0.07
   0   3  -3    1.19    0.10
   0   3  -3    0.97    0.16
   0  -3   3    1.20    0.12
  -1   3  -3    3.11    0.16
  -1   3  -3    3.13    0.16
   1  -3   3    3.23    0.19
   1  -3   3    3.19    0.22
   1  -3   3    3.00    0.17
  -2   3  -3    5.07    0.25
  -2   3  -3    5.06    0.25
   2  -3   3    5.19    0.19
   2  -3   3    5.38    0.27
   2  -3   3    5.51    0.29
  -3   3  -3   58.29    1.46
  -3   3  -3   57.34    1.45
   3  -3   3   55.47    1.27
   3  -3   3   57.89    1.46
   3  -3   3   57.72    1.35
   3  -3   3   55.73    1.42
  -4   3  -3    5.41    0.32
  -4   3  -3    5.54    0.33
  -4   3  -3    4.98    0.29
   4  -3   3    4.94    0.27
   4  -3   3    5.45    0.31
   4  -3   3    4.71    0.24
   4  -3   3    5.26    0.19
  -5   3  -3    5.73    0.38
  -5   3  -3    6.02    0.39
  -5   3  -3    5.72    0.34
   5  -3   3    6.29    0.34
   5  -3   3    5.34    0.34
   5  -3   3    5.68    0.22
   5  -3   3    5.90    0.29
   5  -3   3    5.90    0.30
   5  -3   3    5.72    0.33
  -6   3  -3    0.26    0.14
  -6   3  -3    0.15    0.10
  -6   3  -3    0.17    0.15
   6  -3   3    0.32    0.11
   6  -3   3    0.30    0.11
   6  -3   3    0.37    0.11
   6  -3   3    0.25    0.09
  -7   3  -3   -0.06    0.09
  -7   3  -3    0.06    0.16
  -7   3  -3    0.20    0.19
   7  -3   3   -0.01    0.06
   7  -3   3    0.06    0.10
   7  -3   3    0.19    0.11
   7  -3   3   -0.08    0.08
  -8   3  -3    3.14    0.51
  -8   3  -3    3.46    0.53
  -8   3  -3    3.35    0.38
   8  -3   3    3.25    0.35
   8  -3   3    3.68    0.31
   8  -3   3    3.84    0.38
  -9   3  -3    0.91    0.24
   9  -3   3    1.62    0.27
   9  -3   3    1.34    0.25
   9  -3   3    1.27    0.25
 -10   3  -3    0.43    0.20
  10  -3   3    1.25    0.27
  10  -3   3    0.57    0.20
  10  -3   3    0.48    0.21
 -11   3  -3    0.36    0.21
  11  -3   3    0.44    0.20
  11  -3   3    0.06    0.15
  11  -3   3    0.19    0.18
 -12   3  -3    0.92    0.31
  12  -3   3    0.31    0.19
  12  -3   3    0.60    0.24
  12  -3   3    0.62    0.21
  11   2  -3    3.24    0.41
  11   2  -3    3.99    0.55
  11   2  -3    4.23    0.47
 -11  -2   3    3.51    0.54
  10   2  -3   -0.13    0.18
  10   2  -3   -0.23    0.10
  10   2  -3    0.10    0.11
 -10  -2   3   -0.03    0.17
   9   2  -3    1.21    0.23
   9   2  -3    0.99    0.22
   9   2  -3    1.46    0.31
  -9  -2   3    0.96    0.27
   8   2  -3    0.52    0.17
   8   2  -3    0.42    0.14
   8   2  -3    0.21    0.17
  -8  -2   3    0.59    0.22
   7   2  -3    6.00    0.37
   7   2  -3    6.49    0.47
   7   2  -3    6.62    0.39
  -7  -2   3    5.66    0.43
   6   2  -3    0.63    0.12
   6   2  -3    0.46    0.13
   6   2  -3    0.69    0.15
   6   2  -3    0.60    0.14
   6   2  -3    0.42    0.16
  -6  -2   3    0.70    0.18
   5   2  -3    0.10    0.08
   5   2  -3    0.05    0.06
   5   2  -3    0.30    0.10
   5   2  -3   -0.02    0.08
   5   2  -3    0.15    0.09
  -5  -2   3   -0.03    0.10
   4   2  -3   22.66    0.63
   4   2  -3   22.76    0.69
   4   2  -3   21.31    0.67
   4   2  -3   21.91    0.65
   4   2  -3   21.98    0.67
   4   2  -3   21.99    0.69
   4   2  -3   22.11    0.69
  -4  -2   3   21.48    0.76
   3   2  -3    4.16    0.19
   3   2  -3    4.30    0.23
   3   2  -3    4.42    0.23
   3   2  -3    3.93    0.22
   3   2  -3    4.31    0.23
   3   2  -3    4.35    0.23
   3   2  -3    4.16    0.14
   3   2  -3    4.14    0.25
  -3  -2   3    3.91    0.24
  -3  -2   3    4.30    0.27
   2   2  -3   54.28    1.18
   2   2  -3   53.82    1.26
   2   2  -3   51.03    1.27
   2   2  -3   53.03    1.27
   2   2  -3   51.96    1.33
   2   2  -3   52.46    1.29
   2   2  -3   52.92    1.28
   2   2  -3   52.99    1.28
  -2  -2   3   51.22    1.30
  -2  -2   3   50.18    1.41
   1   2  -3  185.20    4.06
   1   2  -3  187.77    3.98
   1   2  -3  188.16    4.12
   1   2  -3  187.16    4.05
   1   2  -3  186.51    4.05
   1   2  -3  179.46    4.05
   1   2  -3  186.67    4.10
  -1  -2   3  180.99    4.06
   0   2  -3   28.83    0.64
   0   2  -3   28.59    0.64
   0   2  -3   26.98    0.79
   0   2  -3   28.45    0.75
   0   2  -3   28.83    0.75
   0  -2   3   28.06    0.74
   0  -2   3   27.13    0.75
  -1   2  -3    0.15    0.06
  -1   2  -3    0.10    0.06
  -1   2  -3    0.05    0.05
  -1   2  -3    0.07    0.06
   1  -2   3    0.00    0.04
   1  -2   3    0.12    0.06
   1  -2   3    0.03    0.07
  -2   2  -3    2.13    0.17
  -2   2  -3    2.01    0.16
   2  -2   3    2.28    0.17
   2  -2   3    2.17    0.14
   2  -2   3    2.25    0.12
  -3   2  -3   35.96    1.01
  -3   2  -3   37.50    1.03
  -3   2  -3   36.33    0.97
   3  -2   3   37.15    0.88
   3  -2   3   37.11    0.95
   3  -2   3   37.25    0.95
  -4   2  -3  103.75    2.49
  -4   2  -3  103.15    2.48
   4  -2   3  103.35    2.38
   4  -2   3   98.85    2.31
   4  -2   3  101.03    2.28
  -5   2  -3    8.60    0.48
  -5   2  -3    9.70    0.44
  -5   2  -3    9.58    0.49
   5  -2   3    8.91    0.40
   5  -2   3    9.08    0.33
  -6   2  -3    1.18    0.25
  -6   2  -3    0.71    0.17
  -6   2  -3    0.90    0.22
   6  -2   3    0.68    0.15
   6  -2   3    0.66    0.15
   6  -2   3    0.76    0.09
   6  -2   3    0.61    0.15
  -7   2  -3   -0.18    0.07
   7  -2   3    0.12    0.11
   7  -2   3   -0.01    0.09
   7  -2   3   -0.02    0.08
  -8   2  -3   -0.08    0.11
   8  -2   3   -0.13    0.07
   8  -2   3   -0.03    0.09
   8  -2   3   -0.01    0.10
  -9   2  -3    0.04    0.13
   9  -2   3    0.12    0.13
   9  -2   3    0.11    0.12
   9  -2   3    0.11    0.12
 -10   2  -3    0.69    0.25
  10  -2   3    0.49    0.18
  10  -2   3    1.22    0.25
  10  -2   3    1.44    0.28
 -11   2  -3    0.74    0.27
  11  -2   3    1.02    0.25
  11  -2   3    0.53    0.20
  11  -2   3    0.89    0.27
 -12   2  -3    0.01    0.20
  12  -2   3    0.08    0.19
  12  -2   3    0.21    0.18
  12  -2   3   -0.09    0.16
  12   1  -3    6.14    0.50
  12   1  -3    5.61    0.66
  12   1  -3    5.36    0.54
  11   1  -3    0.14    0.17
  11   1  -3    0.15    0.13
  11   1  -3    0.00    0.11
  10   1  -3    0.50    0.18
  10   1  -3    0.13    0.20
  10   1  -3    0.62    0.18
 -10  -1   3    0.19    0.20
   9   1  -3    0.84    0.23
   9   1  -3    0.96    0.20
   9   1  -3    0.96    0.20
  -9  -1   3    0.66    0.24
   8   1  -3    0.00    0.11
   8   1  -3   -0.03    0.08
   8   1  -3    0.19    0.11
  -8  -1   3    0.04    0.14
   7   1  -3    0.43    0.12
   7   1  -3    0.40    0.12
   7   1  -3    0.67    0.11
   7   1  -3    0.32    0.16
   7   1  -3    0.50    0.15
  -7  -1   3    0.67    0.20
   6   1  -3    0.41    0.15
   6   1  -3    0.82    0.15
   6   1  -3    0.74    0.15
   6   1  -3    0.83    0.16
   6   1  -3    0.62    0.12
   6   1  -3    0.67    0.14
   6   1  -3    0.73    0.09
   6   1  -3    0.77    0.13
  -6  -1   3    0.87    0.20
   5   1  -3   18.29    0.60
   5   1  -3   17.75    0.58
   5   1  -3   18.47    0.57
   5   1  -3   17.79    0.58
   5   1  -3   18.01    0.59
   5   1  -3   17.42    0.50
   5   1  -3   17.38    0.67
   5   1  -3   18.04    0.58
  -5  -1   3   18.01    0.68
   4   1  -3    6.08    0.28
   4   1  -3    6.17    0.28
   4   1  -3    6.38    0.34
   4   1  -3    6.33    0.28
   4   1  -3    6.59    0.27
   4   1  -3    6.36    0.28
   4   1  -3    6.54    0.25
   4   1  -3    6.43    0.27
   4   1  -3    6.38    0.19
  -4  -1   3    5.58    0.31
   3   1  -3    0.38    0.07
   3   1  -3    0.21    0.05
   3   1  -3    0.24    0.06
   3   1  -3    0.24    0.06
   3   1  -3    0.34    0.07
   3   1  -3    0.25    0.07
   3   1  -3    0.18    0.04
   3   1  -3    0.17    0.07
  -3  -1   3    0.30    0.09
   2   1  -3   11.91    0.37
   2   1  -3   11.97    0.39
   2   1  -3   12.46    0.37
   2   1  -3   12.76    0.37
   2   1  -3   11.61    0.41
   2   1  -3   12.71    0.37
   2   1  -3   12.42    0.36
  -2  -1   3   11.65    0.41
   1   1  -3  383.99    8.20
   1   1  -3  383.76    8.20
   1   1  -3  381.37    8.26
   1   1  -3  387.53    8.21
   1   1  -3  381.32    8.25
   1   1  -3  380.04    8.21
   1   1  -3  390.71    8.20
  -1  -1   3  388.05    8.25
  -1  -1   3  388.87    8.23
   0   1  -3   49.62    1.16
   0   1  -3   48.05    1.16
   0   1  -3   49.02    1.16
   0  -1   3   50.05    1.15
   0  -1   3   47.52    1.19
   0  -1   3   48.42    1.16
  -1   1  -3   18.83    0.54
  -1   1  -3   19.41    0.55
  -1   1  -3   19.57    0.55
   1  -1   3   18.28    0.55
   1  -1   3   19.09    0.54
   1  -1   3   19.27    0.55
   1  -1   3   18.33    0.50
   1  -1   3   18.85    0.54
  -2   1  -3    5.69    0.23
   2  -1   3    5.67    0.22
   2  -1   3    5.55    0.24
   2  -1   3    5.41    0.25
   2  -1   3    5.78    0.26
  -3   1  -3    3.36    0.23
  -3   1  -3    3.60    0.24
  -3   1  -3    3.29    0.20
   3  -1   3    2.93    0.17
   3  -1   3    3.18    0.21
  -4   1  -3    7.98    0.42
  -4   1  -3    7.88    0.41
  -4   1  -3    7.76    0.36
   4  -1   3    7.56    0.36
   4  -1   3    7.39    0.27
  -5   1  -3    4.61    0.35
  -5   1  -3    4.26    0.34
  -5   1  -3    4.68    0.31
   5  -1   3    4.58    0.29
   5  -1   3    4.59    0.19
  -6   1  -3    2.03    0.27
   6  -1   3    1.95    0.29
   6  -1   3    2.07    0.26
   6  -1   3    1.51    0.27
  -7   1  -3    1.58    0.25
   7  -1   3    1.40    0.22
   7  -1   3    1.36    0.23
   7  -1   3    1.48    0.22
  -8   1  -3    0.58    0.19
   8  -1   3    0.29    0.16
   8  -1   3    0.30    0.14
   8  -1   3    0.22    0.15
  -9   1  -3    1.43    0.29
   9  -1   3    1.63    0.28
   9  -1   3    1.46    0.27
   9  -1   3    1.31    0.27
 -10   1  -3    6.40    0.64
  10  -1   3    6.38    0.50
  10  -1   3    6.51    0.51
  10  -1   3    7.08    0.54
 -11   1  -3    7.21    0.62
  11  -1   3    8.64    0.62
  11  -1   3    7.19    0.57
  11  -1   3    7.05    0.57
  12   0  -3    1.84    0.39
  12   0  -3    1.22    0.25
  12   0  -3    1.64    0.29
  11   0  -3    0.04    0.11
  11   0  -3   -0.12    0.17
  11   0  -3    0.04    0.12
  10   0  -3    1.62    0.26
  10   0  -3    1.72    0.33
  10   0  -3    1.46    0.25
 -10   0   3    1.96    0.36
   9   0  -3    7.94    0.43
   9   0  -3    7.54    0.43
   9   0  -3    7.59    0.52
  -9   0   3    8.39    0.57
   8   0  -3    1.22    0.19
   8   0  -3    1.10    0.18
   8   0  -3    1.23    0.25
  -8   0   3    1.25    0.25
   7   0  -3    0.19    0.09
   7   0  -3    0.30    0.09
   7   0  -3    0.20    0.10
   7   0  -3    0.05    0.13
   7   0  -3    0.30    0.10
   7   0  -3    0.40    0.06
   7   0  -3    0.27    0.09
   7   0  -3    0.54    0.16
  -7   0   3    0.19    0.12
   6   0  -3   13.93    0.41
   6   0  -3   13.76    0.48
   6   0  -3   13.70    0.48
   6   0  -3   13.58    0.59
   6   0  -3   14.07    0.49
   6   0  -3   13.73    0.45
   6   0  -3   13.72    0.48
   5   0  -3    0.70    0.10
   5   0  -3    0.99    0.10
   5   0  -3    0.71    0.10
   5   0  -3    0.71    0.10
   5   0  -3    0.79    0.11
   5   0  -3    0.58    0.10
   5   0  -3    0.78    0.11
   5   0  -3    0.88    0.16
   4   0  -3    8.70    0.28
   4   0  -3    8.08    0.29
   4   0  -3    8.94    0.32
   4   0  -3    8.00    0.29
   4   0  -3    8.55    0.30
   4   0  -3    8.00    0.37
   4   0  -3    8.53    0.29
   4   0  -3    8.63    0.29
   3   0  -3    1.54    0.10
   3   0  -3    1.70    0.10
   3   0  -3    1.82    0.10
   3   0  -3    1.75    0.10
   3   0  -3    1.61    0.14
   3   0  -3    1.67    0.10
   3   0  -3    1.60    0.13
   2   0  -3  129.44    2.98
   2   0  -3  136.76    2.99
   2   0  -3  134.40    2.90
   2   0  -3  135.44    2.90
   2   0  -3  134.33    2.97
   2   0  -3  135.73    2.90
   2   0  -3  133.75    2.89
   2   0  -3  134.71    2.98
   2   0  -3  131.72    2.94
   2   0  -3  135.28    2.93
   1   0  -3   39.95    0.92
   1   0  -3   39.64    0.91
   1   0  -3   40.04    0.88
   1   0  -3   39.98    0.92
   1   0  -3   37.97    1.01
   1   0  -3   38.44    0.98
   1   0  -3   39.61    0.90
   1   0  -3   39.26    0.98
   1   0  -3   39.58    0.96
   1   0  -3   39.81    0.92
   1   0  -3   39.32    0.87
  -1   0   3   38.28    1.01
   0   0  -3   21.17    0.56
   0   0  -3   21.10    0.55
   0   0  -3   21.60    0.56
   0   0  -3   21.06    0.51
   0   0  -3   21.13    0.56
   0   0  -3   20.58    0.55
   0   0  -3   21.91    0.56
   0   0   3   21.50    0.57
   0   0   3   20.51    0.58
   0   0   3   20.88    0.58
  -1   0  -3   21.34    0.60
  -1   0  -3   21.91    0.59
  -1   0  -3   20.67    0.56
  -1   0  -3   21.01    0.58
  -1   0  -3   21.43    0.52
  -1   0  -3   21.11    0.58
   1   0   3   20.17    0.56
   1   0   3   20.91    0.57
   1   0   3   20.71    0.58
   1   0   3   20.72    0.59
   1   0   3   21.25    0.58
  -2   0  -3    2.94    0.16
  -2   0  -3    2.93    0.20
   2   0   3    2.89    0.15
   2   0   3    2.81    0.17
   2   0   3    3.05    0.17
   2   0   3    2.88    0.19
  -3   0  -3    0.68    0.11
   3   0   3    0.72    0.12
   3   0   3    0.84    0.11
  -4   0  -3    0.45    0.12
   4   0   3    0.39    0.09
   4   0   3    0.18    0.09
  -5   0  -3    5.23    0.33
   5   0   3    5.41    0.35
  -6   0  -3    0.06    0.12
   6   0   3   -0.04    0.09
  -7   0  -3    5.50    0.43
   7   0   3    6.08    0.43
  -8   0  -3   11.93    0.67
   8   0   3   12.16    0.66
   8   0   3   11.55    0.63
   8   0   3   12.60    0.65
  -9   0  -3   -0.17    0.13
   9   0   3    0.29    0.15
   9   0   3   -0.07    0.12
   9   0   3   -0.04    0.11
 -10   0  -3    7.90    0.61
  10   0   3    7.60    0.58
  10   0   3    7.87    0.57
  10   0   3    6.43    0.53
 -11   0  -3    0.76    0.29
  11   0   3    1.08    0.29
  11   0   3    1.88    0.37
  11   0   3    1.38    0.32
  12  -1  -3    0.09    0.12
  12  -1  -3   -0.16    0.10
  12  -1  -3   -0.02    0.16
  11  -1  -3    1.21    0.33
  11  -1  -3    0.47    0.17
  11  -1  -3    0.69    0.17
  10  -1  -3    2.37    0.28
  10  -1  -3    1.92    0.26
  10  -1  -3    1.82    0.34
   9  -1  -3    4.46    0.31
   9  -1  -3    4.03    0.51
   9  -1  -3    4.70    0.40
   9  -1  -3    3.77    0.29
  -9   1   3    4.20    0.47
   8  -1  -3    6.30    0.34
   8  -1  -3    6.66    0.45
   8  -1  -3    6.24    0.25
   8  -1  -3    5.92    0.43
   8  -1  -3    5.79    0.21
   8  -1  -3    6.14    0.33
   7  -1  -3    1.67    0.18
   7  -1  -3    1.62    0.15
   7  -1  -3    1.97    0.20
   7  -1  -3    1.48    0.24
   7  -1  -3    1.84    0.14
   7  -1  -3    1.57    0.24
   7  -1  -3    1.70    0.17
   7  -1  -3    1.50    0.17
   6  -1  -3    1.64    0.14
   6  -1  -3    1.37    0.14
   6  -1  -3    1.52    0.15
   6  -1  -3    1.73    0.14
   6  -1  -3    1.49    0.21
   6  -1  -3    1.91    0.15
   6  -1  -3    1.59    0.14
   5  -1  -3    2.37    0.24
   5  -1  -3    2.38    0.14
   5  -1  -3    2.63    0.14
   5  -1  -3    2.50    0.14
   5  -1  -3    2.44    0.16
   5  -1  -3    2.46    0.14
   5  -1  -3    2.46    0.17
   5  -1  -3    1.79    0.14
   4  -1  -3    3.71    0.14
   4  -1  -3    3.96    0.21
   4  -1  -3    3.75    0.15
   4  -1  -3    3.68    0.14
   4  -1  -3    3.52    0.22
   4  -1  -3    3.55    0.19
   4  -1  -3    3.69    0.14
   3  -1  -3   15.61    0.36
   3  -1  -3   15.28    0.36
   3  -1  -3   15.46    0.48
   3  -1  -3   14.59    0.44
   3  -1  -3   15.07    0.36
   3  -1  -3   15.38    0.36
   2  -1  -3    4.61    0.20
   2  -1  -3    4.70    0.22
   2  -1  -3    4.74    0.20
   2  -1  -3    4.84    0.23
   2  -1  -3    4.41    0.14
   2  -1  -3    4.53    0.19
   2  -1  -3    4.59    0.14
   2  -1  -3    4.65    0.23
   2  -1  -3    4.52    0.14
   2  -1  -3    4.80    0.20
   2  -1  -3    4.56    0.21
   2  -1  -3    4.76    0.14
   1  -1  -3    3.32    0.15
   1  -1  -3    3.17    0.14
   1  -1  -3    2.92    0.17
   1  -1  -3    3.42    0.17
   1  -1  -3    3.59    0.17
   1  -1  -3    3.32    0.14
   1  -1  -3    3.55    0.14
   1  -1  -3    3.47    0.12
   1  -1  -3    3.21    0.14
   1  -1  -3    3.32    0.14
   1  -1  -3    3.54    0.14
   0  -1  -3    2.23    0.12
   0  -1  -3    2.21    0.13
   0  -1  -3    1.98    0.13
   0  -1  -3    2.06    0.15
   0  -1  -3    2.14    0.14
   0  -1  -3    2.27    0.15
   0  -1  -3    1.99    0.13
   0  -1  -3    1.97    0.13
   0   1   3    2.21    0.15
   0   1   3    2.27    0.16
  -1  -1  -3    4.02    0.21
  -1  -1  -3    3.54    0.22
  -1  -1  -3    4.03    0.18
  -1  -1  -3    3.97    0.18
  -1  -1  -3    3.84    0.20
  -1  -1  -3    3.81    0.20
   1   1   3    3.86    0.19
   1   1   3    3.79    0.20
  -2  -1  -3    4.44    0.25
  -2  -1  -3    4.45    0.26
  -2  -1  -3    4.23    0.22
   2   1   3    3.93    0.23
   2   1   3    4.07    0.20
  -3  -1  -3    1.42    0.16
  -3  -1  -3    1.54    0.19
   3   1   3    1.35    0.18
   3   1   3    1.21    0.12
  -4  -1  -3    2.00    0.22
   4   1   3    2.05    0.14
   4   1   3    2.26    0.27
   4   1   3    2.13    0.24
  -5  -1  -3    0.52    0.14
   5   1   3    0.77    0.19
   5   1   3    0.77    0.09
  -6  -1  -3    4.75    0.38
   6   1   3    5.14    0.38
  -7  -1  -3    0.42    0.18
   7   1   3    0.63    0.21
  -8  -1  -3    0.33    0.19
   8   1   3   -0.08    0.12
  -9  -1  -3    0.46    0.24
   9   1   3    0.57    0.20
   9   1   3    0.86    0.23
   9   1   3    0.70    0.24
 -10  -1  -3    0.52    0.27
  10   1   3    0.05    0.18
  10   1   3    0.25    0.19
  10   1   3    0.01    0.14
 -11  -1  -3    0.08    0.22
  11   1   3   -0.08    0.15
  11   1   3   -0.14    0.13
  11   1   3    0.09    0.18
  13  -2  -3    1.22    0.33
  13  -2  -3    0.83    0.23
  13  -2  -3    0.59    0.29
  13  -2  -3    0.41    0.17
  12  -2  -3    0.75    0.28
  12  -2  -3    0.77    0.20
  12  -2  -3    0.27    0.15
  12  -2  -3    0.73    0.24
  11  -2  -3    0.56    0.24
  11  -2  -3    0.64    0.17
  11  -2  -3    0.25    0.19
  11  -2  -3    0.83    0.18
  10  -2  -3    2.44    0.27
  10  -2  -3    2.08    0.34
  10  -2  -3    1.86    0.32
  10  -2  -3    1.76    0.23
   9  -2  -3    1.08    0.25
   9  -2  -3    0.80    0.21
   9  -2  -3    1.14    0.17
   9  -2  -3    1.21    0.18
   8  -2  -3    0.43    0.10
   8  -2  -3    0.38    0.09
   8  -2  -3    0.31    0.09
   8  -2  -3    0.34    0.16
   8  -2  -3    0.36    0.09
   8  -2  -3    0.23    0.14
   7  -2  -3    0.02    0.05
   7  -2  -3    0.07    0.10
   7  -2  -3   -0.07    0.04
   7  -2  -3   -0.03    0.04
   7  -2  -3    0.07    0.10
   7  -2  -3    0.02    0.06
   7  -2  -3    0.11    0.06
   6  -2  -3   -0.01    0.04
   6  -2  -3   -0.02    0.04
   6  -2  -3   -0.02    0.03
   6  -2  -3    0.03    0.04
   6  -2  -3   -0.04    0.06
   6  -2  -3    0.00    0.06
   5  -2  -3    0.16    0.04
   5  -2  -3    0.16    0.04
   5  -2  -3    0.06    0.03
   5  -2  -3    0.05    0.06
   5  -2  -3    0.03    0.07
   5  -2  -3    0.17    0.04
   4  -2  -3    7.50    0.20
   4  -2  -3    7.67    0.19
   4  -2  -3    7.51    0.19
   4  -2  -3    7.65    0.20
   3  -2  -3    0.10    0.05
   3  -2  -3    0.27    0.08
   2  -2  -3    4.63    0.15
   2  -2  -3    4.64    0.19
   2  -2  -3    4.12    0.21
   2  -2  -3    4.94    0.23
   2  -2  -3    4.65    0.15
   2  -2  -3    4.72    0.15
   2  -2  -3    4.58    0.15
   2  -2  -3    4.82    0.20
   2  -2  -3    4.73    0.19
   2  -2  -3    4.74    0.21
   1  -2  -3   17.45    0.53
   1  -2  -3   17.52    0.47
   1  -2  -3   17.54    0.47
   1  -2  -3   17.65    0.51
   1  -2  -3   17.66    0.41
   1  -2  -3   17.82    0.51
   1  -2  -3   17.78    0.48
   1  -2  -3   17.30    0.47
   1  -2  -3   17.62    0.44
  -1   2   3   17.27    0.54
   0  -2  -3   12.52    0.40
   0  -2  -3   12.42    0.43
   0  -2  -3   12.51    0.41
   0  -2  -3   12.74    0.35
   0  -2  -3   12.45    0.40
   0  -2  -3   12.47    0.40
   0  -2  -3   12.50    0.40
   0   2   3   12.43    0.42
  -1  -2  -3   47.48    1.37
  -1  -2  -3   52.06    1.19
  -1  -2  -3   51.38    1.28
   1   2   3   50.66    1.25
  -2  -2  -3    1.88    0.20
  -2  -2  -3    1.71    0.18
   2   2   3    2.11    0.16
   2   2   3    2.30    0.27
  -3  -2  -3    2.96    0.25
  -3  -2  -3    2.37    0.20
   3   2   3    2.21    0.17
   3   2   3    2.53    0.23
  -4  -2  -3   -0.04    0.08
  -4  -2  -3   -0.14    0.09
   4   2   3   -0.04    0.10
   4   2   3   -0.05    0.06
  -5  -2  -3    1.84    0.26
   5   2   3    2.08    0.28
   5   2   3    2.62    0.17
  -6  -2  -3    5.15    0.40
   6   2   3    5.17    0.23
   6   2   3    5.14    0.40
  -7  -2  -3   18.51    0.85
   7   2   3   17.34    0.82
  -8  -2  -3    5.50    0.56
   8   2   3    5.32    0.56
  -9  -2  -3    1.81    0.36
   9   2   3    2.53    0.40
 -10  -2  -3    0.94    0.31
  10   2   3    0.18    0.18
  10   2   3    0.89    0.27
  10   2   3    1.00    0.32
  13  -3  -3    0.41    0.15
  13  -3  -3    0.58    0.20
  13  -3  -3    0.63    0.24
  13  -3  -3    0.45    0.23
  12  -3  -3   -0.08    0.10
  12  -3  -3    0.05    0.11
  12  -3  -3   -0.24    0.15
  12  -3  -3    0.40    0.20
  11  -3  -3    0.31    0.13
  11  -3  -3    0.32    0.12
  11  -3  -3    0.20    0.17
  11  -3  -3    0.21    0.17
  10  -3  -3    0.06    0.15
  10  -3  -3    0.02    0.15
  10  -3  -3    0.08    0.08
  10  -3  -3    0.03    0.09
   9  -3  -3   14.47    0.66
   9  -3  -3   14.04    0.53
   9  -3  -3   14.02    0.69
   9  -3  -3   13.99    0.47
   9  -3  -3   14.51    0.53
   8  -3  -3    0.05    0.07
   8  -3  -3   -0.07    0.10
   8  -3  -3   -0.09    0.05
   8  -3  -3    0.04    0.06
   8  -3  -3   -0.12    0.08
   7  -3  -3    3.41    0.19
   7  -3  -3    3.50    0.19
   7  -3  -3    3.40    0.30
   7  -3  -3    3.32    0.27
   7  -3  -3    3.63    0.19
   7  -3  -3    3.71    0.24
   7  -3  -3    3.60    0.19
   6  -3  -3   10.42    0.33
   6  -3  -3    9.91    0.46
   6  -3  -3   11.17    0.45
   6  -3  -3   11.17    0.33
   6  -3  -3   10.25    0.32
   6  -3  -3   10.76    0.32
   5  -3  -3   21.51    0.52
   5  -3  -3   21.68    0.52
   5  -3  -3   22.01    0.52
   5  -3  -3   20.63    0.52
   5  -3  -3   21.96    0.66
   4  -3  -3   92.75    2.01
   4  -3  -3   95.17    2.01
   4  -3  -3   91.53    2.01
   4  -3  -3   94.20    2.01
   3  -3  -3    0.47    0.07
   3  -3  -3    0.56    0.06
   3  -3  -3    0.43    0.05
   3  -3  -3    0.47    0.05
   3  -3  -3    0.33    0.10
   3  -3  -3    0.50    0.05
   3  -3  -3    0.55    0.09
   2  -3  -3    1.45    0.10
   2  -3  -3    1.60    0.10
   2  -3  -3    1.67    0.17
   2  -3  -3    1.59    0.10
   2  -3  -3    1.50    0.10
   2  -3  -3    1.55    0.10
   2  -3  -3    1.44    0.10
   2  -3  -3    1.30    0.15
   1  -3  -3   13.72    0.42
   1  -3  -3   13.26    0.46
   1  -3  -3   14.10    0.43
   1  -3  -3   13.51    0.42
   1  -3  -3   13.82    0.48
   1  -3  -3   13.69    0.33
   1  -3  -3   13.46    0.42
  -1   3   3   13.39    0.48
  -1   3   3   14.14    0.47
   0  -3  -3   12.65    0.33
   0  -3  -3   12.66    0.45
   0  -3  -3   12.09    0.43
   0  -3  -3   11.65    0.42
   0   3   3   12.75    0.46
  -1  -3  -3   53.94    1.39
  -1  -3  -3   53.31    1.25
   1   3   3   51.83    1.40
   1   3   3   52.98    1.35
  -2  -3  -3   10.80    0.37
  -2  -3  -3   10.71    0.45
  -2  -3  -3   11.68    0.50
   2   3   3   11.66    0.49
   2   3   3   10.55    0.42
  -3  -3  -3    0.22    0.12
  -3  -3  -3    0.05    0.08
   3   3   3    0.11    0.09
   3   3   3    0.24    0.11
  -4  -3  -3    5.78    0.38
  -4  -3  -3    6.37    0.41
   4   3   3    5.61    0.30
  -5  -3  -3    0.16    0.15
  -5  -3  -3   -0.02    0.11
   5   3   3    0.19    0.08
  -6  -3  -3   11.43    0.64
   6   3   3   11.66    0.43
   6   3   3   11.61    0.64
  -7  -3  -3    0.65    0.22
   7   3   3    0.62    0.22
  -8  -3  -3    0.00    0.17
   8   3   3   -0.12    0.16
  -9  -3  -3    0.19    0.20
   9   3   3   -0.11    0.13
 -10  -3  -3    0.25    0.24
  10   3   3    0.61    0.28
  13  -4  -3    0.19    0.26
  13  -4  -3    0.44    0.20
  13  -4  -3    0.16    0.13
  13  -4  -3    0.29    0.16
  12  -4  -3   -0.04    0.09
  12  -4  -3   -0.02    0.16
  12  -4  -3    0.06    0.09
  12  -4  -3   -0.06    0.14
  11  -4  -3    0.75    0.21
  11  -4  -3    0.29    0.12
  11  -4  -3    0.06    0.16
  11  -4  -3    0.26    0.12
  10  -4  -3    1.11    0.17
  10  -4  -3    1.64    0.20
  10  -4  -3    2.11    0.30
  10  -4  -3    1.35    0.27
   9  -4  -3    6.85    0.33
   9  -4  -3    6.85    0.34
   9  -4  -3    6.55    0.42
   9  -4  -3    7.12    0.33
   9  -4  -3    6.78    0.47
   8  -4  -3    8.66    0.39
   8  -4  -3    8.72    0.34
   8  -4  -3    7.47    0.42
   8  -4  -3    8.33    0.48
   8  -4  -3    8.57    0.33
   7  -4  -3    0.82    0.10
   7  -4  -3    0.95    0.16
   7  -4  -3    0.91    0.10
   7  -4  -3    0.96    0.11
   7  -4  -3    0.88    0.10
   7  -4  -3    0.64    0.16
   6  -4  -3    4.11    0.17
   6  -4  -3    4.35    0.18
   6  -4  -3    4.20    0.18
   6  -4  -3    4.48    0.18
   6  -4  -3    3.94    0.25
   6  -4  -3    4.48    0.28
   5  -4  -3    0.16    0.04
   5  -4  -3    0.11    0.07
   5  -4  -3    0.11    0.04
   5  -4  -3    0.14    0.04
   5  -4  -3    0.17    0.04
   4  -4  -3   20.62    0.71
   4  -4  -3   20.71    0.60
   4  -4  -3   20.94    0.53
   4  -4  -3   20.86    0.53
   4  -4  -3   21.05    0.53
   4  -4  -3   20.44    0.53
   3  -4  -3   44.94    1.07
   3  -4  -3   43.85    1.22
   3  -4  -3   45.80    1.07
   3  -4  -3   45.46    1.21
   3  -4  -3   44.84    1.10
   3  -4  -3   45.56    1.07
   3  -4  -3   44.18    1.07
   3  -4  -3   46.11    1.07
   3  -4  -3   46.06    1.07
   2  -4  -3    1.51    0.18
   2  -4  -3    1.63    0.12
   2  -4  -3    1.43    0.07
   2  -4  -3    1.38    0.17
   2  -4  -3    1.19    0.12
   2  -4  -3    1.45    0.12
   2  -4  -3    1.54    0.09
   2  -4  -3    1.30    0.13
  -2   4   3    1.56    0.18
   1  -4  -3    3.62    0.21
   1  -4  -3    3.93    0.21
   1  -4  -3    3.84    0.25
   1  -4  -3    3.58    0.20
   1  -4  -3    3.78    0.12
   1  -4  -3    3.65    0.21
  -1   4   3    3.66    0.23
  -1   4   3    4.07    0.26
   0  -4  -3    7.03    0.20
   0  -4  -3    7.15    0.36
   0   4   3    7.25    0.36
   0   4   3    7.46    0.36
  -1  -4  -3   52.44    1.43
  -1  -4  -3   53.00    1.23
   1   4   3   50.09    1.38
   1   4   3   55.74    1.46
  -2  -4  -3    2.49    0.27
  -2  -4  -3    2.25    0.16
   2   4   3    2.28    0.26
   2   4   3    2.25    0.23
  -3  -4  -3    2.44    0.19
  -3  -4  -3    2.29    0.29
  -3  -4  -3    2.52    0.28
   3   4   3    2.54    0.25
  -4  -4  -3    1.13    0.18
  -4  -4  -3    0.91    0.22
  -4  -4  -3    0.90    0.19
   4   4   3    0.66    0.15
  -5  -4  -3   41.77    1.41
  -5  -4  -3   41.00    1.36
   5   4   3   43.58    1.19
  -6  -4  -3    2.56    0.37
  -7  -4  -3    0.94    0.27
  -8  -4  -3    0.67    0.23
   8   4   3    0.29    0.18
  -9  -4  -3    0.10    0.21
   9   4   3    0.23    0.20
  13  -5  -3    0.41    0.14
  13  -5  -3    0.32    0.23
  13  -5  -3    0.20    0.13
  12  -5  -3    1.12    0.30
  12  -5  -3    1.22    0.21
  12  -5  -3    1.59    0.28
  12  -5  -3    1.20    0.21
  11  -5  -3    0.34    0.12
  11  -5  -3    0.45    0.20
  11  -5  -3    0.33    0.11
  11  -5  -3    0.30    0.16
  10  -5  -3    4.89    0.29
  10  -5  -3    5.00    0.37
  10  -5  -3    5.39    0.44
  10  -5  -3    4.33    0.28
   9  -5  -3   30.80    0.86
   9  -5  -3   30.52    0.98
   9  -5  -3   30.05    0.86
   9  -5  -3   30.32    1.08
   8  -5  -3   10.37    0.38
   8  -5  -3   10.10    0.38
   8  -5  -3   10.32    0.47
   8  -5  -3   10.89    0.54
   7  -5  -3    0.12    0.06
   7  -5  -3    0.16    0.06
   7  -5  -3    0.06    0.04
   7  -5  -3    0.24    0.07
   7  -5  -3    0.03    0.10
   7  -5  -3   -0.04    0.08
   6  -5  -3    2.20    0.14
   6  -5  -3    2.42    0.15
   6  -5  -3    2.29    0.14
   6  -5  -3    2.41    0.14
   6  -5  -3    2.61    0.19
   6  -5  -3    2.13    0.23
   5  -5  -3    9.74    0.49
   5  -5  -3    9.95    0.33
   5  -5  -3    9.73    0.33
   5  -5  -3   10.08    0.39
   5  -5  -3   10.27    0.33
   5  -5  -3   10.07    0.33
   4  -5  -3    3.54    0.18
   4  -5  -3    3.59    0.18
   4  -5  -3    3.60    0.27
   4  -5  -3    3.50    0.17
   4  -5  -3    3.26    0.27
   4  -5  -3    3.57    0.18
   4  -5  -3    3.84    0.18
   4  -5  -3    3.47    0.18
   3  -5  -3    5.26    0.24
   3  -5  -3    4.70    0.22
   3  -5  -3    4.98    0.31
   3  -5  -3    5.01    0.23
   3  -5  -3    5.16    0.24
   3  -5  -3    5.19    0.24
   3  -5  -3    4.85    0.24
   3  -5  -3    5.23    0.31
   3  -5  -3    5.59    0.19
   2  -5  -3    2.89    0.19
   2  -5  -3    3.18    0.20
   2  -5  -3    2.77    0.23
   2  -5  -3    2.87    0.19
   2  -5  -3    2.66    0.18
  -2   5   3    3.01    0.24
   1  -5  -3   -0.04    0.06
   1  -5  -3   -0.02    0.03
   1  -5  -3    0.01    0.07
   1  -5  -3    0.09    0.07
  -1   5   3    0.00    0.09
  -1   5   3    0.09    0.09
  -1   5   3   -0.06    0.08
   0  -5  -3   18.64    0.69
   0  -5  -3   18.48    0.49
   0   5   3   18.10    0.67
   0   5   3   18.87    0.69
   0   5   3   19.18    0.63
  -1  -5  -3    3.80    0.31
  -1  -5  -3    3.44    0.18
   1   5   3    4.01    0.31
   1   5   3    3.93    0.30
  -2  -5  -3   19.26    0.76
  -2  -5  -3   18.89    0.59
   2   5   3   19.97    0.72
  -3  -5  -3    0.70    0.17
  -3  -5  -3    0.81    0.21
  -3  -5  -3    0.64    0.12
   3   5   3    0.90    0.19
  -4  -5  -3    0.85    0.21
  -4  -5  -3    0.77    0.22
  -4  -5  -3    0.64    0.15
   4   5   3    0.51    0.15
  -5  -5  -3    2.33    0.35
  -5  -5  -3    2.73    0.31
   5   5   3    2.27    0.26
  -6  -5  -3    1.58    0.31
  -7  -5  -3   -0.09    0.16
  -8  -5  -3    0.13    0.18
  -9  -5  -3    0.52    0.29
  13  -6  -3    0.10    0.12
  13  -6  -3    0.17    0.24
  13  -6  -3    0.19    0.10
  12  -6  -3    1.22    0.20
  12  -6  -3    0.79    0.28
  12  -6  -3    1.02    0.18
  11  -6  -3    1.35    0.31
  11  -6  -3    1.18    0.18
  11  -6  -3    1.31    0.25
  11  -6  -3    1.65    0.21
  10  -6  -3    0.24    0.10
  10  -6  -3    0.13    0.15
  10  -6  -3    0.50    0.15
  10  -6  -3    0.04    0.08
   9  -6  -3    1.38    0.24
   9  -6  -3    1.23    0.16
   9  -6  -3    1.27    0.20
   9  -6  -3    1.27    0.16
   8  -6  -3   10.06    0.39
   8  -6  -3   10.49    0.51
   8  -6  -3    9.78    0.38
   8  -6  -3    9.45    0.42
   7  -6  -3    0.11    0.09
   7  -6  -3    0.18    0.07
   7  -6  -3    0.17    0.10
   7  -6  -3    0.14    0.06
   7  -6  -3    0.21    0.07
   7  -6  -3    0.10    0.06
   6  -6  -3    2.98    0.19
   6  -6  -3    3.45    0.20
   6  -6  -3    3.17    0.23
   6  -6  -3    3.49    0.19
   6  -6  -3    3.23    0.20
   6  -6  -3    3.06    0.19
   6  -6  -3    3.08    0.34
   5  -6  -3    0.44    0.09
   5  -6  -3    0.33    0.14
   5  -6  -3    0.39    0.08
   5  -6  -3    0.49    0.09
   5  -6  -3    0.24    0.12
   5  -6  -3    0.64    0.10
   5  -6  -3    0.46    0.09
   5  -6  -3    0.51    0.09
   4  -6  -3    1.52    0.10
   4  -6  -3    1.51    0.11
   4  -6  -3    1.40    0.15
   4  -6  -3    1.72    0.13
   4  -6  -3    1.81    0.24
   4  -6  -3    1.05    0.19
   4  -6  -3    1.71    0.16
   4  -6  -3    1.77    0.17
   4  -6  -3    1.51    0.16
   3  -6  -3    2.66    0.19
   3  -6  -3    2.09    0.17
   3  -6  -3    2.45    0.18
   3  -6  -3    2.25    0.09
   3  -6  -3    2.52    0.19
   3  -6  -3    2.07    0.24
  -3   6   3    2.28    0.26
   2  -6  -3    7.39    0.36
   2  -6  -3    7.60    0.36
   2  -6  -3    7.90    0.42
  -2   6   3    7.52    0.41
  -2   6   3    7.17    0.39
   1  -6  -3    0.62    0.16
   1  -6  -3    0.72    0.14
   1  -6  -3    0.49    0.07
   1  -6  -3    0.43    0.12
  -1   6   3    0.54    0.14
  -1   6   3    0.46    0.15
  -1   6   3    0.39    0.13
   0  -6  -3    0.17    0.06
   0  -6  -3    0.25    0.13
   0   6   3    0.17    0.11
   0   6   3    0.24    0.12
   0   6   3    0.10    0.10
  -1  -6  -3    4.94    0.38
  -1  -6  -3    5.13    0.24
   1   6   3    5.12    0.37
  -2  -6  -3   10.04    0.57
  -2  -6  -3   11.09    0.41
   2   6   3    9.90    0.53
  -3  -6  -3    6.72    0.47
  -3  -6  -3    6.69    0.35
   3   6   3    6.73    0.43
  -4  -6  -3    0.48    0.18
  -4  -6  -3    0.92    0.17
   4   6   3    0.97    0.21
  -5  -6  -3    1.76    0.32
  -5  -6  -3    2.02    0.28
   5   6   3    2.84    0.32
  -6  -6  -3    6.75    0.55
  -7  -6  -3    0.37    0.20
  -8  -6  -3    1.03    0.32
  13  -7  -3    2.20    0.40
  13  -7  -3    2.32    0.27
  13  -7  -3    1.96    0.26
  12  -7  -3   -0.04    0.09
  12  -7  -3    0.20    0.21
  12  -7  -3    0.16    0.09
  11  -7  -3    0.85    0.16
  11  -7  -3    0.76    0.24
  11  -7  -3    0.67    0.15
  10  -7  -3    0.17    0.09
  10  -7  -3    0.12    0.13
  10  -7  -3    0.06    0.10
  10  -7  -3    0.02    0.08
   9  -7  -3    0.09    0.07
   9  -7  -3    0.27    0.14
   9  -7  -3   -0.09    0.06
   9  -7  -3   -0.06    0.08
   8  -7  -3    1.50    0.22
   8  -7  -3    1.12    0.15
   8  -7  -3    1.27    0.16
   8  -7  -3    1.28    0.17
   7  -7  -3    0.46    0.10
   7  -7  -3    0.15    0.10
   7  -7  -3    0.24    0.09
   7  -7  -3    0.28    0.17
   7  -7  -3    0.35    0.09
   6  -7  -3   -0.01    0.06
   6  -7  -3   -0.01    0.06
   6  -7  -3    0.04    0.06
   6  -7  -3   -0.06    0.06
   6  -7  -3   -0.04    0.10
   6  -7  -3    0.14    0.07
   6  -7  -3    0.10    0.13
   5  -7  -3   10.98    0.43
   5  -7  -3   12.46    0.69
   5  -7  -3   10.94    0.36
   5  -7  -3   10.83    0.39
   5  -7  -3   10.90    0.56
   5  -7  -3   11.46    0.43
   5  -7  -3   11.02    0.43
   5  -7  -3   10.61    0.33
   5  -7  -3   11.36    0.42
  -5   7   3   12.04    0.69
   4  -7  -3    0.05    0.09
   4  -7  -3    0.07    0.05
   4  -7  -3    0.17    0.07
   4  -7  -3    0.00    0.07
   4  -7  -3    0.12    0.05
   4  -7  -3   -0.02    0.07
   4  -7  -3    0.11    0.08
  -4   7   3   -0.01    0.12
  -4   7   3    0.08    0.12
   3  -7  -3   14.27    0.63
   3  -7  -3   13.80    0.53
   3  -7  -3   12.85    0.52
  -3   7   3   12.76    0.58
   2  -7  -3    2.49    0.26
   2  -7  -3    2.92    0.25
   2  -7  -3    3.52    0.30
  -2   7   3    3.08    0.31
  -2   7   3    3.01    0.33
   1  -7  -3    0.09    0.06
   1  -7  -3    0.13    0.12
  -1   7   3    0.27    0.13
  -1   7   3    0.25    0.15
   0  -7  -3    2.85    0.34
   0  -7  -3    2.64    0.17
   0   7   3    2.97    0.30
   0   7   3    2.20    0.30
  -1  -7  -3   11.31    0.41
   1   7   3   10.47    0.57
  -2  -7  -3    5.67    0.30
   2   7   3    5.63    0.43
  -3  -7  -3    1.52    0.20
   3   7   3    1.43    0.25
  -4  -7  -3    0.14    0.16
  -4  -7  -3    0.39    0.15
   4   7   3    0.75    0.20
  -5  -7  -3    0.06    0.14
  -5  -7  -3   -0.01    0.11
   5   7   3   -0.05    0.14
  -6  -7  -3    4.10    0.51
  -7  -7  -3    0.42    0.22
  13  -8  -3    0.42    0.25
  12  -8  -3    0.56    0.15
  12  -8  -3    0.42    0.14
  12  -8  -3    0.53    0.21
  11  -8  -3    0.68    0.15
  11  -8  -3    0.37    0.19
  11  -8  -3    0.69    0.16
  10  -8  -3    0.15    0.10
  10  -8  -3    0.12    0.13
  10  -8  -3    0.05    0.09
   9  -8  -3    0.12    0.12
   9  -8  -3   -0.01    0.08
   9  -8  -3    0.00    0.06
   8  -8  -3    0.51    0.14
   8  -8  -3    0.75    0.15
   8  -8  -3    0.41    0.09
   8  -8  -3    0.84    0.15
   8  -8  -3    0.29    0.17
   7  -8  -3    1.61    0.13
   7  -8  -3    1.40    0.19
   7  -8  -3    1.84    0.30
   7  -8  -3    1.47    0.28
   7  -8  -3    1.56    0.19
   7  -8  -3    1.93    0.21
   6  -8  -3    1.29    0.25
   6  -8  -3    1.76    0.20
   6  -8  -3    1.67    0.18
   6  -8  -3    1.70    0.20
  -6   8   3    1.55    0.29
   5  -8  -3    0.02    0.09
   5  -8  -3    0.07    0.06
   5  -8  -3    0.02    0.08
   5  -8  -3    0.35    0.15
   5  -8  -3    0.08    0.08
   5  -8  -3    0.09    0.06
   5  -8  -3    0.26    0.10
  -5   8   3    0.12    0.14
   4  -8  -3    1.02    0.18
   4  -8  -3    0.67    0.07
   4  -8  -3    0.62    0.17
   4  -8  -3    0.51    0.13
  -4   8   3    0.67    0.20
   3  -8  -3    0.57    0.14
   3  -8  -3    0.45    0.13
   3  -8  -3    0.31    0.14
  -3   8   3    0.61    0.18
   2  -8  -3    0.62    0.18
   2  -8  -3    0.52    0.15
   2  -8  -3    0.60    0.16
  -2   8   3    0.77    0.20
  -2   8   3    0.26    0.16
   1  -8  -3   13.34    0.45
  -1   8   3   13.94    0.61
  -1   8   3   14.34    0.70
   0  -8  -3    3.76    0.22
   0   8   3    3.43    0.39
   0   8   3    3.97    0.37
  -1  -8  -3    7.24    0.33
   1   8   3    7.49    0.50
  -2  -8  -3    0.95    0.16
   2   8   3    0.83    0.23
  -3  -8  -3   -0.05    0.08
   3   8   3    0.09    0.16
  -4  -8  -3    0.51    0.20
   4   8   3    0.72    0.21
  -5  -8  -3    5.67    0.60
   5   8   3    4.75    0.42
  -6  -8  -3    0.02    0.19
  -7  -8  -3    0.04    0.19
  13  -9  -3    0.18    0.22
  12  -9  -3    0.58    0.15
  12  -9  -3    0.34    0.20
  12  -9  -3    0.22    0.12
  11  -9  -3    0.15    0.09
  11  -9  -3    0.02    0.13
  11  -9  -3    0.04    0.11
  10  -9  -3    0.08    0.11
  10  -9  -3    0.05    0.09
  10  -9  -3    0.34    0.15
  10  -9  -3    0.12    0.21
   9  -9  -3    0.02    0.09
   9  -9  -3   -0.07    0.12
   9  -9  -3   -0.08    0.16
   9  -9  -3   -0.02    0.07
   9  -9  -3    0.02    0.11
   8  -9  -3    0.42    0.18
   8  -9  -3    0.32    0.12
   8  -9  -3    0.15    0.16
   8  -9  -3    0.04    0.10
   8  -9  -3    0.29    0.10
   7  -9  -3   10.92    0.47
   7  -9  -3   11.68    0.51
   7  -9  -3   11.46    0.66
   7  -9  -3   12.13    0.51
  -7   9   3   12.17    0.69
   6  -9  -3   10.69    0.49
   6  -9  -3   11.24    0.50
   6  -9  -3   11.92    0.44
   6  -9  -3   11.63    0.65
  -6   9   3   11.99    0.66
   5  -9  -3    0.32    0.13
   5  -9  -3    0.24    0.06
   5  -9  -3    0.20    0.11
   5  -9  -3    0.05    0.13
  -5   9   3    0.34    0.19
  -5   9   3    0.19    0.16
   4  -9  -3    0.54    0.15
   4  -9  -3    0.57    0.15
   4  -9  -3    0.56    0.19
  -4   9   3    0.74    0.23
   3  -9  -3    0.54    0.17
   3  -9  -3    0.92    0.19
  -3   9   3    0.75    0.22
   2  -9  -3    0.30    0.09
   2  -9  -3    0.21    0.14
   2  -9  -3    0.34    0.14
  -2   9   3    0.62    0.22
  -2   9   3    0.18    0.13
   1  -9  -3    2.77    0.20
  -1   9   3    2.90    0.39
  -1   9   3    3.44    0.38
   0  -9  -3    5.27    0.28
   0   9   3    5.59    0.46
   0   9   3    5.06    0.37
   1   9   3    0.18    0.16
   2   9   3    0.03    0.17
   3   9   3    0.02    0.18
  -4  -9  -3    2.92    0.44
   4   9   3    2.66    0.39
  -5  -9  -3   -0.02    0.18
  -6  -9  -3    0.56    0.26
  13 -10  -3    0.04    0.19
  12 -10  -3    2.00    0.35
  12 -10  -3    1.77    0.25
  12 -10  -3    1.71    0.25
  11 -10  -3    3.35    0.51
  11 -10  -3    3.45    0.41
  11 -10  -3    3.37    0.33
  11 -10  -3    3.25    0.28
  10 -10  -3   -0.06    0.15
  10 -10  -3    0.18    0.10
  10 -10  -3   -0.02    0.08
  10 -10  -3    0.05    0.13
   9 -10  -3    1.63    0.34
   9 -10  -3    1.95    0.26
   9 -10  -3    1.58    0.23
   9 -10  -3    1.09    0.30
   9 -10  -3    1.56    0.22
  -9  10   3    1.44    0.37
   8 -10  -3    0.47    0.14
   8 -10  -3    0.12    0.17
   8 -10  -3    0.47    0.14
   8 -10  -3    0.24    0.11
  -8  10   3    0.12    0.18
   7 -10  -3    1.32    0.22
   7 -10  -3    1.54    0.30
   7 -10  -3    1.31    0.22
   7 -10  -3    1.36    0.18
  -7  10   3    1.82    0.35
   6 -10  -3    0.99    0.24
   6 -10  -3    1.43    0.22
   6 -10  -3    1.56    0.24
  -6  10   3    1.35    0.28
  -6  10   3    1.93    0.34
   5 -10  -3    1.11    0.21
   5 -10  -3    1.46    0.23
  -5  10   3    1.23    0.27
   4 -10  -3   -0.11    0.08
   4 -10  -3   -0.12    0.09
  -4  10   3   -0.12    0.13
   3 -10  -3   16.15    0.71
   3 -10  -3   14.56    0.68
  -3  10   3   14.51    0.71
   2 -10  -3    4.81    0.28
   2 -10  -3    5.71    0.41
   2 -10  -3    5.26    0.41
  -2  10   3    5.48    0.48
  -2  10   3    5.11    0.41
  -1  10   3   13.80    0.77
  -1  10   3   12.93    0.65
   0  10   3   17.00    0.86
   1  10   3    0.22    0.23
   2  10   3   -0.12    0.15
  -3 -10  -3    2.21    0.41
   3  10   3    2.67    0.42
  -4 -10  -3    0.31    0.22
   4  10   3    0.10    0.22
  -5 -10  -3    0.30    0.21
  12 -11  -3    0.20    0.13
  12 -11  -3    0.13    0.22
  12 -11  -3    0.04    0.12
  11 -11  -3    2.21    0.28
  11 -11  -3    1.76    0.39
  11 -11  -3    2.07    0.26
  10 -11  -3    4.45    0.34
  10 -11  -3    5.59    0.63
  10 -11  -3    4.35    0.34
 -10  11   3    4.60    0.59
   9 -11  -3    3.15    0.46
   9 -11  -3    4.03    0.32
   9 -11  -3    4.13    0.33
  -9  11   3    3.43    0.50
   8 -11  -3    3.96    0.33
   8 -11  -3    3.40    0.35
   8 -11  -3    4.45    0.53
  -8  11   3    3.79    0.52
   7 -11  -3   -0.19    0.08
   7 -11  -3   -0.11    0.09
  -7  11   3    0.34    0.20
   6 -11  -3    4.12    0.35
   6 -11  -3    3.96    0.40
  -6  11   3    4.85    0.52
   5 -11  -3    9.72    0.55
   5 -11  -3    9.40    0.55
  -5  11   3   10.63    0.65
   4 -11  -3    3.97    0.41
   4 -11  -3    3.51    0.39
  -4  11   3    4.28    0.48
   3 -11  -3   29.05    1.11
   3 -11  -3   30.95    1.12
  -3  11   3   28.57    1.11
  -2  11   3    6.55    0.56
  -2  11   3    5.92    0.46
  -1  11   3   13.91    0.70
  -1  11   3   14.24    0.82
   0  11   3    3.23    0.48
   1  11   3    0.77    0.32
   2  11   3    0.70    0.26
  -3 -11  -3    0.32    0.24
   3  11   3    0.82    0.29
  -4 -11  -3   -0.04    0.21
  12 -12  -3    0.02    0.12
  12 -12  -3   -0.05    0.22
  12 -12  -3    0.02    0.12
  11 -12  -3    1.01    0.33
  11 -12  -3    1.99    0.29
  11 -12  -3    1.51    0.25
 -11  12   3    1.76    0.42
  10 -12  -3    0.28    0.22
  10 -12  -3   -0.04    0.12
  10 -12  -3    0.26    0.13
 -10  12   3   -0.11    0.18
   9 -12  -3    0.29    0.14
   9 -12  -3    0.33    0.14
  -9  12   3   -0.06    0.22
   8 -12  -3    0.12    0.13
   8 -12  -3    0.02    0.11
  -8  12   3    0.42    0.23
   7 -12  -3    0.41    0.16
   7 -12  -3    0.57    0.18
  -7  12   3    0.45    0.23
   6 -12  -3    0.61    0.21
   6 -12  -3    0.84    0.22
  -6  12   3    0.76    0.29
   5 -12  -3    1.59    0.29
   5 -12  -3    1.87    0.31
  -5  12   3    2.48    0.41
   4 -12  -3    0.09    0.11
   4 -12  -3   -0.20    0.10
  -4  12   3   -0.30    0.15
   3 -12  -3    5.29    0.53
   3 -12  -3    5.30    0.53
  -3  12   3    4.81    0.52
  -3  12   3    5.28    0.62
  -2  12   3    3.93    0.55
  -2  12   3    5.07    0.52
  -1  12   3   -0.02    0.15
  -1  12   3    0.27    0.25
   0  12   3    1.57    0.37
   1  12   3    0.83    0.32
   2  12   3    0.89    0.31
  11 -13  -3    0.03    0.13
  11 -13  -3    0.18    0.26
  11 -13  -3    0.14    0.14
 -11  13   3    0.09    0.25
  10 -13  -3    1.48    0.27
  10 -13  -3    1.62    0.27
 -10  13   3    0.73    0.33
   9 -13  -3    0.43    0.18
   9 -13  -3    0.43    0.18
  -9  13   3    0.20    0.27
   8 -13  -3    0.06    0.11
   8 -13  -3    0.00    0.13
  -8  13   3    0.14    0.19
   7 -13  -3    0.69    0.23
   7 -13  -3    0.26    0.16
  -7  13   3    0.34    0.25
   6 -13  -3    3.29    0.41
   6 -13  -3    2.32    0.36
  -6  13   3    1.94    0.40
   5 -13  -3    0.09    0.15
   5 -13  -3    0.15    0.17
  -5  13   3    0.22    0.21
   4 -13  -3    0.78    0.24
   4 -13  -3    1.02    0.26
  -4  13   3    0.56    0.23
   3 -13  -3    0.38    0.22
   3 -13  -3    0.07    0.16
  -3  13   3    0.11    0.17
  -3  13   3    0.05    0.20
  -2  13   3    0.11    0.20
  -2  13   3    0.45    0.29
  -1  13   3   -0.11    0.19
   0  13   3    1.86    0.41
   1  13   3    1.20    0.36
  10 -14  -3    2.32    0.34
  10 -14  -3    1.53    0.29
 -10  14   3    1.28    0.38
   9 -14  -3    1.78    0.32
   9 -14  -3    1.82    0.32
  -9  14   3    2.21    0.54
   8 -14  -3    2.78    0.41
   8 -14  -3    3.00    0.42
  -8  14   3    3.14    0.51
   7 -14  -3    4.48    0.51
   7 -14  -3    4.27    0.48
  -7  14   3    5.05    0.64
   6 -14  -3    3.41    0.45
   6 -14  -3    3.09    0.42
  -6  14   3    3.90    0.56
   5 -14  -3    1.68    0.35
   5 -14  -3    1.44    0.31
  -5  14   3    1.77    0.38
   4 -14  -3    0.14    0.19
   4 -14  -3    0.40    0.22
  -4  14   3    0.61    0.30
  -3  14   3   -0.08    0.18
  -3  14   3    0.07    0.19
  -2  14   3    0.24    0.23
  -2  14   3    0.80    0.28
  -1  14   3    0.88    0.35
  -8  15   3    1.26    0.39
   7 -15  -3    0.54    0.24
   7 -15  -3    0.76    0.24
  -7  15   3    0.51    0.30
   6 -15  -3    0.19    0.17
   6 -15  -3    0.12    0.18
  -6  15   3    0.16    0.27
   5 -15  -3    1.73    0.38
   5 -15  -3    1.31    0.33
  -5  15   3    1.26    0.35
   4 -15  -3    0.15    0.21
   4 -15  -3    0.09    0.18
  -4  15   3    0.11    0.22
   3 -15   4   -0.08    0.20
  -4  15  -4    0.84    0.34
   4 -15   4    1.16    0.33
  -5  15  -4    3.62    0.53
  -6  15  -4    2.52    0.48
   0  14  -4    0.81    0.35
   0 -14   4    1.73    0.39
  -1  14  -4    0.24    0.30
   1 -14   4    0.40    0.25
  -2  14  -4    0.76    0.28
   2 -14   4    0.33    0.22
  -3  14  -4    1.40    0.34
   3 -14   4    0.77    0.27
  -4  14  -4   -0.38    0.20
  -5  14  -4    0.45    0.27
  -6  14  -4   -0.23    0.22
  -7  14  -4    0.16    0.27
  -7  14  -4    0.42    0.25
  -8  14  -4    1.32    0.38
  -8  14  -4    0.84    0.32
   8 -14   4    0.90    0.29
   8 -14   4    1.08    0.31
  -9  14  -4    1.06    0.34
   2  13  -4   -0.19    0.27
  -2 -13   4    0.15    0.23
   1  13  -4   -0.23    0.24
  -1 -13   4    0.12    0.21
   0 -13   4   -0.11    0.15
  -1  13  -4    3.24    0.41
   1 -13   4    2.40    0.41
  -2  13  -4    0.14    0.19
   2 -13   4    0.05    0.15
  -3  13  -4    2.16    0.37
  -4  13  -4    0.43    0.24
  -5  13  -4    2.52    0.43
  -6  13  -4    0.11    0.16
  -6  13  -4    0.39    0.22
  -7  13  -4    0.57    0.28
  -7  13  -4   -0.14    0.18
   7 -13   4    0.22    0.20
   7 -13   4    0.17    0.15
   7 -13   4    0.18    0.21
  -8  13  -4    0.45    0.27
  -8  13  -4    0.04    0.19
   8 -13   4    0.29    0.19
   8 -13   4    0.19    0.19
   8 -13   4    0.10    0.16
  -9  13  -4   -0.02    0.20
   9 -13   4    0.10    0.14
   9 -13   4   -0.14    0.14
   9 -13   4   -0.10    0.16
 -10  13  -4    0.31    0.27
  10 -13   4   -0.02    0.17
  10 -13   4    0.14    0.20
  10 -13   4    0.33    0.20
  -3 -12   4    8.48    0.66
  -2 -12   4   -0.01    0.19
  -1 -12   4    0.12    0.17
   0 -12   4   -0.10    0.15
  -1  12  -4    0.16    0.16
   1 -12   4    0.05    0.16
  -2  12  -4    5.43    0.46
   2 -12   4    4.90    0.53
  -3  12  -4   -0.13    0.16
  -4  12  -4    2.75    0.40
  -5  12  -4    1.23    0.30
  -5  12  -4    1.04    0.26
  -6  12  -4    0.81    0.27
  -6  12  -4    1.15    0.28
   6 -12   4    0.80    0.21
  -7  12  -4    0.10    0.21
  -7  12  -4    0.10    0.19
   7 -12   4    0.17    0.15
   7 -12   4    0.03    0.14
   7 -12   4    0.08    0.15
  -8  12  -4   -0.11    0.19
  -8  12  -4    0.17    0.21
   8 -12   4    0.12    0.15
   8 -12   4    0.02    0.14
   8 -12   4    0.21    0.17
  -9  12  -4    1.65    0.40
   9 -12   4    2.04    0.37
   9 -12   4    2.52    0.37
   9 -12   4    1.94    0.36
 -10  12  -4    1.91    0.41
 -10  12  -4    1.35    0.35
  10 -12   4    2.23    0.41
  10 -12   4    2.75    0.42
  10 -12   4    1.50    0.35
  -4 -11   4    2.42    0.44
  -3 -11   4    0.63    0.25
  -2 -11   4    0.27    0.20
  -1 -11   4    0.67    0.24
   0  11  -4    3.11    0.35
   0 -11   4    2.83    0.39
  -1  11  -4    4.84    0.40
   1 -11   4    3.83    0.45
  -2  11  -4    1.20    0.25
  -3  11  -4   -0.13    0.16
  -4  11  -4    5.23    0.45
  -4  11  -4    5.16    0.41
  -5  11  -4    4.91    0.52
  -5  11  -4    4.85    0.48
   5 -11   4    5.04    0.39
  -6  11  -4    6.86    0.55
  -6  11  -4    7.66    0.53
   6 -11   4    7.43    0.48
  -7  11  -4   -0.08    0.18
  -7  11  -4   -0.19    0.15
   7 -11   4    0.17    0.15
   7 -11   4    0.17    0.14
   7 -11   4    0.26    0.18
  -8  11  -4    0.24    0.18
  -8  11  -4    0.11    0.17
   8 -11   4    0.27    0.15
   8 -11   4    0.60    0.20
   8 -11   4    0.14    0.18
  -9  11  -4    0.20    0.22
  -9  11  -4   -0.14    0.19
   9 -11   4    0.24    0.16
   9 -11   4    0.02    0.15
   9 -11   4    0.04    0.15
 -10  11  -4    1.80    0.41
 -10  11  -4    2.24    0.47
  10 -11   4    1.90    0.35
  10 -11   4    1.17    0.29
  10 -11   4    1.90    0.35
 -11  11  -4    0.19    0.23
 -11  11  -4    0.42    0.29
  11 -11   4   -0.13    0.14
  11 -11   4   -0.09    0.17
  11 -11   4    0.12    0.16
  -6 -10   4    4.16    0.56
  -5 -10   4    1.07    0.32
  -4 -10   4   -0.14    0.20
  -3 -10   4   -0.05    0.14
  -2 -10   4    0.17    0.17
   1  10  -4    1.28    0.22
  -1 -10   4    0.61    0.22
   0  10  -4    0.55    0.17
   0 -10   4    0.42    0.18
  -1  10  -4    1.12    0.24
   1 -10   4    1.34    0.27
   1 -10   4    1.50    0.19
  -2  10  -4    0.62    0.21
   2 -10   4    0.97    0.15
  -3  10  -4    0.67    0.22
   3 -10   4    0.48    0.11
  -4  10  -4    2.12    0.29
  -4  10  -4    2.29    0.34
   4 -10   4    1.97    0.28
   4 -10   4    1.76    0.19
  -5  10  -4   32.13    1.20
  -5  10  -4   33.81    1.16
   5 -10   4   34.97    1.14
  -6  10  -4   12.06    0.65
  -6  10  -4   11.98    0.68
   6 -10   4   10.71    0.58
  -7  10  -4    1.09    0.27
  -7  10  -4    1.24    0.28
   7 -10   4    1.03    0.24
   7 -10   4    1.28    0.27
   7 -10   4    1.13    0.25
  -8  10  -4    0.98    0.29
  -8  10  -4    0.84    0.26
   8 -10   4    0.57    0.21
   8 -10   4    0.83    0.24
   8 -10   4    0.63    0.21
  -9  10  -4    0.09    0.17
  -9  10  -4    0.00    0.18
   9 -10   4    0.11    0.12
   9 -10   4    0.53    0.19
   9 -10   4    0.41    0.20
 -10  10  -4    1.82    0.38
 -10  10  -4    1.58    0.35
  10 -10   4    0.98    0.25
  10 -10   4    1.36    0.29
  10 -10   4    1.42    0.32
 -11  10  -4    0.19    0.21
 -11  10  -4   -0.13    0.18
  11 -10   4    0.06    0.15
  11 -10   4    0.11    0.17
  11 -10   4    0.14    0.16
  -7  -9   4    0.13    0.23
  -6  -9   4    2.15    0.41
  -5  -9   4    1.11    0.31
  -4  -9   4    0.53    0.22
  -3  -9   4   -0.07    0.12
  -2  -9   4    2.84    0.37
   1   9  -4    1.23    0.21
  -1  -9   4    1.28    0.26
   0   9  -4    0.06    0.11
   0  -9   4   -0.04    0.11
   0  -9   4    0.05    0.09
  -1   9  -4    2.12    0.28
   1  -9   4    2.29    0.23
  -2   9  -4    0.72    0.23
  -2   9  -4    1.25    0.24
   2  -9   4    1.26    0.16
  -3   9  -4    1.37    0.26
  -3   9  -4    1.26    0.28
  -3   9  -4    1.28    0.22
   3  -9   4    1.33    0.16
   3  -9   4    1.27    0.22
  -4   9  -4    2.21    0.29
  -4   9  -4    3.22    0.39
   4  -9   4    2.35    0.19
   4  -9   4    2.70    0.31
  -5   9  -4    1.72    0.28
  -5   9  -4    0.80    0.24
  -5   9  -4    1.27    0.24
   5  -9   4    1.25    0.17
   5  -9   4    1.01    0.21
  -6   9  -4    1.92    0.31
  -6   9  -4    1.34    0.27
  -6   9  -4    1.60    0.31
   6  -9   4    2.55    0.21
   6  -9   4    1.79    0.27
  -7   9  -4    2.44    0.37
  -7   9  -4    2.30    0.35
   7  -9   4    2.15    0.31
   7  -9   4    1.84    0.29
   7  -9   4    2.29    0.33
  -8   9  -4    0.04    0.17
  -8   9  -4    0.22    0.19
   8  -9   4    0.05    0.15
   8  -9   4    0.12    0.13
   8  -9   4   -0.07    0.11
  -9   9  -4   -0.20    0.14
  -9   9  -4    0.10    0.21
   9  -9   4    0.27    0.15
   9  -9   4    0.27    0.16
   9  -9   4   -0.03    0.12
 -10   9  -4    5.28    0.61
 -10   9  -4    5.66    0.65
  10  -9   4    5.24    0.58
  10  -9   4    4.96    0.53
  10  -9   4    5.32    0.54
 -11   9  -4    2.18    0.47
 -11   9  -4    2.31    0.45
  11  -9   4    2.34    0.36
  11  -9   4    1.64    0.38
  11  -9   4    2.24    0.37
 -12   9  -4    0.46    0.32
 -12   9  -4    0.46    0.29
  12  -9   4    0.35    0.23
  12  -9   4    0.81    0.25
  12  -9   4    0.07    0.21
  -7  -8   4    2.11    0.42
  -6  -8   4    0.53    0.22
  -5  -8   4    0.34    0.19
  -4  -8   4    3.03    0.41
  -3  -8   4   -0.06    0.14
   2   8  -4    0.70    0.14
  -2  -8   4    0.65    0.21
   1   8  -4    4.68    0.40
   1   8  -4    3.89    0.28
  -1  -8   4    4.36    0.30
  -1  -8   4    4.38    0.36
   0   8  -4    6.54    0.38
   0   8  -4    5.84    0.44
   0  -8   4    5.90    0.32
   0  -8   4    6.19    0.42
  -1   8  -4    1.25    0.26
  -1   8  -4    1.37    0.24
   1  -8   4    1.25    0.16
  -2   8  -4    0.31    0.15
  -2   8  -4    0.28    0.11
  -2   8  -4    0.32    0.19
   2  -8   4    0.24    0.09
  -3   8  -4    0.34    0.13
  -3   8  -4    0.46    0.19
  -3   8  -4    0.38    0.21
   3  -8   4    0.38    0.13
   3  -8   4    0.29    0.09
  -4   8  -4    0.10    0.12
  -4   8  -4    0.24    0.13
  -4   8  -4    0.11    0.18
   4  -8   4    0.43    0.14
   4  -8   4    0.20    0.08
  -5   8  -4    1.14    0.26
  -5   8  -4    1.05    0.21
  -5   8  -4    0.97    0.23
   5  -8   4    0.57    0.17
   5  -8   4    0.94    0.15
  -6   8  -4    3.80    0.41
  -6   8  -4    3.53    0.40
   6  -8   4    3.02    0.42
   6  -8   4    3.08    0.34
   6  -8   4    3.41    0.44
  -7   8  -4    0.59    0.22
  -7   8  -4    0.47    0.21
   7  -8   4    0.48    0.18
   7  -8   4    0.45    0.17
   7  -8   4    0.55    0.18
  -8   8  -4    1.53    0.31
  -8   8  -4    1.94    0.35
   8  -8   4    2.27    0.32
   8  -8   4    1.47    0.28
   8  -8   4    2.06    0.32
  -9   8  -4    0.05    0.18
  -9   8  -4    0.32    0.23
   9  -8   4   -0.08    0.12
   9  -8   4    0.39    0.17
   9  -8   4    0.38    0.22
 -10   8  -4    4.00    0.54
 -10   8  -4    3.18    0.49
  10  -8   4    4.11    0.51
  10  -8   4    3.49    0.42
  10  -8   4    3.89    0.45
 -11   8  -4    7.94    0.69
 -11   8  -4    6.37    0.71
  11  -8   4    7.89    0.55
  11  -8   4    7.53    0.56
  11  -8   4    7.36    0.61
 -12   8  -4   -0.44    0.18
 -12   8  -4   -0.06    0.23
  12  -8   4    0.15    0.15
  12  -8   4    0.20    0.19
  12  -8   4   -0.40    0.15
   8   7  -4    4.95    0.55
   8   7  -4    5.10    0.59
  -8  -7   4    5.23    0.64
   7   7  -4    0.28    0.19
   7   7  -4    0.60    0.25
  -7  -7   4    0.37    0.26
   6   7  -4    1.55    0.37
  -6  -7   4    1.56    0.32
  -5  -7   4    4.57    0.51
  -4  -7   4    0.61    0.20
   3   7  -4   -0.11    0.06
   3   7  -4   -0.03    0.06
  -3  -7   4    0.01    0.12
   2   7  -4    0.08    0.07
   2   7  -4   -0.16    0.07
   2   7  -4   -0.14    0.12
  -2  -7   4   -0.16    0.09
   1   7  -4    0.38    0.16
   1   7  -4    0.42    0.17
   1   7  -4    0.60    0.14
  -1  -7   4    0.53    0.13
  -1  -7   4    0.35    0.14
   0   7  -4    3.44    0.37
   0   7  -4    3.38    0.27
   0   7  -4    4.02    0.36
   0  -7   4    3.43    0.24
   0  -7   4    3.89    0.31
  -1   7  -4    3.88    0.36
  -1   7  -4    3.84    0.31
  -1   7  -4    3.25    0.35
   1  -7   4    4.11    0.24
  -2   7  -4    1.99    0.31
  -2   7  -4    2.04    0.22
  -2   7  -4    1.69    0.24
   2  -7   4    2.21    0.24
   2  -7   4    1.79    0.18
  -3   7  -4    0.10    0.14
  -3   7  -4    0.12    0.09
  -3   7  -4    0.10    0.10
   3  -7   4    0.02    0.09
   3  -7   4    0.06    0.07
  -4   7  -4   -0.05    0.10
  -4   7  -4   -0.04    0.14
  -4   7  -4    0.07    0.11
   4  -7   4    0.09    0.09
   4  -7   4    0.01    0.06
  -5   7  -4    1.08    0.22
  -5   7  -4    1.79    0.28
   5  -7   4    1.61    0.24
  -6   7  -4    5.32    0.40
  -6   7  -4    5.78    0.42
   6  -7   4    5.12    0.40
   6  -7   4    5.51    0.39
   6  -7   4    6.11    0.42
  -7   7  -4    0.90    0.23
  -7   7  -4    0.95    0.24
   7  -7   4    0.80    0.21
   7  -7   4    1.26    0.23
   7  -7   4    1.00    0.21
  -8   7  -4   -0.15    0.14
  -8   7  -4   -0.05    0.13
   8  -7   4   -0.11    0.12
   8  -7   4    0.05    0.11
   8  -7   4   -0.19    0.08
  -9   7  -4    0.84    0.26
  -9   7  -4    0.57    0.23
   9  -7   4    0.67    0.20
   9  -7   4    0.27    0.16
   9  -7   4    0.56    0.22
 -10   7  -4    0.45    0.25
 -10   7  -4    0.16    0.23
  10  -7   4    0.07    0.14
  10  -7   4   -0.07    0.12
  10  -7   4    0.26    0.19
 -11   7  -4    0.53    0.28
 -11   7  -4    0.16    0.21
  11  -7   4    0.63    0.23
  11  -7   4    0.26    0.20
  11  -7   4    0.60    0.25
 -12   7  -4   -0.28    0.18
 -12   7  -4   -0.03    0.21
  12  -7   4   -0.03    0.16
  12  -7   4    0.14    0.18
  12  -7   4    0.15    0.16
   9   6  -4    4.40    0.52
   9   6  -4    3.98    0.51
  -9  -6   4    4.50    0.63
   8   6  -4    0.37    0.18
   8   6  -4    0.72    0.24
  -8  -6   4    0.30    0.21
   7   6  -4    2.86    0.38
   7   6  -4    3.11    0.41
  -7  -6   4    2.72    0.41
   6   6  -4    2.50    0.36
   6   6  -4    3.92    0.45
  -6  -6   4    3.29    0.43
   5   6  -4    0.16    0.12
   5   6  -4    0.13    0.11
  -5  -6   4   -0.05    0.13
   4   6  -4    9.87    0.43
  -4  -6   4    9.42    0.56
   3   6  -4   10.23    0.50
   3   6  -4    9.90    0.40
   3   6  -4    9.79    0.52
   3   6  -4    9.70    0.33
  -3  -6   4    9.34    0.52
   2   6  -4    7.55    0.44
   2   6  -4    7.47    0.33
   2   6  -4    7.29    0.33
   2   6  -4    8.30    0.48
  -2  -6   4    7.94    0.46
  -2  -6   4    8.07    0.40
   1   6  -4    0.43    0.16
   1   6  -4    0.41    0.16
   1   6  -4    0.68    0.14
  -1  -6   4    0.55    0.15
  -1  -6   4    0.39    0.11
   0   6  -4    3.12    0.25
   0   6  -4    3.11    0.34
   0   6  -4    3.82    0.33
   0  -6   4    3.42    0.22
  -1   6  -4    2.70    0.28
  -1   6  -4    2.55    0.30
  -1   6  -4    3.03    0.19
  -1   6  -4    2.78    0.31
   1  -6   4    2.97    0.20
  -2   6  -4    0.20    0.13
  -2   6  -4    0.25    0.15
  -2   6  -4    0.21    0.10
   2  -6   4    0.22    0.08
   2  -6   4    0.27    0.16
   2  -6   4    0.22    0.10
  -3   6  -4    0.18    0.09
  -3   6  -4    0.25    0.14
  -3   6  -4    0.27    0.11
   3  -6   4    0.23    0.08
   3  -6   4    0.20    0.10
   3  -6   4    0.31    0.15
  -4   6  -4    0.02    0.11
  -4   6  -4    0.37    0.18
  -4   6  -4    0.38    0.14
   4  -6   4    0.05    0.13
   4  -6   4    0.02    0.09
  -5   6  -4    7.62    0.45
  -5   6  -4    8.71    0.46
   5  -6   4    8.11    0.45
   5  -6   4    8.04    0.48
  -6   6  -4    0.10    0.15
  -6   6  -4   -0.02    0.13
   6  -6   4    0.04    0.09
   6  -6   4    0.26    0.14
   6  -6   4    0.06    0.09
   6  -6   4    0.05    0.11
  -7   6  -4   -0.08    0.13
  -7   6  -4   -0.06    0.13
   7  -6   4    0.06    0.07
   7  -6   4    0.00    0.10
   7  -6   4   -0.08    0.08
   7  -6   4    0.04    0.11
   7  -6   4   -0.19    0.10
  -8   6  -4    7.25    0.56
  -8   6  -4    6.47    0.53
   8  -6   4    6.21    0.47
   8  -6   4    7.11    0.46
   8  -6   4    6.90    0.36
   8  -6   4    6.72    0.45
  -9   6  -4    0.28    0.21
  -9   6  -4    0.04    0.17
   9  -6   4   -0.01    0.14
   9  -6   4    0.16    0.15
   9  -6   4    0.23    0.11
   9  -6   4    0.17    0.16
 -10   6  -4    0.42    0.24
 -10   6  -4    0.59    0.25
  10  -6   4    0.75    0.22
  10  -6   4    0.81    0.25
  10  -6   4    1.04    0.25
 -11   6  -4    0.55    0.28
 -11   6  -4    0.63    0.30
  11  -6   4    0.47    0.22
  11  -6   4    0.45    0.19
  11  -6   4    0.70    0.23
 -12   6  -4    0.90    0.34
 -12   6  -4    0.45    0.27
  12  -6   4    0.46    0.26
  12  -6   4    0.89    0.24
  12  -6   4    0.67    0.24
  10   5  -4    1.66    0.35
  10   5  -4    2.43    0.39
 -10  -5   4    1.09    0.35
   9   5  -4    1.39    0.31
   9   5  -4    2.30    0.37
  -9  -5   4    2.34    0.45
   8   5  -4    0.89    0.24
   8   5  -4    0.41    0.18
  -8  -5   4    0.42    0.22
   7   5  -4    0.69    0.21
   7   5  -4    0.84    0.22
  -7  -5   4    0.68    0.24
   6   5  -4    8.62    0.53
   6   5  -4    9.40    0.54
  -6  -5   4    9.11    0.58
   5   5  -4    5.02    0.31
   5   5  -4    5.03    0.38
   5   5  -4    4.48    0.36
  -5  -5   4    5.09    0.41
   4   5  -4    0.36    0.14
   4   5  -4    0.40    0.14
   4   5  -4    0.51    0.12
   4   5  -4    0.27    0.13
   4   5  -4    0.41    0.16
  -4  -5   4    0.08    0.12
   3   5  -4    0.38    0.08
   3   5  -4    0.39    0.16
   3   5  -4    0.45    0.09
   3   5  -4    0.46    0.15
  -3  -5   4    0.39    0.13
  -3  -5   4    0.41    0.14
   2   5  -4   21.85    0.62
   2   5  -4   22.07    0.64
   2   5  -4   23.11    0.78
   2   5  -4   22.35    0.81
  -2  -5   4   21.45    0.73
  -2  -5   4   22.40    0.81
   1   5  -4    0.46    0.14
   1   5  -4    0.21    0.14
   1   5  -4    0.41    0.11
  -1  -5   4    0.21    0.08
  -1  -5   4    0.32    0.12
   0   5  -4    2.40    0.29
   0   5  -4    2.09    0.25
   0  -5   4    2.61    0.19
  -1   5  -4    4.83    0.22
  -1   5  -4    4.39    0.34
   1  -5   4    4.43    0.28
   1  -5   4    4.78    0.25
  -2   5  -4   41.76    1.09
  -2   5  -4   40.87    1.08
   2  -5   4   42.40    1.10
   2  -5   4   43.36    1.25
   2  -5   4   42.23    1.16
  -3   5  -4    6.27    0.33
  -3   5  -4    6.26    0.33
   3  -5   4    6.09    0.38
   3  -5   4    5.86    0.34
  -4   5  -4    3.31    0.28
  -4   5  -4    3.32    0.28
   4  -5   4    3.54    0.29
   4  -5   4    3.29    0.27
  -5   5  -4    1.35    0.23
  -5   5  -4    1.64    0.26
   5  -5   4    1.35    0.20
   5  -5   4    1.62    0.23
  -6   5  -4   -0.03    0.12
  -6   5  -4    0.11    0.14
   6  -5   4   -0.01    0.09
   6  -5   4    0.08    0.11
   6  -5   4   -0.05    0.08
   6  -5   4    0.14    0.11
   6  -5   4    0.08    0.07
  -7   5  -4    5.11    0.43
  -7   5  -4    4.36    0.47
   7  -5   4    3.88    0.30
   7  -5   4    3.75    0.32
   7  -5   4    3.91    0.40
   7  -5   4    3.71    0.26
   7  -5   4    4.21    0.33
  -8   5  -4    0.46    0.19
  -8   5  -4   -0.02    0.10
  -8   5  -4    0.18    0.18
   8  -5   4    0.13    0.12
   8  -5   4    0.00    0.08
   8  -5   4    0.00    0.12
   8  -5   4   -0.10    0.08
  -9   5  -4    1.43    0.31
  -9   5  -4    1.35    0.29
  -9   5  -4    0.72    0.26
   9  -5   4    1.31    0.28
   9  -5   4    1.32    0.22
   9  -5   4    1.45    0.27
   9  -5   4    1.19    0.25
 -10   5  -4    0.03    0.17
 -10   5  -4   -0.02    0.18
 -10   5  -4   -0.09    0.18
  10  -5   4   -0.02    0.13
  10  -5   4    0.07    0.11
  10  -5   4    0.01    0.13
  10  -5   4    0.11    0.16
 -11   5  -4    0.71    0.31
 -11   5  -4    0.53    0.31
 -11   5  -4    1.09    0.31
  11  -5   4    0.85    0.27
  11  -5   4    0.48    0.21
  11  -5   4    1.01    0.27
  11  -5   4    0.86    0.21
 -12   5  -4    0.50    0.26
 -12   5  -4   -0.04    0.24
 -12   5  -4    0.11    0.28
  12  -5   4    0.09    0.17
  12  -5   4    0.71    0.28
  12  -5   4    0.47    0.23
  10   4  -4   -0.05    0.21
  10   4  -4   -0.02    0.13
  10   4  -4    0.33    0.17
 -10  -4   4    0.07    0.22
   9   4  -4    1.82    0.32
   9   4  -4    1.94    0.33
  -9  -4   4    1.75    0.37
   8   4  -4    0.02    0.12
   8   4  -4    0.08    0.12
  -8  -4   4   -0.08    0.15
   7   4  -4   -0.01    0.11
   7   4  -4   -0.10    0.10
  -7  -4   4   -0.04    0.13
   6   4  -4    0.13    0.10
   6   4  -4    0.02    0.09
   6   4  -4   -0.04    0.09
  -6  -4   4    0.05    0.14
   5   4  -4    0.02    0.12
   5   4  -4   -0.13    0.06
   5   4  -4    0.07    0.07
   5   4  -4    0.02    0.09
   5   4  -4   -0.06    0.07
  -5  -4   4   -0.03    0.12
   4   4  -4    0.21    0.13
   4   4  -4    0.04    0.08
   4   4  -4   -0.05    0.07
   4   4  -4    0.09    0.07
   4   4  -4    0.17    0.11
  -4  -4   4    0.02    0.11
   3   4  -4   10.75    0.47
   3   4  -4   10.12    0.46
   3   4  -4   10.74    0.37
   3   4  -4   11.22    0.52
   3   4  -4   11.18    0.34
   3   4  -4   11.48    0.49
  -3  -4   4   11.32    0.52
  -3  -4   4   11.57    0.49
   2   4  -4   22.60    0.80
   2   4  -4   22.34    0.82
   2   4  -4   22.93    0.77
   2   4  -4   22.44    0.82
   2   4  -4   22.69    0.59
  -2  -4   4   21.58    0.71
  -2  -4   4   23.25    0.78
   1   4  -4   19.60    0.72
   1   4  -4   17.97    0.67
  -1  -4   4   18.29    0.65
  -1  -4   4   18.12    0.59
   0   4  -4    2.18    0.26
   0   4  -4    2.37    0.15
   0   4  -4    2.42    0.27
   0  -4   4    2.30    0.17
  -1   4  -4    0.32    0.07
  -1   4  -4    0.48    0.08
  -1   4  -4    0.25    0.14
   1  -4   4    0.36    0.12
   1  -4   4    0.28    0.08
   1  -4   4    0.29    0.10
  -2   4  -4    0.40    0.10
  -2   4  -4    0.56    0.11
   2  -4   4    0.47    0.13
   2  -4   4    0.59    0.12
   2  -4   4    0.50    0.10
  -3   4  -4   66.51    1.70
  -3   4  -4   69.21    1.70
   3  -4   4   67.70    1.73
   3  -4   4   68.31    1.73
   3  -4   4   67.19    1.53
  -4   4  -4    1.64    0.22
  -4   4  -4    1.71    0.21
   4  -4   4    1.93    0.22
   4  -4   4    1.91    0.11
   4  -4   4    1.61    0.21
  -5   4  -4    0.19    0.14
  -5   4  -4    0.37    0.15
   5  -4   4    0.32    0.10
   5  -4   4    0.28    0.06
   5  -4   4    0.15    0.09
   5  -4   4    0.10    0.10
  -6   4  -4    0.06    0.13
  -6   4  -4    0.15    0.16
  -6   4  -4    0.04    0.10
   6  -4   4    0.09    0.06
   6  -4   4    0.18    0.09
   6  -4   4    0.30    0.13
   6  -4   4    0.15    0.09
  -7   4  -4    0.12    0.16
  -7   4  -4    0.02    0.11
  -7   4  -4   -0.06    0.13
   7  -4   4    0.10    0.11
   7  -4   4   -0.01    0.08
   7  -4   4    0.08    0.10
   7  -4   4    0.22    0.07
   7  -4   4    0.04    0.09
   7  -4   4    0.08    0.11
  -8   4  -4    4.75    0.53
  -8   4  -4    4.18    0.50
  -8   4  -4    5.18    0.43
   8  -4   4    5.25    0.40
   8  -4   4    4.89    0.38
   8  -4   4    4.28    0.23
   8  -4   4    3.94    0.49
   8  -4   4    5.33    0.36
  -9   4  -4    0.20    0.19
  -9   4  -4    0.55    0.25
  -9   4  -4    0.12    0.16
   9  -4   4    0.20    0.15
   9  -4   4    0.18    0.14
   9  -4   4    0.25    0.14
 -10   4  -4    0.22    0.21
 -10   4  -4    1.25    0.29
 -10   4  -4    1.28    0.34
  10  -4   4    1.55    0.29
  10  -4   4    1.34    0.25
  10  -4   4    1.28    0.28
 -11   4  -4    0.36    0.24
  11  -4   4    0.76    0.22
  11  -4   4    0.36    0.20
  11  -4   4    0.73    0.22
 -12   4  -4    3.57    0.54
  12  -4   4    3.39    0.47
  12  -4   4    3.26    0.46
  12  -4   4    3.15    0.44
  11   3  -4    0.20    0.20
  11   3  -4    0.46    0.21
  11   3  -4    0.36    0.16
 -11  -3   4    0.48    0.27
  10   3  -4    0.01    0.10
  10   3  -4   -0.14    0.15
  10   3  -4    0.04    0.13
 -10  -3   4    0.46    0.24
   9   3  -4    0.08    0.13
   9   3  -4    0.25    0.14
   9   3  -4    0.35    0.20
  -9  -3   4    0.33    0.23
   8   3  -4    1.64    0.26
   8   3  -4    1.41    0.24
   8   3  -4    1.13    0.26
  -8  -3   4    1.87    0.33
   7   3  -4    2.12    0.28
   7   3  -4    1.91    0.26
  -7  -3   4    1.64    0.29
   6   3  -4   -0.06    0.09
   6   3  -4   -0.03    0.07
   6   3  -4    0.15    0.10
   6   3  -4    0.13    0.11
   6   3  -4   -0.06    0.08
  -6  -3   4   -0.05    0.13
   5   3  -4    0.10    0.09
   5   3  -4    0.04    0.08
   5   3  -4    0.06    0.08
   5   3  -4    0.00    0.06
   5   3  -4    0.13    0.12
  -5  -3   4    0.12    0.12
   4   3  -4   -0.06    0.06
   4   3  -4    0.14    0.12
   4   3  -4    0.01    0.10
   4   3  -4   -0.02    0.07
   4   3  -4    0.07    0.08
  -4  -3   4    0.02    0.09
  -4  -3   4   -0.02    0.09
   3   3  -4   55.80    1.30
   3   3  -4   55.19    1.49
   3   3  -4   57.57    1.44
   3   3  -4   55.15    1.43
   3   3  -4   55.58    1.45
  -3  -3   4   54.22    1.50
  -3  -3   4   56.37    1.47
   2   3  -4  103.27    2.23
   2   3  -4   99.78    2.45
   2   3  -4  102.96    2.49
  -2  -3   4  105.68    2.48
  -2  -3   4  102.46    2.42
   1   3  -4   12.87    0.52
   1   3  -4   11.87    0.37
   1   3  -4   12.36    0.50
   1   3  -4   12.20    0.51
  -1  -3   4   12.87    0.45
   0   3  -4   16.12    0.60
   0   3  -4   16.36    0.41
   0   3  -4   16.75    0.63
   0   3  -4   16.64    0.41
   0  -3   4   17.61    0.54
  -1   3  -4   10.19    0.33
  -1   3  -4    9.80    0.33
   1  -3   4    9.89    0.42
   1  -3   4    9.22    0.34
   1  -3   4    9.47    0.36
   1  -3   4    9.66    0.39
  -2   3  -4   -0.04    0.06
  -2   3  -4   -0.03    0.06
   2  -3   4    0.00    0.04
   2  -3   4    0.05    0.08
   2  -3   4   -0.03    0.06
  -3   3  -4   62.74    1.60
  -3   3  -4   62.14    1.61
   3  -3   4   65.41    1.60
   3  -3   4   63.09    1.45
   3  -3   4   63.15    1.62
  -4   3  -4    4.64    0.31
  -4   3  -4    4.63    0.28
  -4   3  -4    4.70    0.31
   4  -3   4    4.25    0.24
   4  -3   4    4.05    0.19
   4  -3   4    4.63    0.27
  -5   3  -4    0.00    0.07
  -5   3  -4   -0.08    0.10
  -5   3  -4    0.00    0.12
   5  -3   4   -0.10    0.05
   5  -3   4    0.04    0.05
   5  -3   4    0.01    0.07
  -6   3  -4    6.89    0.41
  -6   3  -4    7.39    0.49
  -6   3  -4    6.85    0.46
   6  -3   4    6.80    0.32
   6  -3   4    7.22    0.30
   6  -3   4    6.46    0.36
  -7   3  -4   -0.13    0.13
  -7   3  -4   -0.13    0.13
  -7   3  -4    0.09    0.11
   7  -3   4    0.18    0.12
   7  -3   4    0.17    0.08
   7  -3   4   -0.02    0.09
   7  -3   4   -0.04    0.08
   7  -3   4    0.02    0.06
  -8   3  -4   15.17    0.73
  -8   3  -4   14.99    0.80
  -8   3  -4   12.94    0.77
   8  -3   4   13.45    0.51
   8  -3   4   13.56    0.66
   8  -3   4   13.87    0.67
   8  -3   4   14.32    0.65
  -9   3  -4    0.01    0.13
  -9   3  -4    0.08    0.20
  -9   3  -4   -0.13    0.18
   9  -3   4    0.13    0.13
   9  -3   4   -0.03    0.11
   9  -3   4   -0.12    0.10
 -10   3  -4   -0.03    0.14
  10  -3   4    0.28    0.16
  10  -3   4    0.14    0.13
  10  -3   4   -0.12    0.12
 -11   3  -4    2.07    0.41
  11  -3   4    1.82    0.33
  11  -3   4    1.41    0.31
  11  -3   4    1.65    0.33
 -12   3  -4    1.64    0.41
  12  -3   4    2.30    0.41
  12  -3   4    2.03    0.37
  12  -3   4    3.08    0.46
  11   2  -4   -0.04    0.22
  11   2  -4    0.82    0.22
  11   2  -4    0.01    0.14
 -11  -2   4    0.36    0.23
  10   2  -4   -0.10    0.11
  10   2  -4    0.19    0.19
  10   2  -4   -0.17    0.09
 -10  -2   4    0.01    0.21
   9   2  -4    1.05    0.21
   9   2  -4    0.90    0.20
   9   2  -4    0.87    0.27
  -9  -2   4    0.53    0.24
   8   2  -4    3.35    0.44
   8   2  -4    3.08    0.32
   8   2  -4    3.59    0.30
  -8  -2   4    3.25    0.41
   7   2  -4   -0.20    0.09
   7   2  -4   -0.06    0.08
   7   2  -4   -0.19    0.10
   7   2  -4   -0.05    0.08
   7   2  -4    0.02    0.09
  -7  -2   4    0.03    0.14
   6   2  -4    0.66    0.18
   6   2  -4    0.63    0.13
   6   2  -4    0.78    0.13
   6   2  -4    0.48    0.14
   6   2  -4    0.72    0.15
   6   2  -4    0.64    0.14
  -6  -2   4    0.56    0.18
   5   2  -4    0.16    0.08
   5   2  -4    0.11    0.08
   5   2  -4    0.19    0.11
   5   2  -4    0.19    0.09
   5   2  -4    0.09    0.09
  -5  -2   4    0.09    0.11
   4   2  -4    0.72    0.13
   4   2  -4    0.46    0.11
   4   2  -4    0.43    0.10
   4   2  -4    0.56    0.06
   4   2  -4    0.61    0.12
   4   2  -4    0.62    0.10
   4   2  -4    0.46    0.13
   4   2  -4    0.73    0.12
  -4  -2   4    0.47    0.13
  -4  -2   4    0.69    0.20
   3   2  -4   50.80    1.34
   3   2  -4   51.79    1.29
   3   2  -4   51.03    1.29
   3   2  -4   50.99    1.28
   3   2  -4   51.75    1.18
   3   2  -4   51.77    1.28
   3   2  -4   51.50    1.30
  -3  -2   4   50.91    1.35
   2   2  -4    0.68    0.10
   2   2  -4    0.77    0.11
   2   2  -4    0.53    0.13
   2   2  -4    0.79    0.11
   2   2  -4    0.67    0.09
   2   2  -4    0.72    0.13
   2   2  -4    0.68    0.04
   2   2  -4    0.73    0.10
  -2  -2   4    0.54    0.11
   1   2  -4    6.80    0.21
   1   2  -4    6.57    0.32
   1   2  -4    7.26    0.29
   1   2  -4    7.06    0.29
   1   2  -4    7.42    0.29
   1   2  -4    7.17    0.30
  -1  -2   4    6.66    0.29
   0   2  -4    2.49    0.17
   0   2  -4    2.52    0.17
   0   2  -4    2.62    0.11
   0   2  -4    2.63    0.12
   0   2  -4    2.57    0.21
   0  -2   4    2.76    0.18
   0  -2   4    2.66    0.17
  -1   2  -4    6.39    0.25
  -1   2  -4    6.46    0.25
   1  -2   4    6.52    0.31
   1  -2   4    6.25    0.25
  -2   2  -4   15.26    0.51
  -2   2  -4   16.46    0.53
   2  -2   4   16.38    0.54
   2  -2   4   15.73    0.46
  -3   2  -4   31.26    0.90
  -3   2  -4   30.78    0.91
  -3   2  -4   29.52    0.84
   3  -2   4   30.58    0.85
   3  -2   4   31.17    0.79
   3  -2   4   29.90    0.84
  -4   2  -4    0.67    0.16
  -4   2  -4    0.45    0.11
  -4   2  -4    0.45    0.15
   4  -2   4    0.59    0.12
   4  -2   4    0.56    0.09
   4  -2   4    0.44    0.10
  -5   2  -4    7.26    0.44
  -5   2  -4    6.72    0.37
  -5   2  -4    7.38    0.46
   5  -2   4    7.77    0.38
   5  -2   4    7.47    0.31
   5  -2   4    7.00    0.31
  -6   2  -4    3.92    0.31
  -6   2  -4    4.80    0.40
  -6   2  -4    4.39    0.39
   6  -2   4    4.40    0.23
   6  -2   4    4.21    0.31
  -7   2  -4    1.86    0.34
  -7   2  -4    1.64    0.25
  -7   2  -4    1.21    0.27
   7  -2   4    1.24    0.22
  -8   2  -4    2.07    0.32
  -8   2  -4    2.02    0.43
  -8   2  -4    2.17    0.42
   8  -2   4    1.69    0.27
   8  -2   4    1.98    0.28
   8  -2   4    1.81    0.27
  -9   2  -4    2.06    0.34
   9  -2   4    1.93    0.32
   9  -2   4    1.83    0.30
   9  -2   4    2.04    0.32
 -10   2  -4    0.49    0.21
  10  -2   4    0.06    0.11
  10  -2   4    0.31    0.16
  10  -2   4    0.17    0.16
 -11   2  -4    0.52    0.26
  11  -2   4    0.29    0.21
  11  -2   4    0.37    0.20
  11  -2   4    0.50    0.22
  12   1  -4    0.35    0.22
  12   1  -4    0.21    0.16
  12   1  -4    0.09    0.13
  11   1  -4    0.02    0.12
  11   1  -4   -0.04    0.20
  11   1  -4    0.01    0.12
 -11  -1   4   -0.13    0.17
  10   1  -4    0.07    0.11
  10   1  -4    0.01    0.11
  10   1  -4    0.10    0.17
 -10  -1   4    0.00    0.17
   9   1  -4    0.79    0.17
   9   1  -4    1.18    0.27
   9   1  -4    1.05    0.20
  -9  -1   4    0.83    0.25
   8   1  -4    9.42    0.46
   8   1  -4    7.86    0.53
   8   1  -4    9.29    0.46
  -8  -1   4    9.01    0.58
   7   1  -4    1.16    0.18
   7   1  -4    1.01    0.22
   7   1  -4    1.33    0.13
   7   1  -4    1.36    0.21
   7   1  -4    0.90    0.15
   7   1  -4    1.31    0.19
  -7  -1   4    1.02    0.23
   6   1  -4    0.02    0.11
   6   1  -4    0.05    0.08
   6   1  -4    0.01    0.08
   6   1  -4    0.10    0.08
   6   1  -4    0.04    0.10
   6   1  -4    0.12    0.09
   6   1  -4    0.08    0.08
   6   1  -4    0.10    0.08
   5   1  -4    5.02    0.26
   5   1  -4    4.61    0.26
   5   1  -4    5.15    0.18
   5   1  -4    5.21    0.26
   5   1  -4    4.63    0.24
   5   1  -4    5.26    0.29
   5   1  -4    4.73    0.33
   5   1  -4    5.06    0.26
   5   1  -4    5.29    0.27
   4   1  -4   14.48    0.56
   4   1  -4   13.72    0.40
   4   1  -4   14.14    0.46
   4   1  -4   14.44    0.47
   4   1  -4   14.60    0.51
   4   1  -4   13.81    0.46
   4   1  -4   14.28    0.46
   4   1  -4   14.40    0.46
  -4  -1   4   14.69    0.62
   3   1  -4   20.21    0.60
   3   1  -4   20.26    0.56
   3   1  -4   19.42    0.62
   3   1  -4   19.85    0.53
   3   1  -4   19.89    0.56
   3   1  -4   18.70    0.56
  -3  -1   4   19.22    0.64
   2   1  -4   12.09    0.38
   2   1  -4   12.22    0.38
   2   1  -4   11.76    0.43
   2   1  -4   12.25    0.30
   2   1  -4   12.01    0.45
   2   1  -4   11.94    0.38
   2   1  -4   12.34    0.39
   2   1  -4   12.47    0.34
  -2  -1   4   11.69    0.43
   1   1  -4    1.19    0.12
   1   1  -4    1.24    0.06
   1   1  -4    1.23    0.12
   1   1  -4    1.33    0.11
   1   1  -4    1.15    0.12
   1   1  -4    1.16    0.15
   1   1  -4    1.21    0.15
  -1  -1   4    1.15    0.13
  -1  -1   4    1.15    0.14
   0   1  -4    2.18    0.16
   0   1  -4    2.28    0.16
   0   1  -4    2.10    0.15
   0   1  -4    2.20    0.12
   0   1  -4    1.89    0.15
   0  -1   4    2.40    0.18
   0  -1   4    2.20    0.15
   0  -1   4    2.32    0.16
   1  -1   4   17.13    0.51
   1  -1   4   17.90    0.56
  -2   1  -4   12.05    0.37
   2  -1   4   12.14    0.42
   2  -1   4   11.39    0.42
   2  -1   4   11.42    0.38
  -3   1  -4    2.29    0.17
   3  -1   4    2.38    0.16
   3  -1   4    2.39    0.19
   3  -1   4    2.17    0.16
  -4   1  -4    2.39    0.20
  -4   1  -4    2.40    0.29
  -4   1  -4    2.52    0.28
   4  -1   4    2.23    0.24
   4  -1   4    3.15    0.20
   4  -1   4    2.48    0.17
  -5   1  -4    6.39    0.42
  -5   1  -4    5.01    0.38
  -5   1  -4    5.45    0.34
   5  -1   4    5.46    0.34
   5  -1   4    5.33    0.24
  -6   1  -4    4.80    0.41
  -6   1  -4    5.60    0.37
  -6   1  -4    5.17    0.42
   6  -1   4    4.86    0.35
  -7   1  -4    0.23    0.14
   7  -1   4    0.15    0.12
  -8   1  -4    1.02    0.24
   8  -1   4    1.07    0.23
  -9   1  -4    0.38    0.18
   9  -1   4    0.14    0.15
   9  -1   4    0.37    0.20
   9  -1   4    0.43    0.18
 -10   1  -4   -0.19    0.14
  10  -1   4    0.18    0.15
  10  -1   4   -0.10    0.12
  10  -1   4   -0.04    0.13
 -11   1  -4    0.00    0.21
  11  -1   4    0.06    0.17
  11  -1   4    0.03    0.17
  11  -1   4    0.02    0.13
  12   0  -4   -0.35    0.17
  12   0  -4   -0.17    0.10
  12   0  -4   -0.01    0.14
  11   0  -4   -0.12    0.17
  11   0  -4   -0.09    0.11
  11   0  -4    0.22    0.12
 -11   0   4    0.06    0.21
  10   0  -4    0.53    0.15
  10   0  -4    0.50    0.16
  10   0  -4    0.70    0.25
 -10   0   4    0.30    0.21
   9   0  -4    1.32    0.28
   9   0  -4    1.40    0.21
   9   0  -4    1.22    0.20
  -9   0   4    1.53    0.30
   8   0  -4    0.02    0.07
   8   0  -4    0.20    0.14
   8   0  -4    0.23    0.10
   8   0  -4    0.07    0.08
   7   0  -4    0.25    0.09
   7   0  -4    0.50    0.10
   7   0  -4    0.50    0.17
   7   0  -4    0.47    0.11
   7   0  -4    0.26    0.09
   6   0  -4    0.04    0.07
   6   0  -4   -0.02    0.05
   6   0  -4    0.02    0.10
   6   0  -4   -0.04    0.06
   6   0  -4    0.01    0.05
   6   0  -4   -0.02    0.05
   6   0  -4   -0.04    0.05
   6   0  -4   -0.10    0.07
   5   0  -4    3.60    0.23
   5   0  -4    3.52    0.18
   5   0  -4    3.14    0.18
   5   0  -4    3.61    0.22
   5   0  -4    3.94    0.20
   5   0  -4    3.49    0.19
   5   0  -4    3.96    0.29
   5   0  -4    3.54    0.19
   4   0  -4    4.05    0.18
   4   0  -4    3.86    0.18
   4   0  -4    3.52    0.17
   4   0  -4    3.75    0.23
   4   0  -4    4.10    0.19
   4   0  -4    3.73    0.18
   4   0  -4    3.58    0.22
   3   0  -4    0.34    0.06
   3   0  -4    0.26    0.05
   3   0  -4    0.37    0.08
   3   0  -4    0.14    0.08
   3   0  -4    0.34    0.06
   3   0  -4    0.23    0.05
   3   0  -4    0.27    0.09
   2   0  -4    5.64    0.20
   2   0  -4    5.67    0.22
   2   0  -4    5.97    0.21
   2   0  -4    5.52    0.21
   2   0  -4    5.80    0.21
   2   0  -4    5.81    0.21
   2   0  -4    5.47    0.27
   2   0  -4    5.19    0.26
   1   0  -4   60.10    1.58
   1   0  -4   61.32    1.41
   1   0  -4   62.69    1.52
   1   0  -4   63.03    1.44
   1   0  -4   61.01    1.43
   1   0  -4   61.51    1.43
   1   0  -4   63.56    1.36
   1   0  -4   63.15    1.44
  -1   0   4   64.05    1.49
   0   0  -4    3.03    0.17
   0   0  -4    3.08    0.17
   0   0  -4    3.66    0.19
   0   0  -4    3.42    0.18
   0   0  -4    3.41    0.18
   0   0  -4    3.26    0.14
   0   0   4    3.03    0.20
   0   0   4    3.34    0.19
  -1   0  -4    0.19    0.08
  -1   0  -4    0.09    0.05
  -1   0  -4    0.08    0.04
   1   0   4    0.17    0.07
   1   0   4    0.04    0.06
   1   0   4    0.13    0.07
  -2   0  -4    3.47    0.23
  -2   0  -4    3.47    0.18
   2   0   4    3.32    0.20
   2   0   4    3.36    0.22
   2   0   4    3.27    0.20
  -3   0  -4   -0.01    0.05
   3   0   4   -0.15    0.06
   3   0   4   -0.06    0.04
  -4   0  -4    1.01    0.15
   4   0   4    1.29    0.19
  -5   0  -4    0.07    0.13
  -5   0  -4    0.07    0.12
  -5   0  -4    0.26    0.12
   5   0   4    0.11    0.11
  -6   0  -4    3.83    0.33
   6   0   4    4.16    0.35
  -7   0  -4    2.63    0.35
   7   0   4    2.71    0.34
  -8   0  -4    3.80    0.43
   8   0   4    4.13    0.44
  -9   0  -4    2.40    0.37
   9   0   4    2.60    0.40
 -10   0  -4    0.77    0.26
  10   0   4    0.51    0.22
  10   0   4    0.42    0.20
  10   0   4    0.41    0.22
 -11   0  -4    1.11    0.30
  11   0   4    1.05    0.30
  11   0   4    1.22    0.34
  11   0   4    0.60    0.26
  12  -1  -4   -0.03    0.11
  12  -1  -4   -0.08    0.20
  12  -1  -4    0.28    0.14
  11  -1  -4    2.31    0.38
  11  -1  -4    3.15    0.33
  11  -1  -4    2.50    0.30
  11  -1  -4    1.97    0.37
  10  -1  -4    9.01    0.47
  10  -1  -4    9.05    0.62
  10  -1  -4    8.80    0.57
  10  -1  -4    9.07    0.46
   9  -1  -4   14.07    0.71
   9  -1  -4   14.47    0.57
   9  -1  -4   14.87    0.58
   9  -1  -4   15.18    0.75
   8  -1  -4    2.14    0.17
   8  -1  -4    1.75    0.19
   8  -1  -4    1.66    0.26
   8  -1  -4    2.16    0.21
   8  -1  -4    2.12    0.19
   8  -1  -4    2.23    0.31
   7  -1  -4   -0.05    0.07
   7  -1  -4    0.03    0.06
   7  -1  -4    0.15    0.09
   7  -1  -4    0.00    0.05
   7  -1  -4    0.12    0.11
   7  -1  -4    0.04    0.05
   7  -1  -4   -0.05    0.05
   6  -1  -4    3.22    0.18
   6  -1  -4    3.26    0.21
   6  -1  -4    3.29    0.22
   6  -1  -4    3.09    0.18
   6  -1  -4    3.21    0.28
   6  -1  -4    3.13    0.18
   6  -1  -4    3.26    0.18
   5  -1  -4    7.99    0.27
   5  -1  -4    8.07    0.27
   5  -1  -4    7.61    0.26
   5  -1  -4    8.30    0.35
   5  -1  -4    8.26    0.34
   5  -1  -4    8.13    0.39
   5  -1  -4    8.14    0.27
   4  -1  -4    0.57    0.06
   4  -1  -4    0.55    0.06
   4  -1  -4    0.66    0.11
   4  -1  -4    0.55    0.06
   4  -1  -4    0.47    0.10
   4  -1  -4    0.51    0.06
   3  -1  -4   11.01    0.29
   3  -1  -4   10.44    0.40
   3  -1  -4   10.59    0.40
   3  -1  -4    9.87    0.36
   3  -1  -4   10.56    0.29
   3  -1  -4   10.75    0.37
   3  -1  -4   10.65    0.29
   3  -1  -4   10.71    0.29
   2  -1  -4   42.31    0.97
   2  -1  -4   43.40    0.99
   2  -1  -4   42.43    1.10
   2  -1  -4   42.36    1.02
   2  -1  -4   41.83    0.96
   2  -1  -4   42.62    1.00
   2  -1  -4   40.47    1.09
   2  -1  -4   41.09    0.96
   2  -1  -4   41.73    0.97
   2  -1  -4   41.38    1.02
   1  -1  -4   10.23    0.31
   1  -1  -4   10.38    0.35
   1  -1  -4   10.17    0.27
   1  -1  -4   10.71    0.33
   1  -1  -4   10.20    0.32
   1  -1  -4   10.05    0.33
   1  -1  -4   10.30    0.34
   1  -1  -4   11.10    0.33
  -1   1   4   10.29    0.39
   0  -1  -4    3.19    0.17
   0  -1  -4    3.45    0.18
   0  -1  -4    3.27    0.18
   0  -1  -4    3.57    0.19
   0  -1  -4    3.54    0.20
   0  -1  -4    3.55    0.17
   0  -1  -4    3.01    0.18
   0   1   4    2.97    0.20
   0   1   4    3.29    0.19
  -1  -1  -4   19.98    0.53
  -1  -1  -4   20.47    0.64
  -1  -1  -4   20.17    0.60
   1   1   4   20.16    0.61
   1   1   4   20.21    0.60
  -2  -1  -4   52.42    1.36
  -2  -1  -4   53.36    1.29
  -2  -1  -4   52.35    1.39
   2   1   4   53.66    1.38
   2   1   4   53.60    1.34
   2   1   4   51.86    1.30
  -3  -1  -4    0.70    0.16
  -3  -1  -4    0.86    0.14
  -3  -1  -4    0.48    0.13
   3   1   4    0.89    0.12
   3   1   4    0.69    0.14
  -4  -1  -4    2.11    0.23
   4   1   4    1.93    0.23
   4   1   4    2.33    0.17
  -5  -1  -4    3.82    0.31
   5   1   4    4.44    0.35
   5   1   4    4.30    0.21
  -6  -1  -4   21.88    0.86
   6   1   4   23.29    0.89
  -7  -1  -4    7.73    0.51
   7   1   4    7.76    0.52
  -8  -1  -4    6.91    0.54
   8   1   4    7.52    0.54
  -9  -1  -4    1.73    0.35
   9   1   4    1.38    0.30
 -10  -1  -4   -0.18    0.18
  10   1   4    0.03    0.17
  13  -2  -4    0.51    0.26
  13  -2  -4    0.54    0.26
  13  -2  -4    0.60    0.17
  13  -2  -4    0.43    0.17
  12  -2  -4   -0.10    0.11
  12  -2  -4   -0.04    0.17
  12  -2  -4    0.20    0.12
  12  -2  -4    0.05    0.20
  11  -2  -4    0.50    0.23
  11  -2  -4    0.35    0.18
  11  -2  -4    0.30    0.13
  11  -2  -4    0.32    0.13
  10  -2  -4    2.40    0.35
  10  -2  -4    1.95    0.23
  10  -2  -4    2.49    0.38
  10  -2  -4    1.59    0.21
   9  -2  -4   37.34    1.06
   9  -2  -4   37.55    1.25
   9  -2  -4   38.41    1.32
   9  -2  -4   37.69    1.06
   8  -2  -4    1.82    0.19
   8  -2  -4    2.31    0.30
   8  -2  -4    2.12    0.17
   8  -2  -4    1.64    0.17
   8  -2  -4    1.85    0.19
   8  -2  -4    1.41    0.24
   7  -2  -4    0.19    0.09
   7  -2  -4    0.02    0.05
   7  -2  -4    0.15    0.06
   7  -2  -4    0.23    0.09
   7  -2  -4    0.23    0.07
   7  -2  -4    0.27    0.07
   7  -2  -4    0.24    0.13
   6  -2  -4    1.51    0.10
   6  -2  -4    1.44    0.10
   6  -2  -4    1.16    0.16
   6  -2  -4    1.62    0.21
   6  -2  -4    1.48    0.11
   6  -2  -4    1.93    0.12
   5  -2  -4    2.38    0.19
   5  -2  -4    2.18    0.10
   5  -2  -4    2.26    0.10
   5  -2  -4    2.24    0.10
   5  -2  -4    2.33    0.10
   4  -2  -4    0.39    0.03
   4  -2  -4    0.34    0.03
   4  -2  -4    0.37    0.03
   4  -2  -4    0.34    0.09
   4  -2  -4    0.31    0.03
   3  -2  -4    1.52    0.15
   3  -2  -4    2.08    0.08
   3  -2  -4    2.28    0.09
   3  -2  -4    2.20    0.09
   3  -2  -4    1.97    0.18
   3  -2  -4    2.44    0.09
   3  -2  -4    2.15    0.17
   2  -2  -4    3.01    0.14
   2  -2  -4    3.27    0.18
   2  -2  -4    2.97    0.13
   2  -2  -4    2.92    0.15
   2  -2  -4    3.07    0.15
   2  -2  -4    2.83    0.13
   2  -2  -4    3.14    0.14
   1  -2  -4   26.73    0.75
   1  -2  -4   27.39    0.70
   1  -2  -4   26.56    0.70
   1  -2  -4   27.38    0.70
   1  -2  -4   26.28    0.67
   1  -2  -4   26.20    0.71
   1  -2  -4   26.29    0.70
  -1   2   4   26.93    0.78
   0  -2  -4   70.74    1.64
   0  -2  -4   68.25    1.64
   0  -2  -4   67.44    1.57
   0  -2  -4   69.16    1.64
   0  -2  -4   71.33    1.64
   0  -2  -4   68.52    1.68
   0  -2  -4   69.29    1.64
   0   2   4   68.28    1.67
   0   2   4   66.44    1.66
  -1  -2  -4   26.01    0.80
  -1  -2  -4   26.39    0.77
   1   2   4   26.92    0.76
   1   2   4   25.64    0.77
  -2  -2  -4    2.27    0.18
  -2  -2  -4    2.49    0.25
  -2  -2  -4    2.28    0.24
   2   2   4    2.59    0.19
  -3  -2  -4    0.11    0.08
  -3  -2  -4    0.11    0.10
   3   2   4    0.27    0.09
  -4  -2  -4    0.52    0.17
  -4  -2  -4    0.51    0.14
   4   2   4    0.35    0.10
   4   2   4    0.35    0.15
  -5  -2  -4    0.20    0.13
   5   2   4    0.23    0.09
   5   2   4    0.14    0.13
  -6  -2  -4   65.21    1.86
   6   2   4   63.32    1.87
  -7  -2  -4    7.82    0.53
   7   2   4    7.26    0.52
  -8  -2  -4    0.17    0.17
   8   2   4    0.05    0.16
  -9  -2  -4    0.01    0.17
   9   2   4    0.09    0.19
 -10  -2  -4    0.45    0.24
  10   2   4    0.37    0.22
  13  -3  -4    0.50    0.15
  13  -3  -4   -0.07    0.17
  13  -3  -4    0.13    0.20
  13  -3  -4    0.33    0.14
  12  -3  -4    0.27    0.12
  12  -3  -4    0.07    0.09
  12  -3  -4   -0.04    0.15
  12  -3  -4    0.18    0.17
  11  -3  -4   -0.03    0.09
  11  -3  -4   -0.01    0.08
  11  -3  -4    0.19    0.18
  11  -3  -4    0.09    0.16
  10  -3  -4    6.55    0.50
  10  -3  -4    6.67    0.48
  10  -3  -4    5.99    0.33
  10  -3  -4    5.67    0.32
   9  -3  -4    0.63    0.13
   9  -3  -4    0.85    0.13
   9  -3  -4    0.78    0.21
   9  -3  -4    0.72    0.12
   9  -3  -4    0.71    0.21
   8  -3  -4    0.34    0.14
   8  -3  -4    0.66    0.18
   8  -3  -4    0.52    0.12
   8  -3  -4    0.44    0.08
   8  -3  -4    0.46    0.09
   7  -3  -4    0.08    0.10
   7  -3  -4    0.02    0.04
   7  -3  -4    0.07    0.04
   7  -3  -4    0.00    0.08
   7  -3  -4    0.09    0.05
   7  -3  -4   -0.08    0.03
   7  -3  -4   -0.02    0.09
   6  -3  -4    0.38    0.05
   6  -3  -4    0.40    0.05
   6  -3  -4    0.38    0.05
   6  -3  -4    0.56    0.13
   6  -3  -4    0.28    0.11
   6  -3  -4    0.38    0.05
   5  -3  -4    2.29    0.07
   5  -3  -4    2.25    0.07
   5  -3  -4    2.26    0.07
   5  -3  -4    2.35    0.07
   4  -3  -4   18.12    0.42
   4  -3  -4   17.88    0.42
   4  -3  -4   17.99    0.42
   4  -3  -4   18.63    0.63
   4  -3  -4   18.12    0.42
   3  -3  -4    4.46    0.21
   3  -3  -4    3.97    0.23
   3  -3  -4    4.06    0.15
   3  -3  -4    4.25    0.16
   3  -3  -4    4.36    0.16
   3  -3  -4    4.27    0.16
   3  -3  -4    4.03    0.25
   2  -3  -4    4.94    0.21
   2  -3  -4    4.96    0.21
   2  -3  -4    5.14    0.27
   2  -3  -4    5.15    0.21
   2  -3  -4    5.07    0.21
   2  -3  -4    5.23    0.18
   2  -3  -4    5.00    0.25
   1  -3  -4    1.88    0.14
   1  -3  -4    2.09    0.14
   1  -3  -4    2.03    0.18
   1  -3  -4    1.77    0.14
   1  -3  -4    1.73    0.14
   1  -3  -4    1.92    0.16
   1  -3  -4    1.80    0.10
  -1   3   4    1.62    0.19
   0  -3  -4   33.19    0.91
   0  -3  -4   32.94    0.93
   0  -3  -4   32.63    0.95
   0  -3  -4   33.63    0.80
   0  -3  -4   32.30    0.90
   0   3   4   32.07    0.93
  -1  -3  -4   91.01    2.17
  -1  -3  -4   87.67    2.20
  -1  -3  -4   87.96    2.02
   1   3   4   88.51    2.13
  -2  -3  -4    2.51    0.21
  -2  -3  -4    2.39    0.26
   2   3   4    2.70    0.22
  -3  -3  -4    0.96    0.20
  -3  -3  -4    1.01    0.17
   3   3   4    0.98    0.15
  -4  -3  -4    3.38    0.30
  -4  -3  -4    3.22    0.36
   4   3   4    3.53    0.25
  -5  -3  -4   20.31    0.87
  -5  -3  -4   20.59    0.81
   5   3   4   19.02    0.63
   5   3   4   19.67    0.93
  -6  -3  -4    2.25    0.32
   6   3   4    2.78    0.37
  -7  -3  -4    0.38    0.17
   7   3   4   -0.13    0.13
  -8  -3  -4    0.02    0.19
   8   3   4    0.19    0.17
  -9  -3  -4    0.33    0.21
   9   3   4    0.12    0.17
 -10  -3  -4   -0.23    0.24
  10   3   4    0.10    0.19
  13  -4  -4   -0.03    0.09
  13  -4  -4   -0.20    0.15
  13  -4  -4    0.16    0.17
  13  -4  -4    0.11    0.12
  12  -4  -4    0.21    0.19
  12  -4  -4    0.02    0.18
  12  -4  -4    0.34    0.13
  12  -4  -4    0.13    0.09
  11  -4  -4    0.44    0.20
  11  -4  -4   -0.06    0.07
  11  -4  -4    0.11    0.09
  11  -4  -4    0.06    0.18
  10  -4  -4   14.51    0.52
  10  -4  -4   15.50    0.71
  10  -4  -4   14.68    0.52
  10  -4  -4   14.39    0.74
   9  -4  -4    4.90    0.25
   9  -4  -4    4.95    0.31
   9  -4  -4    4.79    0.25
   9  -4  -4    5.65    0.39
   9  -4  -4    4.45    0.38
   8  -4  -4    4.41    0.30
   8  -4  -4    4.38    0.20
   8  -4  -4    4.32    0.20
   8  -4  -4    4.39    0.36
   8  -4  -4    4.82    0.21
   8  -4  -4    4.97    0.34
   8  -4  -4    4.71    0.21
   7  -4  -4    1.24    0.19
   7  -4  -4    1.62    0.22
   7  -4  -4    1.40    0.10
   7  -4  -4    1.36    0.10
   7  -4  -4    1.34    0.10
   7  -4  -4    1.43    0.10
   6  -4  -4    5.37    0.17
   6  -4  -4    5.44    0.17
   6  -4  -4    6.50    0.34
   6  -4  -4    5.04    0.18
   6  -4  -4    5.34    0.18
   5  -4  -4    9.40    0.45
   5  -4  -4    8.84    0.24
   5  -4  -4    8.78    0.25
   5  -4  -4    8.24    0.24
   5  -4  -4    8.53    0.24
   4  -4  -4   36.90    0.86
   4  -4  -4   36.88    0.86
   4  -4  -4   36.83    0.86
   4  -4  -4   35.77    0.86
   4  -4  -4   36.95    1.06
   4  -4  -4   36.67    1.07
   3  -4  -4    9.87    0.32
   3  -4  -4    9.42    0.42
   3  -4  -4    9.85    0.33
   3  -4  -4    9.19    0.31
   3  -4  -4    9.66    0.31
   3  -4  -4    9.76    0.31
   3  -4  -4    9.12    0.41
   3  -4  -4    9.35    0.31
   2  -4  -4    0.00    0.07
   2  -4  -4    0.05    0.03
   2  -4  -4    0.12    0.05
   2  -4  -4    0.07    0.05
   2  -4  -4    0.02    0.03
   2  -4  -4    0.06    0.05
   2  -4  -4   -0.03    0.07
   2  -4  -4    0.16    0.06
  -2   4   4   -0.03    0.08
   1  -4  -4    1.58    0.17
   1  -4  -4    1.66    0.17
   1  -4  -4    1.59    0.20
   1  -4  -4    2.44    0.24
   1  -4  -4    2.11    0.17
   1  -4  -4    1.98    0.17
   1  -4  -4    1.80    0.08
  -1   4   4    2.00    0.23
   0  -4  -4    9.20    0.43
   0  -4  -4    9.74    0.29
   0  -4  -4    9.73    0.48
   0  -4  -4    9.37    0.50
   0   4   4    9.76    0.45
  -1  -4  -4    4.59    0.31
   1   4   4    4.59    0.37
   1   4   4    4.61    0.31
  -2  -4  -4    1.76    0.25
   2   4   4    1.74    0.22
  -3  -4  -4    0.77    0.17
  -3  -4  -4    0.60    0.18
   3   4   4    0.62    0.15
  -4  -4  -4   18.69    0.75
  -4  -4  -4   18.52    0.81
   4   4   4   18.99    0.67
  -5  -4  -4    0.89    0.24
  -5  -4  -4    0.99    0.23
   5   4   4    0.99    0.18
  -6  -4  -4   15.73    0.78
  -7  -4  -4    0.24    0.18
   7   4   4   -0.37    0.12
  -8  -4  -4    2.12    0.40
   8   4   4    2.04    0.39
  -9  -4  -4    0.17    0.20
   9   4   4   -0.07    0.15
  13  -5  -4    0.32    0.22
  13  -5  -4    1.32    0.28
  12  -5  -4    0.05    0.16
  12  -5  -4    0.02    0.09
  12  -5  -4    0.12    0.11
  12  -5  -4    0.13    0.18
  11  -5  -4    0.35    0.11
  11  -5  -4    0.05    0.15
  11  -5  -4    0.41    0.17
  11  -5  -4    0.39    0.11
  10  -5  -4    5.80    0.28
  10  -5  -4    5.00    0.43
  10  -5  -4    5.83    0.29
  10  -5  -4    5.37    0.41
   9  -5  -4    2.73    0.33
   9  -5  -4    3.57    0.30
   9  -5  -4    3.59    0.20
   9  -5  -4    3.44    0.20
   9  -5  -4    3.37    0.28
   8  -5  -4    7.40    0.44
   8  -5  -4    7.18    0.27
   8  -5  -4    6.60    0.26
   8  -5  -4    6.30    0.37
   7  -5  -4    2.22    0.12
   7  -5  -4    1.95    0.13
   7  -5  -4    2.49    0.25
   7  -5  -4    2.06    0.24
   7  -5  -4    2.05    0.12
   7  -5  -4    2.27    0.13
   6  -5  -4    2.34    0.29
   6  -5  -4    2.43    0.24
   6  -5  -4    2.78    0.14
   6  -5  -4    2.71    0.14
   6  -5  -4    2.84    0.14
   6  -5  -4    2.94    0.14
   5  -5  -4    3.87    0.17
   5  -5  -4    3.88    0.30
   5  -5  -4    3.74    0.22
   5  -5  -4    3.96    0.17
   5  -5  -4    3.78    0.17
   5  -5  -4    3.71    0.17
   5  -5  -4    3.25    0.29
   4  -5  -4   34.58    0.87
   4  -5  -4   36.00    1.06
   4  -5  -4   33.50    0.86
   4  -5  -4   34.59    0.88
   4  -5  -4   34.02    0.86
   4  -5  -4   34.81    0.88
   4  -5  -4   35.29    1.08
   3  -5  -4    7.75    0.28
   3  -5  -4    7.85    0.30
   3  -5  -4    7.56    0.39
   3  -5  -4    7.84    0.40
   3  -5  -4    7.94    0.24
   3  -5  -4    7.82    0.30
   3  -5  -4    7.47    0.31
   3  -5  -4    7.28    0.30
   2  -5  -4    5.48    0.27
   2  -5  -4    5.44    0.17
   2  -5  -4    5.42    0.27
   2  -5  -4    5.25    0.27
   2  -5  -4    5.29    0.27
   2  -5  -4    4.75    0.32
   2  -5  -4    5.79    0.33
  -2   5   4    5.41    0.33
  -2   5   4    4.79    0.38
   1  -5  -4   11.30    0.49
   1  -5  -4    9.79    0.42
   1  -5  -4   10.42    0.43
  -1   5   4   10.77    0.50
  -1   5   4   10.83    0.47
   0  -5  -4    0.09    0.11
   0   5   4    0.16    0.12
   0   5   4    0.08    0.09
  -1  -5  -4    0.63    0.16
   1   5   4    0.48    0.15
  -2  -5  -4   11.51    0.57
   2   5   4   11.41    0.53
  -3  -5  -4    6.03    0.44
  -3  -5  -4    5.62    0.39
   3   5   4    5.87    0.38
  -4  -5  -4   22.52    0.91
  -4  -5  -4   23.43    0.98
   4   5   4   23.66    0.83
  -5  -5  -4    3.69    0.46
  -5  -5  -4    5.17    0.42
   5   5   4    4.95    0.35
  -6  -5  -4    8.66    0.60
  -6  -5  -4   10.74    0.71
  -7  -5  -4    1.34    0.34
  -8  -5  -4    0.08    0.16
  13  -6  -4    0.15    0.19
  12  -6  -4    0.07    0.16
  12  -6  -4    0.15    0.10
  12  -6  -4    0.01    0.09
  12  -6  -4   -0.08    0.09
  11  -6  -4    1.74    0.19
  11  -6  -4    1.86    0.29
  11  -6  -4    1.75    0.32
  11  -6  -4    1.80    0.19
  10  -6  -4    1.02    0.19
  10  -6  -4    1.02    0.14
  10  -6  -4    1.17    0.15
  10  -6  -4    0.83    0.22
  10  -6  -4    1.04    0.21
   9  -6  -4   11.19    0.58
   9  -6  -4   11.11    0.50
   9  -6  -4   10.67    0.39
   9  -6  -4   10.29    0.38
   8  -6  -4    0.21    0.11
   8  -6  -4    0.19    0.06
   8  -6  -4    0.27    0.07
   8  -6  -4    0.46    0.14
   7  -6  -4    1.34    0.25
   7  -6  -4    1.06    0.17
   7  -6  -4    1.06    0.11
   7  -6  -4    1.02    0.11
   7  -6  -4    0.96    0.11
   7  -6  -4    1.05    0.12
   7  -6  -4    0.72    0.13
   6  -6  -4    1.72    0.14
   6  -6  -4    1.90    0.14
   6  -6  -4    1.74    0.20
   6  -6  -4    1.94    0.14
   6  -6  -4    1.80    0.14
   6  -6  -4    1.90    0.28
   6  -6  -4    1.87    0.28
   5  -6  -4    0.21    0.13
   5  -6  -4    0.33    0.07
   5  -6  -4    0.34    0.09
   5  -6  -4    0.25    0.07
   5  -6  -4    0.21    0.06
   5  -6  -4    0.14    0.06
   5  -6  -4    0.34    0.14
   4  -6  -4    9.85    0.37
   4  -6  -4    9.47    0.48
   4  -6  -4    9.92    0.38
   4  -6  -4    9.91    0.50
   4  -6  -4   10.30    0.38
   4  -6  -4   10.27    0.38
   4  -6  -4    9.99    0.32
   3  -6  -4    5.64    0.36
   3  -6  -4    4.98    0.34
   3  -6  -4    5.33    0.22
   3  -6  -4    4.77    0.27
   3  -6  -4    5.22    0.27
   3  -6  -4    5.37    0.27
   3  -6  -4    4.91    0.27
  -3   6   4    5.13    0.35
   2  -6  -4    4.88    0.29
   2  -6  -4    4.76    0.33
   2  -6  -4    4.66    0.17
   2  -6  -4    4.73    0.28
  -2   6   4    4.78    0.33
  -2   6   4    5.04    0.36
   1  -6  -4    4.21    0.13
   1  -6  -4    4.44    0.30
   1  -6  -4    4.02    0.32
   1  -6  -4    3.79    0.27
  -1   6   4    4.61    0.32
  -1   6   4    4.46    0.34
   0  -6  -4    5.14    0.37
   0  -6  -4    5.17    0.18
   0   6   4    4.94    0.36
  -1  -6  -4    8.78    0.51
  -1  -6  -4    9.45    0.31
   1   6   4    8.81    0.50
  -2  -6  -4    0.83    0.21
  -2  -6  -4    1.03    0.13
   2   6   4    1.07    0.22
  -3  -6  -4    2.06    0.32
  -3  -6  -4    1.51    0.26
   3   6   4    2.36    0.29
  -4  -6  -4    5.23    0.47
  -4  -6  -4    5.12    0.42
   4   6   4    5.16    0.39
  -5  -6  -4   -0.06    0.13
  -5  -6  -4   -0.21    0.12
   5   6   4    0.25    0.14
  -6  -6  -4    0.63    0.25
  -6  -6  -4    0.06    0.16
  -7  -6  -4   -0.11    0.15
  -8  -6  -4    0.58    0.27
  13  -7  -4    0.89    0.32
  12  -7  -4    2.66    0.26
  12  -7  -4    2.51    0.26
  12  -7  -4    3.67    0.48
  11  -7  -4    0.88    0.14
  11  -7  -4    0.59    0.22
  11  -7  -4    0.49    0.11
  10  -7  -4    1.25    0.25
  10  -7  -4    1.46    0.22
  10  -7  -4    1.08    0.15
  10  -7  -4    0.93    0.14
   9  -7  -4    5.57    0.28
   9  -7  -4    5.67    0.33
   9  -7  -4    5.43    0.27
   9  -7  -4    5.59    0.39
   8  -7  -4    2.73    0.19
   8  -7  -4    3.16    0.40
   8  -7  -4    3.25    0.24
   8  -7  -4    3.05    0.19
   8  -7  -4    2.57    0.29
   7  -7  -4    0.63    0.13
   7  -7  -4    0.81    0.12
   7  -7  -4    0.87    0.16
   7  -7  -4    0.82    0.12
   7  -7  -4    0.46    0.18
   7  -7  -4    1.07    0.24
   6  -7  -4    0.06    0.06
   6  -7  -4   -0.04    0.10
   6  -7  -4    0.09    0.07
   6  -7  -4    0.05    0.12
   6  -7  -4    0.18    0.07
   6  -7  -4    0.14    0.07
   6  -7  -4    0.21    0.08
   5  -7  -4    0.73    0.12
   5  -7  -4    1.05    0.14
   5  -7  -4    0.63    0.18
   5  -7  -4    0.80    0.20
   5  -7  -4    0.89    0.11
   5  -7  -4    0.86    0.10
   5  -7  -4    0.66    0.12
   5  -7  -4    0.73    0.11
   4  -7  -4    0.17    0.08
   4  -7  -4    0.06    0.04
   4  -7  -4    0.17    0.12
   4  -7  -4    0.09    0.08
   4  -7  -4   -0.03    0.08
   4  -7  -4   -0.04    0.07
   4  -7  -4    0.03    0.07
  -4   7   4    0.05    0.13
   3  -7  -4    1.03    0.16
   3  -7  -4    0.62    0.13
   3  -7  -4    1.02    0.12
   3  -7  -4    1.16    0.22
  -3   7   4    0.67    0.19
   2  -7  -4   13.75    0.63
   2  -7  -4   13.75    0.56
   2  -7  -4   13.68    0.39
   2  -7  -4   14.82    0.57
  -2   7   4   12.71    0.63
  -2   7   4   13.19    0.59
   1  -7  -4    0.16    0.05
   1  -7  -4    0.25    0.12
   1  -7  -4    0.14    0.11
   1  -7  -4    0.10    0.12
  -1   7   4   -0.07    0.12
  -1   7   4   -0.05    0.11
   0  -7  -4    4.56    0.19
   0  -7  -4    4.84    0.39
   0   7   4    4.97    0.40
  -1  -7  -4    1.29    0.13
  -1  -7  -4    0.89    0.22
   1   7   4    0.98    0.22
  -2  -7  -4    0.38    0.10
  -2  -7  -4    0.20    0.15
   2   7   4    0.36    0.16
  -3  -7  -4    0.65    0.15
  -3  -7  -4    0.68    0.23
  -3  -7  -4    0.76    0.22
   3   7   4    0.60    0.20
  -4  -7  -4    0.09    0.17
  -4  -7  -4   -0.08    0.13
   4   7   4    0.09    0.15
  -5  -7  -4    0.48    0.26
  -5  -7  -4    1.14    0.26
   5   7   4    0.56    0.20
  -6  -7  -4    0.39    0.22
  -7  -7  -4    0.39    0.22
  13  -8  -4    1.74    0.35
  12  -8  -4    0.25    0.19
  11  -8  -4    4.99    0.29
  11  -8  -4    5.84    0.56
  11  -8  -4    5.00    0.28
  10  -8  -4    0.03    0.14
  10  -8  -4   -0.06    0.16
  10  -8  -4    0.12    0.08
  10  -8  -4    0.09    0.08
   9  -8  -4    0.05    0.07
   9  -8  -4    0.47    0.10
   9  -8  -4   -0.03    0.12
   9  -8  -4    0.08    0.16
   8  -8  -4    0.11    0.08
   8  -8  -4   -0.09    0.11
   8  -8  -4    0.09    0.09
   8  -8  -4    0.03    0.14
   8  -8  -4    0.01    0.07
   8  -8  -4    0.06    0.07
   7  -8  -4    5.20    0.29
   7  -8  -4    6.00    0.32
   7  -8  -4    5.60    0.29
   7  -8  -4    5.58    0.46
   7  -8  -4    5.61    0.27
   7  -8  -4    4.89    0.43
   6  -8  -4    0.42    0.11
   6  -8  -4    0.41    0.10
   6  -8  -4    0.35    0.10
   6  -8  -4    0.66    0.19
   6  -8  -4    0.36    0.16
   5  -8  -4   -0.05    0.04
   5  -8  -4    0.08    0.08
   5  -8  -4   -0.03    0.10
   5  -8  -4   -0.08    0.07
   5  -8  -4   -0.04    0.11
  -5   8   4   -0.09    0.14
   4  -8  -4    0.61    0.15
   4  -8  -4    0.76    0.20
   4  -8  -4    0.78    0.16
  -4   8   4    0.87    0.24
   3  -8  -4   48.57    1.50
   3  -8  -4   50.21    1.39
   3  -8  -4   48.70    1.38
  -3   8   4   47.90    1.46
   2  -8  -4   22.54    0.82
   2  -8  -4   22.50    0.60
   2  -8  -4   22.91    0.91
   2  -8  -4   22.89    0.83
  -2   8   4   23.65    0.93
  -2   8   4   22.33    0.85
   1  -8  -4   54.31    1.72
   1  -8  -4   53.89    1.72
   1  -8  -4   54.27    1.66
   1  -8  -4   54.81    1.27
  -1   8   4   53.26    1.65
  -1   8   4   55.74    1.57
   0  -8  -4   12.39    0.67
   0  -8  -4   12.22    0.39
   0   8   4   13.08    0.67
  -1  -8  -4    0.92    0.24
   1   8   4    0.92    0.23
  -2  -8  -4    1.87    0.34
   2   8   4    1.37    0.29
  -3  -8  -4   -0.09    0.15
  -3  -8  -4    0.23    0.16
   3   8   4    0.56    0.21
  -4  -8  -4   -0.01    0.14
   4   8   4   -0.15    0.14
  -5  -8  -4    0.02    0.16
  -6  -8  -4    1.32    0.34
  13  -9  -4    1.81    0.38
  12  -9  -4    0.86    0.26
  11  -9  -4    4.67    0.29
  11  -9  -4    4.51    0.29
  11  -9  -4    5.55    0.45
  10  -9  -4    0.24    0.15
  10  -9  -4    0.10    0.09
  10  -9  -4    0.14    0.22
  10  -9  -4    0.14    0.21
  10  -9  -4    0.20    0.10
   9  -9  -4    0.06    0.14
   9  -9  -4    0.23    0.10
   9  -9  -4    0.19    0.09
   9  -9  -4    0.27    0.13
   9  -9  -4    0.55    0.21
   8  -9  -4   14.13    0.54
   8  -9  -4   13.87    0.57
   8  -9  -4   14.87    0.81
   8  -9  -4   14.66    0.79
   8  -9  -4   13.16    0.53
   7  -9  -4    0.07    0.08
   7  -9  -4    0.02    0.14
   7  -9  -4    0.13    0.08
   7  -9  -4   -0.06    0.10
   7  -9  -4    0.09    0.09
   6  -9  -4    1.35    0.27
   6  -9  -4    1.62    0.21
   6  -9  -4    1.33    0.19
   6  -9  -4    1.33    0.15
  -6   9   4    1.16    0.26
   5  -9  -4    0.82    0.17
   5  -9  -4    0.85    0.17
   5  -9  -4    0.54    0.19
  -5   9   4    0.47    0.20
   4  -9  -4    0.28    0.15
   4  -9  -4    0.16    0.12
   4  -9  -4    0.26    0.11
  -4   9   4    0.27    0.17
   3  -9  -4    0.02    0.11
   3  -9  -4   -0.04    0.11
   3  -9  -4    0.04    0.10
  -3   9   4   -0.19    0.13
   2  -9  -4   27.51    1.07
   2  -9  -4   26.58    0.97
   2  -9  -4   27.43    0.73
   2  -9  -4   27.36    0.98
  -2   9   4   28.06    1.01
  -2   9   4   26.52    1.07
   1  -9  -4    2.46    0.37
  -1   9   4    2.32    0.35
  -1   9   4    2.28    0.31
   0  -9  -4    5.07    0.52
   0   9   4    5.72    0.47
  -1  -9  -4    0.51    0.23
   1   9   4    0.36    0.21
   2   9   4   -0.10    0.15
  -3  -9  -4    0.06    0.13
   3   9   4    0.12    0.19
  -4  -9  -4    3.05    0.44
   4   9   4    2.43    0.40
  -5  -9  -4    0.67    0.23
  13 -10  -4    0.24    0.21
  12 -10  -4    0.77    0.25
  12 -10  -4   -0.16    0.16
  11 -10  -4    1.46    0.20
  11 -10  -4    1.52    0.21
  11 -10  -4    1.11    0.33
  11 -10  -4    1.21    0.28
  10 -10  -4    3.02    0.25
  10 -10  -4    2.79    0.28
  10 -10  -4    3.40    0.50
  10 -10  -4    2.65    0.33
   9 -10  -4    3.41    0.27
   9 -10  -4    2.49    0.29
   9 -10  -4    3.19    0.27
   9 -10  -4    3.42    0.50
   9 -10  -4    3.23    0.47
   8 -10  -4    1.70    0.22
   8 -10  -4    1.52    0.21
   8 -10  -4    1.01    0.28
   8 -10  -4    0.96    0.29
   7 -10  -4    0.15    0.10
   7 -10  -4    0.00    0.08
   7 -10  -4    0.10    0.14
  -7  10   4    0.02    0.16
   6 -10  -4    6.09    0.49
   6 -10  -4    5.77    0.38
   6 -10  -4    6.31    0.39
  -6  10   4    6.62    0.50
   5 -10  -4    1.71    0.24
   5 -10  -4    1.51    0.31
   5 -10  -4    1.50    0.23
  -5  10   4    1.86    0.33
   4 -10  -4    8.43    0.58
   4 -10  -4    8.56    0.49
   4 -10  -4    8.18    0.48
  -4  10   4    8.78    0.56
   3 -10  -4    0.80    0.20
   3 -10  -4    1.11    0.22
   3 -10  -4    1.12    0.26
  -3  10   4    1.37    0.28
  -3  10   4    1.19    0.33
   2 -10  -4    4.67    0.51
   2 -10  -4    4.15    0.43
   2 -10  -4    4.22    0.42
  -2  10   4    5.52    0.50
  -2  10   4    4.97    0.49
   1 -10  -4    3.96    0.48
  -1  10   4    4.46    0.50
  -1  10   4    3.64    0.40
   0 -10  -4    0.56    0.25
   0  10   4    0.86    0.27
   1  10   4    0.42    0.22
   2  10   4    1.46    0.35
  -3 -10  -4    1.32    0.31
   3  10   4    1.26    0.32
  -4 -10  -4    0.04    0.17
   4  10   4    0.07    0.22
  12 -11  -4    0.29    0.24
  11 -11  -4    2.14    0.26
  11 -11  -4    2.08    0.42
  11 -11  -4    2.41    0.27
  10 -11  -4    0.07    0.11
  10 -11  -4   -0.19    0.12
  10 -11  -4    0.06    0.10
   9 -11  -4    0.08    0.11
   9 -11  -4    0.05    0.09
   9 -11  -4   -0.20    0.12
  -9  11   4    0.11    0.21
   8 -11  -4    0.23    0.12
   8 -11  -4    0.27    0.12
   8 -11  -4    0.38    0.20
  -8  11   4    0.48    0.23
   7 -11  -4    3.12    0.33
   7 -11  -4    2.58    0.41
   7 -11  -4    3.00    0.32
  -7  11   4    2.53    0.42
   6 -11  -4    0.13    0.12
   6 -11  -4   -0.10    0.11
   6 -11  -4    0.42    0.15
  -6  11   4    0.13    0.20
   5 -11  -4    0.29    0.19
   5 -11  -4    0.12    0.12
   5 -11  -4   -0.05    0.12
  -5  11   4    0.04    0.17
   4 -11  -4   -0.07    0.12
   4 -11  -4   -0.01    0.12
   4 -11  -4   -0.02    0.11
  -4  11   4    0.12    0.17
   3 -11  -4    0.13    0.14
   3 -11  -4    0.30    0.20
   3 -11  -4    0.36    0.16
  -3  11   4    0.48    0.23
  -3  11   4    0.70    0.25
   2 -11  -4    3.30    0.52
   2 -11  -4    2.49    0.35
   2 -11  -4    2.75    0.37
  -2  11   4    2.61    0.42
  -2  11   4    3.23    0.41
  -1  11   4    6.29    0.55
   0  11   4    1.74    0.37
   1  11   4    0.54    0.27
   2  11   4    0.04    0.21
  -3 -11  -4    1.69    0.36
   3  11   4    1.55    0.37
  12 -12  -4    0.32    0.25
  11 -12  -4    0.26    0.13
  11 -12  -4    0.00    0.20
  11 -12  -4    0.08    0.12
  10 -12  -4    0.01    0.12
  10 -12  -4    0.02    0.11
  10 -12  -4   -0.17    0.18
 -10  12   4    0.23    0.23
   9 -12  -4    1.25    0.23
   9 -12  -4    1.41    0.24
   9 -12  -4    1.24    0.36
  -9  12   4    0.77    0.28
   8 -12  -4    0.58    0.18
   8 -12  -4    0.74    0.28
   8 -12  -4    0.63    0.17
  -8  12   4    0.50    0.27
   7 -12  -4    0.13    0.19
   7 -12  -4    0.35    0.16
   7 -12  -4    0.07    0.12
  -7  12   4    0.11    0.21
   6 -12  -4    1.86    0.36
   6 -12  -4    2.21    0.31
   6 -12  -4    2.34    0.32
  -6  12   4    2.10    0.40
   5 -12  -4    0.39    0.17
   5 -12  -4    0.96    0.23
   5 -12  -4    0.78    0.27
  -5  12   4    0.60    0.24
   4 -12  -4    0.66    0.21
   4 -12  -4    0.41    0.25
   4 -12  -4    1.09    0.26
  -4  12   4    0.61    0.26
   3 -12  -4    0.39    0.18
   3 -12  -4    0.47    0.19
  -3  12   4   -0.06    0.21
  -3  12   4    0.74    0.25
  -2  12   4    0.25    0.21
  -2  12   4    0.19    0.21
  -1  12   4    1.41    0.35
   0  12   4    0.20    0.25
   1  12   4    1.02    0.35
   2  12   4    1.22    0.35
  11 -13  -4    2.66    0.33
  11 -13  -4    2.29    0.45
  11 -13  -4    2.68    0.33
 -11  13   4    3.39    0.57
  10 -13  -4    0.23    0.13
  10 -13  -4    0.18    0.20
  10 -13  -4    0.23    0.15
 -10  13   4    0.26    0.20
   9 -13  -4    2.56    0.45
   9 -13  -4    1.80    0.29
   9 -13  -4    2.33    0.32
  -9  13   4    1.58    0.40
   8 -13  -4   -0.38    0.13
   8 -13  -4   -0.23    0.11
   8 -13  -4   -0.10    0.11
  -8  13   4   -0.24    0.18
   7 -13  -4    0.26    0.20
   7 -13  -4    0.08    0.14
   7 -13  -4    0.46    0.18
  -7  13   4    0.25    0.24
   6 -13  -4    3.14    0.57
   6 -13  -4    2.96    0.39
   6 -13  -4    3.22    0.40
  -6  13   4    2.50    0.44
   5 -13  -4    2.14    0.34
   5 -13  -4    2.32    0.36
  -5  13   4    1.90    0.39
   4 -13  -4   -0.15    0.10
   4 -13  -4    0.11    0.17
  -4  13   4    0.07    0.21
   3 -13  -4    0.01    0.11
   3 -13  -4    0.11    0.14
  -3  13   4    0.31    0.24
  -3  13   4    0.50    0.22
  -2  13   4    3.20    0.44
  -2  13   4    2.09    0.46
  -1  13   4   -0.34    0.19
   0  13   4   -0.38    0.23
  10 -14  -4    4.64    0.64
   9 -14  -4    0.79    0.32
   9 -14  -4    1.09    0.26
   9 -14  -4    1.40    0.27
   8 -14  -4   -0.19    0.17
   8 -14  -4   -0.18    0.09
   8 -14  -4    0.17    0.16
  -8  14   4   -0.15    0.22
   7 -14  -4    0.46    0.21
   7 -14  -4    0.55    0.20
  -7  14   4    0.27    0.29
   6 -14  -4    1.49    0.32
   6 -14  -4    1.55    0.31
  -6  14   4    1.14    0.32
   5 -14  -4    0.07    0.16
   5 -14  -4    0.17    0.16
  -5  14   4    0.18    0.25
   4 -14  -4    0.40    0.21
   4 -14  -4    0.04    0.17
  -4  14   4    0.32    0.23
   3 -14  -4    0.29    0.22
   3 -14  -4    0.07    0.18
  -3  14   4    0.47    0.32
  -3  14   4    0.35    0.24
  -2  14   4    1.14    0.40
   7 -15  -4    2.07    0.36
   7 -15  -4    2.30    0.40
  -7  15   4    2.16    0.46
   6 -15  -4    2.22    0.38
   6 -15  -4    1.83    0.37
  -6  15   4    2.78    0.51
   5 -15  -4   -0.26    0.16
   5 -15  -4    0.13    0.16
  -5  15   4   -0.36    0.22
   1 -14   5    0.20    0.23
  -2  14  -5   -0.16    0.18
   2 -14   5    0.47    0.24
  -3  14  -5    1.76    0.38
   3 -14   5    1.27    0.32
  -4  14  -5    0.64    0.29
  -5  14  -5   -0.10    0.18
  -6  14  -5    0.14    0.25
  -7  14  -5    1.75    0.41
  -7  14  -5    1.25    0.32
  -8  14  -5    0.82    0.33
  -8  14  -5    0.35    0.25
  -1 -13   5    4.30    0.55
   0 -13   5    1.24    0.36
   1 -13   5    0.33    0.22
  -2  13  -5    1.79    0.34
   2 -13   5    1.23    0.32
  -3  13  -5    0.78    0.30
  -4  13  -5    3.38    0.48
  -5  13  -5    0.21    0.25
  -6  13  -5    0.79    0.25
  -6  13  -5    0.78    0.29
   6 -13   5    0.71    0.24
  -7  13  -5    0.18    0.25
  -7  13  -5   -0.01    0.17
   7 -13   5    0.11    0.16
  -8  13  -5    0.83    0.33
  -8  13  -5    1.48    0.36
   8 -13   5    1.46    0.31
   8 -13   5    2.23    0.46
   8 -13   5    1.36    0.34
  -9  13  -5    0.55    0.28
   9 -13   5    0.47    0.24
   9 -13   5    1.18    0.31
   9 -13   5    0.53    0.25
  -3 -12   5    0.06    0.19
  -2 -12   5    7.17    0.62
  -1 -12   5    0.22    0.20
   0 -12   5    3.77    0.48
  -1  12  -5    0.81    0.24
   1 -12   5    0.87    0.26
  -2  12  -5   -0.01    0.16
   2 -12   5    0.28    0.20
  -3  12  -5    0.58    0.22
  -4  12  -5    3.06    0.44
  -5  12  -5   -0.02    0.19
  -5  12  -5    0.10    0.16
  -6  12  -5    2.45    0.43
  -6  12  -5    1.46    0.30
   6 -12   5    1.64    0.30
  -7  12  -5    0.92    0.27
  -7  12  -5    0.57    0.27
   7 -12   5    0.68    0.22
  -8  12  -5    0.26    0.24
  -8  12  -5    0.12    0.20
   8 -12   5    0.59    0.25
   8 -12   5    0.48    0.22
   8 -12   5    0.26    0.20
  -9  12  -5    1.24    0.32
  -9  12  -5    0.58    0.28
   9 -12   5    0.57    0.25
   9 -12   5    0.08    0.18
   9 -12   5    0.52    0.21
 -10  12  -5    0.27    0.21
 -10  12  -5    0.18    0.23
  10 -12   5    0.11    0.18
  10 -12   5    0.36    0.21
  10 -12   5    0.57    0.20
  -4 -11   5    0.72    0.30
  -3 -11   5    4.02    0.52
  -2 -11   5    0.79    0.27
  -1 -11   5    1.11    0.29
   0  11  -5    0.09    0.14
   0 -11   5    0.21    0.16
  -1  11  -5    4.45    0.45
   1 -11   5    4.05    0.46
  -2  11  -5    3.67    0.43
  -3  11  -5   12.25    0.68
  -4  11  -5   12.21    0.68
  -4  11  -5   11.86    0.60
  -5  11  -5    1.88    0.32
  -5  11  -5    2.18    0.37
   5 -11   5    2.01    0.31
  -6  11  -5    1.04    0.25
  -6  11  -5    1.15    0.29
   6 -11   5    0.37    0.18
  -7  11  -5    1.70    0.34
  -7  11  -5    1.51    0.34
   7 -11   5    1.13    0.27
  -8  11  -5    0.44    0.21
  -8  11  -5    0.25    0.20
   8 -11   5    0.00    0.15
   8 -11   5   -0.02    0.14
   8 -11   5    0.29    0.15
  -9  11  -5    6.29    0.66
  -9  11  -5    6.47    0.67
   9 -11   5    5.89    0.60
   9 -11   5    4.84    0.54
   9 -11   5    5.97    0.61
 -10  11  -5    0.66    0.31
 -10  11  -5    0.43    0.27
  10 -11   5    0.23    0.19
  10 -11   5    0.34    0.21
  10 -11   5    0.19    0.19
 -11  11  -5    0.70    0.30
 -11  11  -5    0.36    0.28
  11 -11   5    0.57    0.22
  11 -11   5    0.46    0.27
  11 -11   5    0.47    0.21
  -5 -10   5    0.66    0.27
  -4 -10   5    0.95    0.29
  -3 -10   5    0.46    0.23
  -2 -10   5    0.46    0.21
   1  10  -5    0.89    0.20
  -1 -10   5    0.91    0.24
   0  10  -5    0.13    0.14
   0 -10   5    0.10    0.14
   0 -10   5    0.25    0.13
  -1  10  -5    0.33    0.17
   1 -10   5    0.12    0.15
   1 -10   5    0.03    0.10
  -2  10  -5    1.18    0.24
  -2  10  -5    1.43    0.31
   2 -10   5    1.14    0.18
  -3  10  -5    0.21    0.18
  -3  10  -5    0.18    0.19
   3 -10   5    0.16    0.10
  -4  10  -5    0.52    0.18
  -4  10  -5    0.23    0.20
   4 -10   5    0.10    0.09
   4 -10   5    0.15    0.12
  -5  10  -5   12.00    0.61
  -5  10  -5   13.09    0.71
   5 -10   5   12.06    0.64
   5 -10   5   12.32    0.51
  -6  10  -5   16.41    0.76
  -6  10  -5   14.87    0.72
  -6  10  -5   15.73    0.82
   6 -10   5   14.68    0.72
   6 -10   5   15.50    0.60
  -7  10  -5    0.84    0.27
  -7  10  -5    0.54    0.22
   7 -10   5    0.50    0.15
   7 -10   5    0.55    0.18
  -8  10  -5    0.42    0.24
  -8  10  -5    0.38    0.21
   8 -10   5    1.12    0.26
   8 -10   5    0.00    0.13
   8 -10   5    0.33    0.17
  -9  10  -5    0.07    0.19
  -9  10  -5   -0.09    0.17
   9 -10   5   -0.11    0.12
   9 -10   5    0.13    0.19
   9 -10   5   -0.20    0.13
 -10  10  -5    1.00    0.33
 -10  10  -5    1.15    0.32
  10 -10   5    0.72    0.23
  10 -10   5    0.43    0.20
  10 -10   5    0.38    0.18
 -11  10  -5    0.58    0.28
 -11  10  -5    0.07    0.25
  11 -10   5   -0.02    0.15
  11 -10   5    0.39    0.21
  11 -10   5    0.15    0.20
  -6  -9   5    1.32    0.36
  -5  -9   5   -0.02    0.23
  -4  -9   5    1.07    0.28
  -3  -9   5    0.00    0.13
  -2  -9   5    2.48    0.36
   1   9  -5    3.14    0.40
   1   9  -5    3.49    0.29
  -1  -9   5    3.67    0.34
  -1  -9   5    2.62    0.37
   0   9  -5    0.11    0.16
   0   9  -5    0.42    0.16
   0  -9   5    0.15    0.14
   0  -9   5    0.30    0.13
  -1   9  -5    0.70    0.20
  -1   9  -5    1.13    0.26
   1  -9   5    0.81    0.16
  -2   9  -5    0.94    0.22
  -2   9  -5    0.81    0.25
   2  -9   5    0.88    0.15
  -3   9  -5    1.12    0.28
  -3   9  -5    1.47    0.27
  -3   9  -5    0.96    0.19
   3  -9   5    1.12    0.21
   3  -9   5    1.04    0.17
  -4   9  -5    4.39    0.33
  -4   9  -5    3.67    0.42
   4  -9   5    3.61    0.26
   4  -9   5    3.37    0.37
  -5   9  -5    1.46    0.25
  -5   9  -5    1.61    0.31
  -5   9  -5    1.44    0.26
   5  -9   5    1.34    0.19
   5  -9   5    1.79    0.28
  -6   9  -5    2.88    0.41
  -6   9  -5    4.34    0.39
  -6   9  -5    4.09    0.42
   6  -9   5    4.62    0.38
   6  -9   5    4.47    0.31
  -7   9  -5    5.90    0.46
  -7   9  -5    5.32    0.44
   7  -9   5    5.79    0.45
  -8   9  -5    1.51    0.34
  -8   9  -5    1.43    0.30
   8  -9   5    1.10    0.26
   8  -9   5    1.48    0.29
   8  -9   5    1.22    0.26
  -9   9  -5    0.27    0.20
  -9   9  -5    0.03    0.18
   9  -9   5   -0.08    0.13
   9  -9   5   -0.06    0.12
   9  -9   5    0.23    0.15
 -10   9  -5    0.75    0.27
 -10   9  -5    0.78    0.30
  10  -9   5    0.71    0.22
  10  -9   5    1.03    0.26
  10  -9   5    0.77    0.25
 -11   9  -5    0.20    0.24
 -11   9  -5    0.11    0.24
  11  -9   5    0.37    0.25
  11  -9   5    0.16    0.19
  11  -9   5    0.43    0.20
   7   8  -5    6.86    0.70
   7   8  -5    8.07    0.63
  -7  -8   5    6.44    0.68
  -6  -8   5    0.82    0.29
  -5  -8   5    0.25    0.19
  -4  -8   5    0.51    0.21
  -3  -8   5    0.71    0.22
   2   8  -5    0.39    0.19
   2   8  -5    0.35    0.12
  -2  -8   5    0.26    0.19
  -2  -8   5    0.62    0.17
   1   8  -5    0.51    0.20
   1   8  -5    0.60    0.22
   1   8  -5    0.31    0.13
  -1  -8   5    0.28    0.13
  -1  -8   5    0.31    0.16
   0   8  -5    0.74    0.23
   0   8  -5    0.56    0.21
   0   8  -5    0.78    0.19
   0  -8   5    1.23    0.24
   0  -8   5    1.00    0.17
  -1   8  -5    1.67    0.25
  -1   8  -5    1.36    0.28
  -1   8  -5    1.26    0.27
   1  -8   5    1.92    0.21
  -2   8  -5    0.19    0.15
  -2   8  -5    0.04    0.09
  -2   8  -5    0.03    0.18
   2  -8   5    0.07    0.08
  -3   8  -5    0.17    0.15
  -3   8  -5    0.29    0.11
   3  -8   5    0.29    0.13
   3  -8   5    0.29    0.11
  -4   8  -5    9.51    0.49
  -4   8  -5    9.58    0.57
  -4   8  -5    9.24    0.47
   4  -8   5    9.91    0.52
   4  -8   5    9.86    0.43
  -5   8  -5    2.56    0.32
  -5   8  -5    2.76    0.38
  -5   8  -5    2.67    0.32
   5  -8   5    2.37    0.30
   5  -8   5    1.87    0.23
  -6   8  -5    7.39    0.49
  -6   8  -5    6.88    0.49
   6  -8   5    7.63    0.50
  -7   8  -5    0.26    0.17
  -7   8  -5    0.07    0.15
   7  -8   5   -0.03    0.10
  -8   8  -5   -0.15    0.13
  -8   8  -5   -0.17    0.13
   8  -8   5    0.02    0.11
   8  -8   5   -0.10    0.10
   8  -8   5   -0.10    0.11
  -9   8  -5    0.91    0.28
  -9   8  -5    1.27    0.32
   9  -8   5    0.94    0.25
   9  -8   5    1.35    0.28
   9  -8   5    1.38    0.29
 -10   8  -5    0.09    0.20
 -10   8  -5    0.22    0.22
  10  -8   5   -0.23    0.10
  10  -8   5   -0.11    0.18
  10  -8   5   -0.07    0.13
 -11   8  -5    0.35    0.29
 -11   8  -5    0.09    0.21
  11  -8   5    0.10    0.23
  11  -8   5    0.25    0.19
  11  -8   5    0.07    0.13
 -12   8  -5   -0.23    0.22
 -12   8  -5   -0.12    0.24
  12  -8   5   -0.38    0.19
   8   7  -5    1.75    0.37
   8   7  -5    1.95    0.37
  -8  -7   5    1.83    0.41
   7   7  -5    0.81    0.26
   7   7  -5    1.00    0.28
  -7  -7   5    1.02    0.30
   6   7  -5    0.33    0.16
   6   7  -5    0.54    0.21
  -6  -7   5    0.50    0.23
   5   7  -5    0.27    0.21
  -5  -7   5    0.51    0.22
  -4  -7   5    0.36    0.18
   3   7  -5    0.47    0.19
   3   7  -5    0.39    0.17
   3   7  -5    0.30    0.10
  -3  -7   5    0.58    0.19
   2   7  -5   10.82    0.57
   2   7  -5   10.67    0.44
   2   7  -5   12.23    0.63
  -2  -7   5   11.09    0.60
  -2  -7   5   11.02    0.52
   1   7  -5    4.19    0.39
   1   7  -5    4.06    0.29
   1   7  -5    4.61    0.42
  -1  -7   5    4.43    0.30
  -1  -7   5    4.33    0.36
   0   7  -5    1.97    0.31
   0   7  -5    2.54    0.27
   0   7  -5    1.88    0.31
   0  -7   5    2.02    0.23
   0  -7   5    2.00    0.28
  -1   7  -5    0.43    0.19
  -1   7  -5    1.24    0.26
  -1   7  -5    0.99    0.25
   1  -7   5    0.49    0.12
  -2   7  -5    0.29    0.18
  -2   7  -5    0.28    0.16
  -2   7  -5   -0.01    0.07
   2  -7   5   -0.05    0.07
   2  -7   5    0.21    0.11
  -3   7  -5    2.77    0.27
  -3   7  -5    2.69    0.26
  -3   7  -5    2.52    0.32
   3  -7   5    2.49    0.21
   3  -7   5    2.25    0.28
  -4   7  -5    7.32    0.41
  -4   7  -5    6.48    0.47
  -4   7  -5    6.77    0.39
   4  -7   5    7.53    0.37
   4  -7   5    7.39    0.43
  -5   7  -5    1.75    0.28
  -5   7  -5    1.93    0.29
   5  -7   5    1.92    0.27
  -6   7  -5    0.17    0.14
  -6   7  -5    0.16    0.15
   6  -7   5    0.23    0.12
  -7   7  -5    2.44    0.37
  -7   7  -5    2.16    0.34
   7  -7   5    2.42    0.34
  -8   7  -5    0.31    0.19
  -8   7  -5    0.89    0.26
   8  -7   5    0.65    0.20
   8  -7   5    0.56    0.19
   8  -7   5    0.47    0.20
  -9   7  -5    0.13    0.18
  -9   7  -5   -0.05    0.15
   9  -7   5    0.21    0.18
   9  -7   5   -0.09    0.10
   9  -7   5    0.22    0.15
 -10   7  -5    0.28    0.23
 -10   7  -5    0.12    0.20
  10  -7   5   -0.16    0.11
  10  -7   5   -0.12    0.17
  10  -7   5   -0.09    0.13
 -11   7  -5    0.57    0.28
 -11   7  -5    0.80    0.30
  11  -7   5    1.08    0.26
  11  -7   5    1.13    0.29
  11  -7   5    0.88    0.30
  12  -7   5   12.35    0.86
  12  -7   5   13.21    0.80
  12  -7   5   12.97    0.79
   9   6  -5    1.13    0.27
   9   6  -5    0.92    0.28
  -9  -6   5    0.77    0.30
   8   6  -5    0.95    0.27
   8   6  -5    0.36    0.19
  -8  -6   5    0.49    0.25
   7   6  -5    0.37    0.18
   7   6  -5    0.14    0.16
  -7  -6   5    0.38    0.21
   6   6  -5   -0.05    0.12
   6   6  -5    0.03    0.14
  -6  -6   5    0.38    0.18
   5   6  -5    0.08    0.11
   5   6  -5    0.13    0.12
  -5  -6   5   -0.02    0.16
   4   6  -5    1.20    0.22
   4   6  -5    1.37    0.24
   4   6  -5    1.47    0.26
   4   6  -5    1.30    0.23
  -4  -6   5    1.07    0.24
   3   6  -5   18.72    0.75
   3   6  -5   19.98    0.60
   3   6  -5   19.80    0.82
   3   6  -5   19.68    0.58
  -3  -6   5   18.82    0.74
  -3  -6   5   19.76    0.82
   2   6  -5   20.02    0.64
   2   6  -5   19.61    0.78
   2   6  -5   19.21    0.82
  -2  -6   5   20.07    0.72
  -2  -6   5   20.19    0.81
   1   6  -5    7.12    0.46
   1   6  -5    6.96    0.36
   1   6  -5    6.84    0.48
  -1  -6   5    7.16    0.43
  -1  -6   5    7.03    0.37
   0   6  -5   -0.03    0.11
   0   6  -5   -0.13    0.12
   0   6  -5    0.08    0.16
   0  -6   5    0.04    0.07
  -1   6  -5    0.43    0.10
  -1   6  -5    0.53    0.19
   1  -6   5    0.50    0.12
  -2   6  -5   10.83    0.42
  -2   6  -5   10.40    0.41
   2  -6   5   10.72    0.44
   2  -6   5   11.50    0.51
  -3   6  -5    3.00    0.24
  -3   6  -5    2.85    0.23
   3  -6   5    2.70    0.29
   3  -6   5    2.68    0.22
  -4   6  -5    0.67    0.17
  -4   6  -5    0.36    0.15
   4  -6   5    0.74    0.17
  -5   6  -5    1.54    0.26
  -5   6  -5    1.24    0.23
   5  -6   5    1.55    0.24
  -6   6  -5    0.63    0.20
  -6   6  -5    0.56    0.19
   6  -6   5    0.60    0.18
  -7   6  -5    0.57    0.24
  -7   6  -5    0.70    0.25
   7  -6   5    0.69    0.21
  -8   6  -5   -0.18    0.17
  -8   6  -5    0.08    0.18
   8  -6   5    0.02    0.10
   8  -6   5   -0.03    0.11
   8  -6   5    0.05    0.09
   8  -6   5   -0.04    0.12
  -9   6  -5   -0.19    0.18
  -9   6  -5   -0.01    0.18
   9  -6   5    0.06    0.12
   9  -6   5    0.12    0.11
   9  -6   5   -0.04    0.14
   9  -6   5    0.09    0.15
 -10   6  -5    0.34    0.26
 -10   6  -5    0.03    0.23
  10  -6   5    0.11    0.16
  10  -6   5    0.16    0.15
  10  -6   5    0.23    0.20
 -11   6  -5    0.06    0.21
 -11   6  -5    0.40    0.26
  11  -6   5    0.03    0.19
  11  -6   5    0.15    0.17
  11  -6   5   -0.23    0.11
 -12   6  -5    0.89    0.35
 -12   6  -5    0.85    0.34
  12  -6   5    1.04    0.30
  12  -6   5    1.11    0.34
  12  -6   5    0.42    0.25
 -10  -5   5    0.58    0.29
   9   5  -5    1.14    0.28
   9   5  -5    1.70    0.31
  -9  -5   5    0.94    0.30
   8   5  -5    1.08    0.25
   8   5  -5    1.61    0.30
  -8  -5   5    1.40    0.33
   7   5  -5    0.07    0.14
   7   5  -5    0.37    0.16
  -7  -5   5   -0.04    0.15
   6   5  -5    0.40    0.15
   6   5  -5    0.83    0.19
   6   5  -5    0.12    0.13
  -6  -5   5    0.25    0.17
   5   5  -5    0.71    0.17
   5   5  -5    0.83    0.20
   5   5  -5    0.55    0.17
   5   5  -5    0.39    0.16
  -5  -5   5    0.16    0.16
   4   5  -5    0.01    0.09
   4   5  -5    0.10    0.13
   4   5  -5    0.13    0.05
   4   5  -5   -0.06    0.06
   4   5  -5    0.00    0.13
   4   5  -5    0.01    0.09
  -4  -5   5    0.55    0.18
  -4  -5   5    0.01    0.10
   3   5  -5   25.58    0.88
   3   5  -5   25.91    0.89
   3   5  -5   25.07    0.68
   3   5  -5   25.94    0.94
   3   5  -5   25.40    0.70
   3   5  -5   24.81    0.87
  -3  -5   5   26.00    0.93
  -3  -5   5   25.50    0.87
   2   5  -5   21.98    0.66
   2   5  -5   21.44    0.81
   2   5  -5   21.49    0.85
  -2  -5   5   21.96    0.74
  -2  -5   5   20.65    0.80
   1   5  -5    8.64    0.51
   1   5  -5    8.35    0.49
  -1  -5   5    9.52    0.42
  -1  -5   5    9.57    0.47
   0   5  -5    4.17    0.36
   0   5  -5    5.03    0.39
   0  -5   5    4.18    0.26
  -1   5  -5    5.36    0.41
  -1   5  -5    5.39    0.24
   1  -5   5    5.42    0.38
   1  -5   5    6.44    0.32
   1  -5   5    5.61    0.33
  -2   5  -5    2.01    0.19
  -2   5  -5    1.92    0.17
   2  -5   5    1.80    0.22
   2  -5   5    1.86    0.20
   2  -5   5    2.50    0.29
  -3   5  -5    0.10    0.10
  -3   5  -5    0.18    0.10
   3  -5   5    0.14    0.12
   3  -5   5    0.21    0.10
  -4   5  -5    4.62    0.34
  -4   5  -5    5.21    0.34
   4  -5   5    4.95    0.34
   4  -5   5    5.01    0.34
  -5   5  -5    7.33    0.45
  -5   5  -5    7.96    0.48
   5  -5   5    7.47    0.43
   5  -5   5    7.52    0.44
   5  -5   5    7.56    0.25
  -6   5  -5    0.74    0.21
  -6   5  -5    0.47    0.19
   6  -5   5    0.79    0.20
   6  -5   5    0.55    0.08
   6  -5   5    0.63    0.13
   6  -5   5    0.53    0.16
  -7   5  -5    7.71    0.54
  -7   5  -5    7.75    0.53
   7  -5   5    8.09    0.40
   7  -5   5    8.08    0.43
   7  -5   5    7.26    0.50
  -8   5  -5   -0.16    0.13
  -8   5  -5   -0.01    0.16
   8  -5   5   -0.09    0.11
   8  -5   5    0.06    0.10
   8  -5   5    0.21    0.13
   8  -5   5    0.08    0.11
  -9   5  -5    5.99    0.51
  -9   5  -5    5.79    0.63
  -9   5  -5    6.04    0.64
   9  -5   5    5.95    0.47
   9  -5   5    6.09    0.40
   9  -5   5    5.73    0.50
   9  -5   5    6.35    0.49
 -10   5  -5   -0.10    0.20
 -10   5  -5    0.35    0.23
 -10   5  -5    0.09    0.19
  10  -5   5    0.74    0.20
  10  -5   5    0.27    0.22
  10  -5   5    0.39    0.20
  10  -5   5    0.48    0.20
 -11   5  -5    0.16    0.20
 -11   5  -5   -0.12    0.21
 -11   5  -5    0.02    0.21
  11  -5   5    0.03    0.16
  11  -5   5    0.14    0.17
 -12   5  -5    1.52    0.48
 -12   5  -5    1.49    0.39
 -12   5  -5    2.20    0.50
  12  -5   5    1.86    0.38
  12  -5   5    1.95    0.38
  10   4  -5    0.64    0.27
  10   4  -5    1.22    0.27
  10   4  -5    0.52    0.21
 -10  -4   5    0.98    0.34
   9   4  -5    0.13    0.12
   9   4  -5    0.14    0.13
  -9  -4   5   -0.19    0.15
   8   4  -5    1.09    0.24
   8   4  -5    0.77    0.21
  -8  -4   5    1.34    0.33
   7   4  -5   -0.17    0.09
   7   4  -5   -0.06    0.09
  -7  -4   5    0.07    0.15
   6   4  -5    0.37    0.14
   6   4  -5    1.06    0.20
   6   4  -5    0.88    0.15
   6   4  -5    0.49    0.15
  -6  -4   5    1.03    0.24
   5   4  -5    0.65    0.16
   5   4  -5    0.47    0.17
   5   4  -5    0.23    0.11
   5   4  -5    0.45    0.10
   5   4  -5    0.44    0.16
  -5  -4   5    0.56    0.19
   4   4  -5   25.22    0.84
   4   4  -5   23.83    0.67
   4   4  -5   24.61    0.84
   4   4  -5   24.06    0.88
   4   4  -5   25.14    0.84
   4   4  -5   24.33    0.61
  -4  -4   5   24.91    0.91
  -4  -4   5   23.84    0.86
   3   4  -5   35.01    1.04
   3   4  -5   35.57    1.05
   3   4  -5   35.10    1.08
   3   4  -5   33.98    1.12
   3   4  -5   34.03    0.83
  -3  -4   5   35.76    1.11
  -3  -4   5   34.61    1.05
   2   4  -5   91.78    2.37
   2   4  -5   91.03    2.33
  -2  -4   5   95.90    2.34
  -2  -4   5   91.58    2.26
   1   4  -5    3.21    0.30
   1   4  -5    3.16    0.18
   1   4  -5    3.74    0.34
  -1  -4   5    3.11    0.23
   0   4  -5    0.20    0.14
   0   4  -5    0.46    0.16
   0   4  -5    0.18    0.04
   0  -4   5    0.00    0.07
  -1   4  -5    9.53    0.33
  -1   4  -5    9.16    0.51
  -1   4  -5    9.77    0.33
   1  -4   5   10.36    0.44
   1  -4   5    9.58    0.46
   1  -4   5    9.97    0.40
  -2   4  -5   13.87    0.50
  -2   4  -5   14.59    0.49
   2  -4   5   14.24    0.46
   2  -4   5   13.82    0.52
   2  -4   5   14.88    0.56
   2  -4   5   13.91    0.57
  -3   4  -5   35.46    1.02
  -3   4  -5   35.81    1.04
   3  -4   5   35.60    1.06
   3  -4   5   34.89    0.89
   3  -4   5   35.68    1.07
  -4   4  -5    2.72    0.30
  -4   4  -5    3.08    0.31
   4  -4   5    2.54    0.28
   4  -4   5    2.63    0.27
   4  -4   5    2.60    0.15
  -5   4  -5    0.41    0.17
  -5   4  -5    0.09    0.14
   5  -4   5    0.28    0.10
   5  -4   5    0.27    0.07
   5  -4   5    0.19    0.12
   5  -4   5    0.37    0.13
  -6   4  -5    0.07    0.16
  -6   4  -5    0.14    0.17
  -6   4  -5    0.05    0.11
   6  -4   5    0.01    0.09
   6  -4   5    0.03    0.09
   6  -4   5    0.03    0.06
  -7   4  -5    1.11    0.26
  -7   4  -5    1.41    0.29
  -7   4  -5    1.12    0.23
   7  -4   5    1.48    0.16
   7  -4   5    1.15    0.20
   7  -4   5    1.08    0.18
  -8   4  -5    1.92    0.35
  -8   4  -5    1.77    0.33
  -8   4  -5    2.86    0.37
   8  -4   5    2.23    0.29
   8  -4   5    2.08    0.37
  -9   4  -5    1.62    0.36
  -9   4  -5    2.17    0.33
  -9   4  -5    1.56    0.35
   9  -4   5    2.33    0.35
   9  -4   5    2.76    0.34
   9  -4   5    2.64    0.36
 -10   4  -5   -0.07    0.17
 -10   4  -5    0.34    0.19
 -10   4  -5    0.01    0.14
  10  -4   5    0.02    0.13
  10  -4   5    0.01    0.11
  10  -4   5    0.12    0.14
 -11   4  -5    0.35    0.24
 -11   4  -5    0.13    0.22
 -11   4  -5   -0.36    0.13
  11  -4   5    0.03    0.17
  11  -4   5    0.22    0.16
  11  -4   5    0.26    0.17
 -12   4  -5    0.14    0.29
 -12   4  -5   -0.02    0.22
  11   3  -5    0.13    0.15
  11   3  -5   -0.49    0.19
  11   3  -5   -0.09    0.14
 -11  -3   5   -0.07    0.22
  10   3  -5    0.82    0.27
  10   3  -5    1.38    0.28
  10   3  -5    1.36    0.28
 -10  -3   5    1.44    0.36
   9   3  -5    2.82    0.34
   9   3  -5    2.71    0.34
   9   3  -5    1.89    0.35
  -9  -3   5    2.95    0.44
   8   3  -5    1.07    0.22
   8   3  -5    1.15    0.22
   8   3  -5    0.94    0.26
  -8  -3   5    0.84    0.26
   7   3  -5    0.17    0.12
   7   3  -5    0.02    0.10
   7   3  -5    0.16    0.11
  -7  -3   5    0.07    0.13
   6   3  -5    2.53    0.21
   6   3  -5    2.72    0.29
   6   3  -5    3.17    0.29
   6   3  -5    3.03    0.30
   6   3  -5    2.90    0.23
  -6  -3   5    2.57    0.35
   5   3  -5    1.93    0.18
   5   3  -5    2.09    0.27
   5   3  -5    1.80    0.23
   5   3  -5    1.95    0.23
   5   3  -5    1.96    0.23
  -5  -3   5    1.96    0.26
  -5  -3   5    1.80    0.28
   4   3  -5    5.08    0.22
   4   3  -5    5.60    0.34
   4   3  -5    4.80    0.30
   4   3  -5    5.17    0.37
   4   3  -5    4.97    0.20
   4   3  -5    4.96    0.30
  -4  -3   5    4.62    0.33
  -4  -3   5    4.98    0.36
   3   3  -5    7.25    0.39
   3   3  -5    6.48    0.34
   3   3  -5    7.61    0.42
   3   3  -5    6.98    0.21
   3   3  -5    6.90    0.35
  -3  -3   5    7.35    0.38
   2   3  -5   62.52    1.57
   2   3  -5   63.13    1.64
   2   3  -5   61.12    1.67
   2   3  -5   63.70    1.57
   2   3  -5   62.37    1.46
  -2  -3   5   62.27    1.59
   1   3  -5   15.82    0.55
   1   3  -5   15.91    0.61
   1   3  -5   16.11    0.43
   1   3  -5   15.70    0.55
   1   3  -5   15.83    0.63
  -1  -3   5   15.65    0.55
   0   3  -5    0.64    0.15
   0   3  -5    0.70    0.07
   0   3  -5    0.78    0.07
   0  -3   5    0.48    0.11
  -1   3  -5    7.32    0.28
  -1   3  -5    7.74    0.29
   1  -3   5    6.99    0.33
   1  -3   5    7.56    0.31
   1  -3   5    6.88    0.35
   1  -3   5    8.13    0.39
  -2   3  -5    3.10    0.21
  -2   3  -5    3.33    0.21
   2  -3   5    2.71    0.17
   2  -3   5    2.90    0.24
  -3   3  -5    0.08    0.08
  -3   3  -5    0.01    0.09
   3  -3   5    0.16    0.10
   3  -3   5    0.02    0.05
  -4   3  -5    4.50    0.31
  -4   3  -5    4.12    0.31
   4  -3   5    4.52    0.27
   4  -3   5    4.33    0.28
   4  -3   5    4.35    0.22
  -5   3  -5    0.76    0.15
  -5   3  -5    1.17    0.22
  -5   3  -5    0.93    0.20
   5  -3   5    0.66    0.14
   5  -3   5    0.74    0.14
   5  -3   5    0.81    0.12
  -6   3  -5    0.20    0.16
  -6   3  -5    0.18    0.12
  -6   3  -5    0.22    0.17
   6  -3   5    0.11    0.08
   6  -3   5    0.02    0.09
   6  -3   5    0.17    0.11
  -7   3  -5    2.73    0.38
  -7   3  -5    2.78    0.38
  -7   3  -5    3.04    0.35
   7  -3   5    2.92    0.31
   7  -3   5    3.08    0.22
  -8   3  -5    0.18    0.15
  -8   3  -5    0.27    0.20
  -8   3  -5    0.20    0.18
   8  -3   5    0.22    0.11
   8  -3   5    0.07    0.12
  -9   3  -5    0.21    0.15
  -9   3  -5    0.27    0.24
  -9   3  -5    0.37    0.24
   9  -3   5    0.24    0.16
   9  -3   5   -0.04    0.11
   9  -3   5    0.11    0.12
 -10   3  -5   -0.03    0.22
 -10   3  -5    0.37    0.21
 -10   3  -5    0.00    0.18
  10  -3   5    0.13    0.14
  10  -3   5    0.08    0.15
  10  -3   5    0.33    0.17
 -11   3  -5    3.05    0.50
  11  -3   5    1.26    0.29
  11  -3   5    2.40    0.38
  11  -3   5    1.93    0.37
  11   2  -5    0.75    0.22
  11   2  -5    0.93    0.30
  11   2  -5    1.07    0.24
 -11  -2   5    0.92    0.31
  10   2  -5    2.31    0.31
  10   2  -5    2.26    0.32
  10   2  -5    2.12    0.40
 -10  -2   5    2.51    0.43
   9   2  -5    0.15    0.12
   9   2  -5    0.05    0.10
   9   2  -5    0.35    0.20
  -9  -2   5   -0.01    0.17
   8   2  -5    1.96    0.33
   8   2  -5    2.09    0.27
   8   2  -5    1.80    0.25
  -8  -2   5    1.62    0.32
   7   2  -5   13.59    0.56
   7   2  -5   13.69    0.69
   7   2  -5   12.21    0.45
   7   2  -5   13.78    0.56
   7   2  -5   14.01    0.58
   7   2  -5   13.00    0.57
  -7  -2   5   14.28    0.71
   6   2  -5    0.42    0.12
   6   2  -5    0.35    0.11
   6   2  -5    0.23    0.10
   6   2  -5    0.28    0.14
   6   2  -5    0.14    0.16
   6   2  -5    0.39    0.13
  -6  -2   5    0.32    0.18
   5   2  -5    1.07    0.19
   5   2  -5    1.07    0.16
   5   2  -5    1.03    0.16
   5   2  -5    1.22    0.18
   5   2  -5    0.89    0.15
   5   2  -5    1.00    0.16
   5   2  -5    1.04    0.14
   5   2  -5    1.06    0.10
  -5  -2   5    1.07    0.20
   4   2  -5    7.89    0.36
   4   2  -5    8.16    0.35
   4   2  -5    8.15    0.29
   4   2  -5    8.10    0.41
   4   2  -5    7.59    0.37
   4   2  -5    8.10    0.28
   4   2  -5    8.34    0.36
   4   2  -5    7.80    0.35
  -4  -2   5    8.05    0.42
   3   2  -5  147.48    3.33
   3   2  -5  148.57    3.38
   3   2  -5  148.38    3.43
   3   2  -5  139.31    3.28
   3   2  -5  149.96    3.33
   3   2  -5  147.07    3.33
   3   2  -5  150.46    3.33
   3   2  -5  148.87    3.16
  -3  -2   5  149.40    3.42
   2   2  -5   47.42    1.28
   2   2  -5   48.14    1.23
   2   2  -5   48.00    1.12
   2   2  -5   48.69    1.22
   2   2  -5   48.07    1.23
   2   2  -5   48.63    1.32
   2   2  -5   48.76    1.22
  -2  -2   5   49.42    1.28
   1   2  -5    0.86    0.12
   1   2  -5    0.50    0.13
   1   2  -5    0.52    0.10
   1   2  -5    0.76    0.14
   1   2  -5    0.66    0.11
   1   2  -5    0.49    0.10
  -1  -2   5    0.68    0.12
  -1  -2   5    0.66    0.12
   0   2  -5   11.87    0.48
   0   2  -5   11.59    0.34
   0   2  -5   12.06    0.34
   0  -2   5   11.31    0.42
   0  -2   5   11.31    0.43
   0  -2   5   11.56    0.47
  -1   2  -5    1.00    0.12
  -1   2  -5    1.02    0.12
   1  -2   5    0.83    0.12
   1  -2   5    0.71    0.13
   1  -2   5    0.95    0.14
  -2   2  -5   12.97    0.47
  -2   2  -5   12.78    0.47
   2  -2   5   13.22    0.49
   2  -2   5   13.16    0.43
  -3   2  -5    1.70    0.15
  -3   2  -5    1.61    0.21
  -3   2  -5    1.78    0.22
   3  -2   5    1.74    0.19
   3  -2   5    1.66    0.16
   3  -2   5    1.35    0.17
  -4   2  -5    0.63    0.16
  -4   2  -5    0.32    0.14
  -4   2  -5    0.48    0.12
   4  -2   5    0.48    0.12
   4  -2   5    0.48    0.10
   4  -2   5    0.41    0.11
  -5   2  -5    1.09    0.19
  -5   2  -5    0.99    0.23
  -5   2  -5    0.73    0.20
   5  -2   5    1.24    0.15
   5  -2   5    1.04    0.18
   5  -2   5    1.13    0.15
  -6   2  -5    6.35    0.47
  -6   2  -5    6.95    0.48
  -6   2  -5    6.55    0.41
   6  -2   5    6.86    0.40
   6  -2   5    6.50    0.31
   6  -2   5    6.71    0.34
  -7   2  -5    1.84    0.32
  -7   2  -5    2.17    0.34
  -7   2  -5    2.19    0.29
   7  -2   5    2.92    0.24
   7  -2   5    2.55    0.32
  -8   2  -5    1.05    0.29
  -8   2  -5    0.90    0.24
  -8   2  -5    0.61    0.22
   8  -2   5    0.71    0.16
   8  -2   5    0.75    0.20
  -9   2  -5    2.23    0.37
  -9   2  -5    1.75    0.39
  -9   2  -5    2.21    0.40
   9  -2   5    2.91    0.39
   9  -2   5    2.55    0.29
 -10   2  -5    0.34    0.22
  10  -2   5    0.26    0.17
  10  -2   5    0.00    0.13
  10  -2   5    0.03    0.15
 -11   2  -5    2.43    0.44
  11  -2   5    3.04    0.46
  11  -2   5    2.51    0.42
  11  -2   5    3.07    0.46
  12   1  -5    0.00    0.14
  12   1  -5   -0.33    0.18
  12   1  -5    0.12    0.12
 -12  -1   5    0.15    0.26
  11   1  -5    3.82    0.40
  11   1  -5    4.27    0.55
  11   1  -5    3.52    0.39
 -11  -1   5    3.92    0.53
  10   1  -5    6.15    0.42
  10   1  -5    7.53    0.57
  10   1  -5    6.65    0.44
 -10  -1   5    5.66    0.61
   9   1  -5    2.48    0.39
   9   1  -5    2.46    0.29
   9   1  -5    2.38    0.28
  -9  -1   5    2.38    0.38
   8   1  -5    8.78    0.43
   8   1  -5    8.74    0.43
   8   1  -5    8.22    0.41
   8   1  -5    9.38    0.58
   7   1  -5    0.32    0.13
   7   1  -5    0.43    0.12
   7   1  -5    0.51    0.13
   7   1  -5    0.28    0.10
   7   1  -5    0.53    0.14
   7   1  -5    0.37    0.17
   6   1  -5    2.84    0.32
   6   1  -5    2.94    0.15
   6   1  -5    3.02    0.22
   6   1  -5    2.88    0.21
   6   1  -5    2.60    0.21
   6   1  -5    2.87    0.21
   6   1  -5    2.77    0.22
   6   1  -5    2.96    0.21
   6   1  -5    2.84    0.25
   5   1  -5    1.95    0.16
   5   1  -5    2.00    0.20
   5   1  -5    1.83    0.22
   5   1  -5    2.01    0.14
   5   1  -5    2.21    0.17
   5   1  -5    1.75    0.18
   5   1  -5    1.66    0.17
   5   1  -5    1.63    0.23
   5   1  -5    1.91    0.16
   4   1  -5   14.76    0.49
   4   1  -5   15.77    0.54
   4   1  -5   14.98    0.49
   4   1  -5   15.28    0.49
   4   1  -5   15.52    0.46
   4   1  -5   14.79    0.56
   4   1  -5   15.39    0.49
   3   1  -5   57.59    1.36
   3   1  -5   55.20    1.46
   3   1  -5   56.00    1.44
   3   1  -5   56.84    1.36
   3   1  -5   56.21    1.27
   3   1  -5   56.05    1.36
   3   1  -5   55.98    1.33
   3   1  -5   56.50    1.36
   2   1  -5    3.37    0.18
   2   1  -5    3.21    0.13
   2   1  -5    3.28    0.25
   2   1  -5    2.86    0.18
   2   1  -5    3.26    0.18
   2   1  -5    3.09    0.23
   2   1  -5    3.50    0.19
   2   1  -5    3.11    0.11
  -2  -1   5    3.41    0.23
   1   1  -5    3.71    0.14
   1   1  -5    3.57    0.20
   1   1  -5    3.79    0.21
   1   1  -5    3.49    0.24
   1   1  -5    3.87    0.25
   1   1  -5    3.61    0.20
   1   1  -5    3.68    0.20
  -1  -1   5    3.53    0.26
  -1  -1   5    3.59    0.22
   0   1  -5   10.06    0.37
   0   1  -5    9.98    0.37
   0   1  -5    9.16    0.36
   0   1  -5    9.74    0.33
   0   1  -5    9.94    0.37
   0  -1   5   10.17    0.38
   0  -1   5    9.86    0.39
   1  -1   5   14.55    0.52
   1  -1   5   14.57    0.48
  -2   1  -5    1.11    0.12
   2  -1   5    0.93    0.12
   2  -1   5    1.02    0.15
   2  -1   5    1.14    0.15
  -3   1  -5    0.09    0.06
   3  -1   5    0.21    0.09
   3  -1   5    0.10    0.07
   3  -1   5    0.09    0.07
  -4   1  -5    4.39    0.32
  -4   1  -5    4.17    0.31
  -4   1  -5    4.07    0.26
   4  -1   5    3.57    0.27
   4  -1   5    4.00    0.24
   4  -1   5    3.71    0.24
  -5   1  -5   18.11    0.76
  -5   1  -5   17.16    0.77
  -5   1  -5   18.40    0.68
   5  -1   5   17.79    0.69
   5  -1   5   17.99    0.57
   5  -1   5   17.40    0.61
  -6   1  -5    3.57    0.31
  -6   1  -5    3.45    0.41
  -6   1  -5    3.13    0.39
   6  -1   5    2.74    0.31
   6  -1   5    3.19    0.26
  -7   1  -5   -0.01    0.15
  -7   1  -5   -0.07    0.11
  -7   1  -5    0.14    0.18
   7  -1   5    0.05    0.12
  -8   1  -5    0.14    0.20
  -8   1  -5   -0.10    0.17
  -8   1  -5    0.07    0.13
   8  -1   5   -0.18    0.12
  -9   1  -5    1.11    0.29
   9  -1   5    1.55    0.30
 -10   1  -5    1.83    0.39
  10  -1   5    2.20    0.38
 -11   1  -5   10.36    0.75
  11  -1   5   11.17    0.73
  11  -1   5    9.79    0.71
  11  -1   5    8.94    0.68
  12   0  -5    0.37    0.17
  12   0  -5    0.41    0.26
  12   0  -5    0.87    0.22
  11   0  -5    5.23    0.39
  11   0  -5    5.59    0.40
  11   0  -5    6.21    0.64
 -11   0   5    6.41    0.67
  10   0  -5    3.76    0.36
  10   0  -5    4.39    0.33
  10   0  -5    3.20    0.45
   9   0  -5    0.12    0.10
   9   0  -5    0.02    0.09
   9   0  -5    0.10    0.16
   8   0  -5    0.84    0.15
   8   0  -5    0.70    0.20
   8   0  -5    1.11    0.17
   8   0  -5    1.14    0.17
   7   0  -5    1.31    0.17
   7   0  -5    1.58    0.18
   7   0  -5    1.74    0.21
   7   0  -5    1.51    0.25
   7   0  -5    1.89    0.19
   6   0  -5    2.73    0.19
   6   0  -5    2.81    0.24
   6   0  -5    2.83    0.19
   6   0  -5    2.45    0.29
   6   0  -5    2.61    0.18
   6   0  -5    3.23    0.23
   6   0  -5    2.75    0.18
   5   0  -5   -0.08    0.07
   5   0  -5    0.13    0.10
   5   0  -5   -0.03    0.04
   5   0  -5   -0.05    0.07
   5   0  -5    0.03    0.05
   5   0  -5   -0.06    0.04
   5   0  -5    0.05    0.05
   4   0  -5    3.32    0.17
   4   0  -5    3.32    0.24
   4   0  -5    3.53    0.23
   4   0  -5    2.96    0.16
   4   0  -5    3.39    0.17
   4   0  -5    3.20    0.17
   3   0  -5    3.56    0.17
   3   0  -5    3.87    0.25
   3   0  -5    3.45    0.17
   3   0  -5    3.48    0.17
   3   0  -5    3.47    0.17
   3   0  -5    3.33    0.17
   3   0  -5    3.41    0.24
   2   0  -5    8.76    0.39
   2   0  -5    9.61    0.32
   2   0  -5    9.11    0.32
   2   0  -5    9.19    0.40
   2   0  -5    9.79    0.32
   2   0  -5    9.54    0.32
   2   0  -5    9.27    0.30
   1   0  -5    2.43    0.16
   1   0  -5    2.47    0.10
   1   0  -5    2.39    0.15
   1   0  -5    2.60    0.21
   1   0  -5    2.40    0.14
   1   0  -5    2.38    0.16
   1   0  -5    2.60    0.16
  -1   0   5    2.55    0.19
   0   0  -5    3.48    0.15
   0   0  -5    3.46    0.20
   0   0  -5    3.16    0.19
   0   0  -5    3.29    0.20
   0   0  -5    3.40    0.20
   0   0  -5    3.33    0.20
   0   0   5    3.75    0.22
   0   0   5    3.32    0.22
  -1   0  -5    0.48    0.10
  -1   0  -5    0.40    0.08
  -1   0  -5    0.52    0.06
   1   0   5    0.38    0.10
   1   0   5    0.50    0.10
  -2   0  -5    1.90    0.22
  -2   0  -5    2.11    0.14
   2   0   5    1.89    0.17
   2   0   5    2.18    0.19
   2   0   5    2.16    0.18
  -3   0  -5    9.02    0.37
   3   0   5    9.25    0.43
   3   0   5    9.28    0.39
   3   0   5    9.14    0.37
  -4   0  -5   12.03    0.49
   4   0   5   12.15    0.48
   4   0   5   11.14    0.52
  -5   0  -5    7.84    0.43
   5   0   5    8.06    0.46
  -6   0  -5   17.06    0.80
  -6   0  -5   18.16    0.84
  -6   0  -5   18.33    0.75
   6   0   5   17.77    0.77
  -7   0  -5    2.70    0.35
   7   0   5    2.12    0.32
  -8   0  -5    1.59    0.30
   8   0   5    1.05    0.26
  -9   0  -5   -0.03    0.16
   9   0   5    0.28    0.18
 -10   0  -5    4.08    0.52
  10   0   5    4.01    0.52
 -11   0  -5    0.60    0.26
  12  -1  -5    0.14    0.21
  12  -1  -5    0.10    0.11
  12  -1  -5    0.27    0.12
  12  -1  -5    0.16    0.18
  11  -1  -5    0.15    0.10
  11  -1  -5    0.29    0.20
  11  -1  -5    0.23    0.12
  11  -1  -5    0.06    0.19
  10  -1  -5    0.09    0.15
  10  -1  -5    0.29    0.12
  10  -1  -5    0.16    0.18
  10  -1  -5    0.07    0.09
   9  -1  -5    0.75    0.15
   9  -1  -5    1.01    0.24
   9  -1  -5    0.48    0.20
   9  -1  -5    0.65    0.14
   8  -1  -5    0.04    0.13
   8  -1  -5   -0.11    0.05
   8  -1  -5   -0.01    0.08
   8  -1  -5    0.03    0.06
   8  -1  -5   -0.04    0.08
   7  -1  -5    2.92    0.18
   7  -1  -5    2.76    0.23
   7  -1  -5    2.22    0.29
   7  -1  -5    3.34    0.19
   7  -1  -5    3.00    0.23
   7  -1  -5    2.38    0.17
   7  -1  -5    2.73    0.18
   6  -1  -5   11.62    0.38
   6  -1  -5   11.55    0.47
   6  -1  -5   12.31    0.38
   6  -1  -5   11.59    0.37
   6  -1  -5   11.71    0.38
   6  -1  -5   11.77    0.53
   6  -1  -5   11.98    0.48
   5  -1  -5   65.08    1.49
   5  -1  -5   66.04    1.49
   5  -1  -5   65.48    1.49
   5  -1  -5   67.57    1.67
   5  -1  -5   65.74    1.49
   5  -1  -5   64.63    1.64
   4  -1  -5    5.27    0.19
   4  -1  -5    5.44    0.26
   4  -1  -5    5.67    0.20
   4  -1  -5    5.50    0.30
   4  -1  -5    5.20    0.19
   4  -1  -5    6.29    0.32
   4  -1  -5    5.17    0.19
   3  -1  -5    0.69    0.13
   3  -1  -5    0.82    0.08
   3  -1  -5    0.80    0.11
   3  -1  -5    0.58    0.12
   3  -1  -5    0.77    0.08
   3  -1  -5    0.85    0.11
   3  -1  -5    0.75    0.08
   3  -1  -5    0.74    0.08
   2  -1  -5    1.68    0.19
   2  -1  -5    1.95    0.12
   2  -1  -5    1.84    0.14
   2  -1  -5    1.63    0.18
   2  -1  -5    1.60    0.11
   2  -1  -5    1.83    0.12
   2  -1  -5    1.74    0.12
   2  -1  -5    1.19    0.14
   2  -1  -5    1.80    0.12
   2  -1  -5    1.88    0.11
   1  -1  -5    0.02    0.05
   1  -1  -5    0.03    0.04
   1  -1  -5    0.07    0.06
   1  -1  -5    0.04    0.05
   1  -1  -5    0.04    0.02
   1  -1  -5    0.10    0.05
   1  -1  -5    0.03    0.04
  -1   1   5    0.02    0.08
  -1   1   5    0.13    0.07
   0  -1  -5    0.57    0.10
   0  -1  -5    0.49    0.10
   0  -1  -5    0.86    0.12
   0  -1  -5    0.54    0.10
   0  -1  -5    0.57    0.05
   0  -1  -5    0.50    0.10
   0  -1  -5    0.51    0.09
   0   1   5    0.63    0.12
   0   1   5    0.65    0.12
  -1  -1  -5    0.01    0.07
  -1  -1  -5    0.04    0.04
  -1  -1  -5    0.01    0.06
   1   1   5   -0.07    0.07
   1   1   5   -0.01    0.07
   1   1   5    0.11    0.09
  -2  -1  -5    0.24    0.10
  -2  -1  -5    0.17    0.10
  -2  -1  -5    0.27    0.08
   2   1   5    0.24    0.09
   2   1   5    0.17    0.09
   2   1   5    0.24    0.11
  -3  -1  -5    4.24    0.26
  -3  -1  -5    4.04    0.31
  -3  -1  -5    4.56    0.30
   3   1   5    4.22    0.29
   3   1   5    4.15    0.24
   3   1   5    3.93    0.27
  -4  -1  -5    0.61    0.14
   4   1   5    0.76    0.13
   4   1   5    1.08    0.19
  -5  -1  -5    2.78    0.30
   5   1   5    3.16    0.35
  -6  -1  -5    2.34    0.30
   6   1   5    2.21    0.31
  -7  -1  -5    1.95    0.31
   7   1   5    1.70    0.29
  -8  -1  -5   -0.15    0.14
   8   1   5   -0.11    0.14
  -9  -1  -5    2.64    0.40
   9   1   5    2.62    0.43
 -10  -1  -5    0.42    0.23
  10   1   5    0.26    0.20
  13  -2  -5   -0.23    0.20
  13  -2  -5    0.08    0.12
  13  -2  -5    0.20    0.24
  13  -2  -5    0.02    0.12
  12  -2  -5    0.12    0.18
  12  -2  -5    0.04    0.11
  12  -2  -5   -0.03    0.09
  12  -2  -5    0.04    0.17
  11  -2  -5    0.75    0.26
  11  -2  -5    0.76    0.15
  11  -2  -5    0.95    0.17
  11  -2  -5    0.57    0.22
  10  -2  -5    9.74    0.45
  10  -2  -5   10.36    0.45
  10  -2  -5   10.39    0.65
  10  -2  -5    9.82    0.61
   9  -2  -5    1.44    0.17
   9  -2  -5    1.52    0.28
   9  -2  -5    1.37    0.19
   9  -2  -5    1.70    0.30
   9  -2  -5    1.05    0.16
   9  -2  -5    1.76    0.19
   8  -2  -5    2.86    0.18
   8  -2  -5    2.66    0.23
   8  -2  -5    2.72    0.18
   8  -2  -5    2.66    0.22
   8  -2  -5    2.76    0.33
   7  -2  -5    0.02    0.04
   7  -2  -5    0.12    0.12
   7  -2  -5    0.01    0.05
   7  -2  -5   -0.01    0.09
   7  -2  -5    0.02    0.09
   7  -2  -5    0.02    0.04
   7  -2  -5    0.04    0.04
   6  -2  -5    3.74    0.29
   6  -2  -5    3.76    0.16
   6  -2  -5    3.86    0.15
   6  -2  -5    4.12    0.28
   6  -2  -5    3.68    0.15
   6  -2  -5    3.90    0.27
   6  -2  -5    3.83    0.15
   5  -2  -5    0.06    0.03
   5  -2  -5   -0.08    0.06
   5  -2  -5    0.13    0.03
   5  -2  -5    0.09    0.03
   5  -2  -5    0.05    0.03
   4  -2  -5   54.59    1.20
   4  -2  -5   54.85    1.20
   4  -2  -5   54.20    1.20
   4  -2  -5   54.33    1.43
   4  -2  -5   53.30    1.38
   4  -2  -5   54.12    1.20
   3  -2  -5    1.44    0.14
   3  -2  -5    1.35    0.09
   3  -2  -5    1.40    0.15
   3  -2  -5    0.99    0.15
   3  -2  -5    1.32    0.08
   3  -2  -5    1.23    0.15
   3  -2  -5    1.23    0.08
   3  -2  -5    1.20    0.08
   2  -2  -5    0.00    0.04
   2  -2  -5    0.03    0.03
   2  -2  -5    0.00    0.04
   2  -2  -5    0.01    0.06
   2  -2  -5   -0.03    0.03
   2  -2  -5    0.00    0.03
   2  -2  -5   -0.06    0.06
   2  -2  -5   -0.04    0.03
   2  -2  -5   -0.04    0.04
   1  -2  -5   11.84    0.41
   1  -2  -5   13.30    0.42
   1  -2  -5   12.77    0.42
   1  -2  -5   12.08    0.39
   1  -2  -5   11.85    0.41
   1  -2  -5   12.60    0.42
   1  -2  -5   13.21    0.46
  -1   2   5   12.45    0.48
   0  -2  -5   37.55    1.00
   0  -2  -5   37.61    1.04
   0  -2  -5   36.85    1.00
   0  -2  -5   37.31    0.99
   0   2   5   37.73    1.04
   0   2   5   38.30    1.04
  -1  -2  -5   11.58    0.50
  -1  -2  -5   11.96    0.47
  -1  -2  -5   12.43    0.40
   1   2   5   11.95    0.46
   1   2   5   12.21    0.48
  -2  -2  -5    0.19    0.11
  -2  -2  -5    0.01    0.06
  -2  -2  -5    0.09    0.09
   2   2   5    0.08    0.08
   2   2   5    0.02    0.07
  -3  -2  -5    8.88    0.40
  -3  -2  -5    8.38    0.47
  -3  -2  -5    8.69    0.45
   3   2   5    9.21    0.39
   3   2   5    8.94    0.46
  -4  -2  -5   51.00    1.50
  -4  -2  -5   50.24    1.41
   4   2   5   49.48    1.30
   4   2   5   50.85    1.49
  -5  -2  -5   42.37    1.29
   5   2   5   41.06    1.09
   5   2   5   39.81    1.33
  -6  -2  -5    9.60    0.56
   6   2   5    9.73    0.58
  -7  -2  -5    0.08    0.15
   7   2   5    0.13    0.17
  -8  -2  -5    0.52    0.20
   8   2   5    0.21    0.18
  -9  -2  -5   -0.23    0.17
   9   2   5   -0.03    0.15
 -10  -2  -5    0.24    0.22
  10   2   5    0.22    0.19
  13  -3  -5    0.14    0.21
  13  -3  -5    0.22    0.19
  12  -3  -5    1.58    0.22
  12  -3  -5    1.64    0.35
  12  -3  -5    1.59    0.34
  12  -3  -5    1.74    0.23
  11  -3  -5    6.13    0.49
  11  -3  -5    5.74    0.33
  11  -3  -5    6.54    0.34
  11  -3  -5    5.93    0.60
  10  -3  -5    8.80    0.58
  10  -3  -5    8.58    0.54
  10  -3  -5    8.91    0.38
  10  -3  -5    8.66    0.37
   9  -3  -5    8.27    0.41
   9  -3  -5    8.37    0.52
   9  -3  -5    8.51    0.33
   9  -3  -5    8.39    0.33
   9  -3  -5    7.75    0.40
   9  -3  -5    8.19    0.50
   8  -3  -5    0.34    0.07
   8  -3  -5    0.57    0.16
   8  -3  -5    0.46    0.12
   8  -3  -5    0.41    0.08
   8  -3  -5    0.49    0.18
   7  -3  -5    0.36    0.06
   7  -3  -5    0.27    0.05
   7  -3  -5    0.38    0.05
   7  -3  -5    0.40    0.13
   7  -3  -5    0.23    0.12
   7  -3  -5    0.39    0.06
   6  -3  -5   16.18    0.37
   6  -3  -5   16.06    0.37
   6  -3  -5   15.89    0.37
   6  -3  -5   15.80    0.37
   6  -3  -5   17.15    0.62
   5  -3  -5   27.88    0.88
   5  -3  -5   28.62    0.89
   4  -3  -5    4.07    0.14
   4  -3  -5    4.15    0.14
   4  -3  -5    4.26    0.14
   4  -3  -5    3.83    0.27
   4  -3  -5    4.51    0.28
   4  -3  -5    4.24    0.14
   3  -3  -5   -0.08    0.05
   3  -3  -5    0.02    0.03
   3  -3  -5    0.02    0.03
   3  -3  -5    0.02    0.03
   3  -3  -5    0.03    0.06
   3  -3  -5    0.04    0.04
   3  -3  -5    0.07    0.05
   2  -3  -5    1.03    0.11
   2  -3  -5    0.90    0.14
   2  -3  -5    1.07    0.11
   2  -3  -5    0.86    0.10
   2  -3  -5    1.07    0.11
   2  -3  -5    1.15    0.12
   2  -3  -5    1.11    0.13
   2  -3  -5    1.22    0.15
   2  -3  -5    1.14    0.08
   1  -3  -5   39.64    1.03
   1  -3  -5   39.56    1.03
   1  -3  -5   39.33    0.96
   1  -3  -5   38.73    1.05
   1  -3  -5   39.65    1.03
   1  -3  -5   38.93    1.10
   1  -3  -5   40.72    1.04
  -1   3   5   39.58    1.12
   0  -3  -5    3.75    0.24
   0  -3  -5    3.84    0.19
   0  -3  -5    3.82    0.25
   0  -3  -5    3.71    0.27
   0  -3  -5    3.66    0.24
   0   3   5    3.80    0.27
  -1  -3  -5   25.53    0.85
  -1  -3  -5   24.92    0.81
   1   3   5   25.22    0.80
   1   3   5   25.47    0.81
  -2  -3  -5    0.31    0.10
  -2  -3  -5    0.36    0.13
  -2  -3  -5    0.35    0.13
   2   3   5    0.32    0.11
  -3  -3  -5    0.13    0.09
  -3  -3  -5   -0.15    0.09
   3   3   5    0.05    0.09
  -4  -3  -5    0.02    0.10
  -4  -3  -5   -0.05    0.10
   4   3   5    0.06    0.10
  -5  -3  -5    6.35    0.48
  -5  -3  -5    7.78    0.48
   5   3   5    7.05    0.35
   5   3   5    7.76    0.51
  -6  -3  -5    0.14    0.13
   6   3   5    0.15    0.15
  -7  -3  -5   -0.02    0.16
   7   3   5    0.07    0.16
  -8  -3  -5   -0.01    0.13
   8   3   5    0.07    0.15
  -9  -3  -5    0.31    0.22
   9   3   5   -0.08    0.18
  13  -4  -5    0.21    0.22
  13  -4  -5    0.00    0.21
  12  -4  -5    6.25    0.65
  12  -4  -5    5.95    0.50
  12  -4  -5    5.87    0.33
  12  -4  -5    6.10    0.34
  11  -4  -5    0.44    0.20
  11  -4  -5    0.02    0.16
  11  -4  -5    0.05    0.07
  11  -4  -5    0.19    0.08
  10  -4  -5    2.87    0.19
  10  -4  -5    2.77    0.19
  10  -4  -5    3.16    0.40
  10  -4  -5    2.55    0.34
   9  -4  -5    3.29    0.17
   9  -4  -5    3.47    0.36
   9  -4  -5    4.08    0.42
   9  -4  -5    3.29    0.18
   9  -4  -5    3.42    0.28
   8  -4  -5    6.36    0.22
   8  -4  -5    6.50    0.22
   8  -4  -5    6.15    0.39
   8  -4  -5    6.34    0.22
   8  -4  -5    6.38    0.38
   8  -4  -5    6.15    0.41
   8  -4  -5    6.25    0.22
   7  -4  -5    4.12    0.30
   7  -4  -5    3.60    0.30
   7  -4  -5    3.97    0.30
   7  -4  -5    4.16    0.13
   7  -4  -5    4.09    0.14
   7  -4  -5    4.07    0.13
   7  -4  -5    3.89    0.13
   6  -4  -5    0.31    0.13
   5  -4  -5    2.62    0.11
   5  -4  -5    2.68    0.10
   5  -4  -5    2.72    0.10
   5  -4  -5    3.22    0.26
   5  -4  -5    2.68    0.11
   4  -4  -5    1.73    0.10
   4  -4  -5    1.68    0.21
   4  -4  -5    1.60    0.10
   4  -4  -5    1.84    0.11
   4  -4  -5    1.68    0.11
   4  -4  -5    1.48    0.19
   3  -4  -5    3.43    0.24
   3  -4  -5    3.24    0.25
   3  -4  -5    3.69    0.18
   3  -4  -5    3.40    0.18
   3  -4  -5    3.47    0.18
   3  -4  -5    3.83    0.18
   3  -4  -5    3.55    0.18
   2  -4  -5   17.20    0.61
   2  -4  -5   18.03    0.55
   2  -4  -5   17.28    0.55
   2  -4  -5   18.55    0.56
   2  -4  -5   17.25    0.42
   2  -4  -5   16.78    0.46
   2  -4  -5   17.66    0.55
   2  -4  -5   17.14    0.64
  -2   4   5   17.82    0.67
   1  -4  -5   16.54    0.55
   1  -4  -5   15.93    0.55
   1  -4  -5   15.81    0.58
   1  -4  -5   15.77    0.43
   1  -4  -5   16.23    0.62
  -1   4   5   16.15    0.62
   0  -4  -5    1.49    0.21
   0  -4  -5    1.58    0.21
   0  -4  -5    1.66    0.20
   0  -4  -5    1.58    0.11
   0  -4  -5    1.69    0.20
   0   4   5    1.40    0.21
  -1  -4  -5    0.72    0.16
  -1  -4  -5    0.82    0.17
   1   4   5    0.44    0.14
   1   4   5    0.41    0.13
  -2  -4  -5    0.05    0.08
  -2  -4  -5    0.10    0.11
   2   4   5   -0.01    0.10
  -3  -4  -5    4.31    0.36
  -3  -4  -5    4.07    0.32
   3   4   5    3.63    0.29
  -4  -4  -5    0.37    0.20
  -4  -4  -5    0.64    0.17
   4   4   5    0.66    0.15
  -5  -4  -5   -0.01    0.15
  -5  -4  -5   -0.12    0.11
   5   4   5   -0.11    0.10
  -6  -4  -5    1.08    0.26
  -7  -4  -5    0.56    0.20
   7   4   5    0.11    0.15
  -8  -4  -5    1.59    0.36
   8   4   5    0.69    0.25
  -9  -4  -5    5.48    0.61
   9   4   5    5.03    0.62
  13  -5  -5    0.06    0.19
  13  -5  -5    0.14    0.21
  12  -5  -5    0.23    0.18
  12  -5  -5    0.39    0.23
  11  -5  -5    1.66    0.29
  11  -5  -5    1.26    0.31
  11  -5  -5    1.26    0.16
  11  -5  -5    1.13    0.15
  10  -5  -5    7.95    0.48
  10  -5  -5    7.21    0.42
  10  -5  -5    7.09    0.29
  10  -5  -5    7.18    0.50
  10  -5  -5    7.55    0.30
   9  -5  -5    1.62    0.27
   9  -5  -5    1.17    0.20
   9  -5  -5    1.68    0.24
   9  -5  -5    1.25    0.12
   9  -5  -5    1.37    0.11
   8  -5  -5    0.18    0.05
   8  -5  -5    0.21    0.05
   8  -5  -5    0.17    0.12
   8  -5  -5    0.22    0.05
   8  -5  -5    0.05    0.10
   8  -5  -5    0.18    0.05
   8  -5  -5    0.25    0.12
   7  -5  -5    1.09    0.07
   7  -5  -5    1.02    0.07
   7  -5  -5    1.06    0.07
   7  -5  -5    0.81    0.17
   7  -5  -5    1.27    0.08
   7  -5  -5    1.26    0.24
   6  -5  -5    2.47    0.12
   6  -5  -5    2.30    0.11
   6  -5  -5    2.24    0.11
   6  -5  -5    2.57    0.21
   6  -5  -5    1.85    0.26
   6  -5  -5    2.42    0.12
   5  -5  -5    0.80    0.09
   5  -5  -5    0.82    0.09
   5  -5  -5    0.68    0.16
   5  -5  -5    0.85    0.09
   5  -5  -5    0.88    0.09
   5  -5  -5    0.64    0.16
   4  -5  -5    5.12    0.33
   4  -5  -5    5.47    0.23
   4  -5  -5    5.82    0.24
   4  -5  -5    5.55    0.24
   4  -5  -5    5.71    0.24
   4  -5  -5    5.86    0.36
   3  -5  -5    2.07    0.12
   3  -5  -5    2.13    0.13
   3  -5  -5    2.27    0.16
   3  -5  -5    2.44    0.17
   3  -5  -5    1.73    0.23
   3  -5  -5    2.11    0.16
   3  -5  -5    2.17    0.16
   3  -5  -5    2.21    0.25
   2  -5  -5    1.77    0.19
   2  -5  -5    1.90    0.08
   2  -5  -5    1.68    0.23
   2  -5  -5    1.77    0.18
   2  -5  -5    1.76    0.22
   2  -5  -5    1.53    0.18
   2  -5  -5    1.97    0.19
  -2   5   5    1.62    0.24
  -2   5   5    1.70    0.23
   1  -5  -5    2.22    0.09
   1  -5  -5    2.21    0.23
   1  -5  -5    2.26    0.26
   1  -5  -5    2.10    0.22
   1  -5  -5    2.20    0.26
  -1   5   5    2.19    0.26
   0  -5  -5    4.48    0.34
   0  -5  -5    4.24    0.32
   0   5   5    4.21    0.32
  -1  -5  -5    0.20    0.12
   1   5   5    0.09    0.12
  -2  -5  -5    2.67    0.34
   2   5   5    2.90    0.30
  -3  -5  -5    1.48    0.24
  -3  -5  -5    0.62    0.19
   3   5   5    1.38    0.22
  -4  -5  -5    0.27    0.17
  -4  -5  -5    0.11    0.13
   4   5   5    0.34    0.14
  -5  -5  -5    3.03    0.37
  -5  -5  -5    4.28    0.49
   5   5   5    3.33    0.30
  -6  -5  -5    1.22    0.28
  -7  -5  -5    0.07    0.14
  -8  -5  -5   -0.13    0.20
  13  -6  -5    3.24    0.48
  12  -6  -5    0.22    0.21
  12  -6  -5    0.26    0.17
  11  -6  -5    0.19    0.18
  11  -6  -5    0.10    0.05
  11  -6  -5    0.03    0.05
  11  -6  -5    0.13    0.15
  10  -6  -5   -0.01    0.10
  10  -6  -5    0.03    0.05
  10  -6  -5   -0.11    0.09
  10  -6  -5    0.05    0.12
  10  -6  -5    0.02    0.05
   9  -6  -5    0.98    0.10
   9  -6  -5    0.82    0.18
   9  -6  -5    0.86    0.20
   9  -6  -5    0.94    0.10
   8  -6  -5    0.41    0.18
   8  -6  -5    0.65    0.15
   8  -6  -5    0.59    0.08
   8  -6  -5    0.78    0.17
   8  -6  -5    0.73    0.09
   7  -6  -5    0.26    0.11
   7  -6  -5    0.52    0.08
   7  -6  -5    0.52    0.08
   7  -6  -5    0.49    0.17
   7  -6  -5    0.70    0.09
   7  -6  -5    0.49    0.07
   6  -6  -5    0.55    0.08
   6  -6  -5    0.69    0.09
   6  -6  -5    0.52    0.08
   6  -6  -5    0.55    0.12
   6  -6  -5    0.44    0.16
   6  -6  -5    0.47    0.16
   6  -6  -5    0.57    0.08
   5  -6  -5    0.38    0.15
   5  -6  -5    0.45    0.09
   5  -6  -5    0.47    0.09
   5  -6  -5    0.42    0.14
   5  -6  -5    0.35    0.09
   5  -6  -5    0.48    0.09
   5  -6  -5    0.45    0.09
   4  -6  -5   10.74    0.40
   4  -6  -5   10.12    0.51
   4  -6  -5   11.74    0.42
   4  -6  -5   11.11    0.41
   4  -6  -5   10.34    0.53
   4  -6  -5   11.25    0.40
   4  -6  -5   11.04    0.35
   3  -6  -5    2.59    0.20
   3  -6  -5    2.36    0.20
   3  -6  -5    2.52    0.13
   3  -6  -5    2.78    0.31
   3  -6  -5    2.27    0.27
   3  -6  -5    2.74    0.21
   3  -6  -5    2.55    0.20
  -3   6   5    2.54    0.30
   2  -6  -5    0.09    0.11
   2  -6  -5    0.31    0.10
   2  -6  -5    0.22    0.12
   2  -6  -5    0.38    0.11
  -2   6   5    0.24    0.14
  -2   6   5    0.21    0.14
   1  -6  -5    0.18    0.10
   1  -6  -5    0.19    0.11
   1  -6  -5    0.72    0.17
  -1   6   5   -0.04    0.14
   0  -6  -5   -0.02    0.10
   0   6   5    0.13    0.15
  -1  -6  -5    5.36    0.41
   1   6   5    5.21    0.39
  -2  -6  -5    0.54    0.18
   2   6   5    0.63    0.19
  -3  -6  -5    0.31    0.17
  -3  -6  -5    0.18    0.14
   3   6   5    0.36    0.15
  -4  -6  -5    3.31    0.44
  -4  -6  -5    2.77    0.35
   4   6   5    3.10    0.35
  -5  -6  -5    0.28    0.18
  -5  -6  -5    0.24    0.19
   5   6   5    0.64    0.17
  -6  -6  -5   -0.07    0.14
  -6  -6  -5    0.08    0.19
  -7  -6  -5    0.91    0.29
  13  -7  -5    0.52    0.25
  12  -7  -5    4.34    0.51
  11  -7  -5    1.62    0.30
  10  -7  -5    0.19    0.16
  10  -7  -5    0.28    0.13
  10  -7  -5    0.33    0.08
  10  -7  -5    0.35    0.18
  10  -7  -5    0.31    0.08
   9  -7  -5    2.60    0.28
   9  -7  -5    2.88    0.33
   9  -7  -5    3.01    0.17
   9  -7  -5    3.33    0.43
   9  -7  -5    2.77    0.17
   8  -7  -5    4.08    0.20
   8  -7  -5    4.42    0.48
   8  -7  -5    3.89    0.31
   8  -7  -5    4.04    0.20
   8  -7  -5    4.69    0.29
   7  -7  -5    6.98    0.37
   7  -7  -5    7.72    0.51
   7  -7  -5    7.13    0.50
   7  -7  -5    7.09    0.29
   7  -7  -5    7.70    0.30
   6  -7  -5    0.02    0.06
   6  -7  -5   -0.06    0.06
   6  -7  -5    0.00    0.11
   6  -7  -5   -0.05    0.11
   6  -7  -5   -0.01    0.05
   6  -7  -5   -0.07    0.04
   6  -7  -5    0.12    0.07
   5  -7  -5    2.99    0.35
   5  -7  -5    3.50    0.21
   5  -7  -5    3.10    0.21
   5  -7  -5    3.33    0.19
   5  -7  -5    2.80    0.33
   5  -7  -5    3.21    0.21
   5  -7  -5    2.78    0.20
   4  -7  -5   13.63    0.34
   4  -7  -5   13.06    0.50
   4  -7  -5   13.54    0.50
   4  -7  -5   14.05    0.64
   4  -7  -5   12.88    0.50
   4  -7  -5   13.13    0.63
   4  -7  -5   13.74    0.50
   4  -7  -5   13.15    0.34
  -4   7   5   13.01    0.62
   3  -7  -5    0.11    0.10
   3  -7  -5    0.18    0.05
   3  -7  -5    0.21    0.10
   3  -7  -5    0.19    0.12
   3  -7  -5    0.26    0.15
  -3   7   5    0.17    0.15
   2  -7  -5    0.23    0.12
   2  -7  -5    0.03    0.10
   2  -7  -5    0.29    0.14
  -2   7   5   -0.06    0.13
  -2   7   5    0.36    0.17
   1  -7  -5   22.44    0.82
   1  -7  -5   22.95    0.90
   1  -7  -5   23.60    0.83
  -1   7   5   23.85    0.92
   0  -7  -5    0.75    0.20
   0   7   5    0.88    0.22
  -1  -7  -5    3.18    0.39
   1   7   5    2.93    0.36
  -2  -7  -5    2.95    0.39
   2   7   5    3.06    0.37
  -3  -7  -5    6.93    0.54
  -3  -7  -5    5.25    0.44
   3   7   5    6.13    0.46
  -4  -7  -5    0.04    0.17
  -4  -7  -5    0.31    0.16
   4   7   5   -0.03    0.14
  -5  -7  -5    0.05    0.17
  -5  -7  -5   -0.06    0.17
  -6  -7  -5    0.17    0.18
  -6  -7  -5    0.21    0.24
  -7  -7  -5   -0.14    0.18
  13  -8  -5    3.20    0.48
  12  -8  -5    0.98    0.27
  11  -8  -5    1.10    0.26
  10  -8  -5    0.77    0.20
  10  -8  -5    0.48    0.10
  10  -8  -5    0.36    0.22
  10  -8  -5    0.55    0.10
   9  -8  -5    0.33    0.14
   9  -8  -5    0.01    0.11
   9  -8  -5    0.20    0.18
   9  -8  -5    0.33    0.09
   9  -8  -5    0.27    0.08
   8  -8  -5    0.07    0.07
   8  -8  -5    0.06    0.08
   8  -8  -5    0.00    0.14
   8  -8  -5   -0.03    0.16
   8  -8  -5    0.03    0.08
   8  -8  -5   -0.02    0.05
   7  -8  -5    4.66    0.29
   7  -8  -5    4.76    0.26
   7  -8  -5    4.86    0.27
   7  -8  -5    4.50    0.48
   7  -8  -5    4.58    0.49
   6  -8  -5    2.47    0.35
   6  -8  -5    2.31    0.33
   6  -8  -5    2.31    0.20
   6  -8  -5    2.26    0.22
   6  -8  -5    2.43    0.17
   5  -8  -5    5.79    0.32
   5  -8  -5    5.38    0.41
   5  -8  -5    5.46    0.21
   5  -8  -5    5.25    0.32
   5  -8  -5    5.62    0.43
   4  -8  -5   -0.02    0.07
   4  -8  -5    0.00    0.09
   4  -8  -5   -0.15    0.08
   4  -8  -5    0.10    0.12
  -4   8   5   -0.11    0.13
   3  -8  -5    9.41    0.48
   3  -8  -5   11.07    0.58
   3  -8  -5    9.64    0.47
  -3   8   5    9.96    0.55
   2  -8  -5    3.16    0.33
   2  -8  -5    3.04    0.36
   2  -8  -5    2.94    0.31
  -2   8   5    3.35    0.36
  -2   8   5    2.83    0.37
   1  -8  -5    4.54    0.40
   1  -8  -5    5.06    0.37
   1  -8  -5    5.62    0.39
  -1   8   5    4.98    0.42
   0  -8  -5    2.61    0.37
   0   8   5    2.35    0.33
  -1  -8  -5    4.89    0.44
   1   8   5    5.14    0.44
  -2  -8  -5    3.56    0.46
   2   8   5    4.50    0.48
  -3  -8  -5    0.30    0.17
  -3  -8  -5    0.15    0.18
   3   8   5    0.40    0.19
  -4  -8  -5    1.27    0.30
  -4  -8  -5    1.08    0.34
   4   8   5    1.95    0.33
  -5  -8  -5    0.19    0.18
  -5  -8  -5    0.12    0.24
  -6  -8  -5    1.87    0.41
  -6  -8  -5    1.55    0.35
  13  -9  -5    0.99    0.31
  12  -9  -5    0.04    0.15
  11  -9  -5    0.30    0.16
  11  -9  -5   -0.05    0.18
  10  -9  -5    0.68    0.27
  10  -9  -5    1.31    0.23
  10  -9  -5    1.32    0.16
  10  -9  -5    1.19    0.32
  10  -9  -5    1.33    0.17
   9  -9  -5    1.63    0.18
   9  -9  -5    1.29    0.33
   9  -9  -5    1.19    0.31
   9  -9  -5    1.45    0.18
   9  -9  -5    1.62    0.24
   8  -9  -5    3.62    0.47
   8  -9  -5    3.40    0.45
   8  -9  -5    3.23    0.24
   8  -9  -5    4.07    0.28
   8  -9  -5    3.67    0.24
   7  -9  -5    0.40    0.18
   7  -9  -5    0.09    0.08
   7  -9  -5    0.46    0.19
   7  -9  -5    0.27    0.10
   7  -9  -5    0.03    0.08
   6  -9  -5    0.51    0.21
   6  -9  -5    0.76    0.15
   6  -9  -5    0.85    0.16
   6  -9  -5    0.82    0.22
   5  -9  -5    1.03    0.18
   5  -9  -5    0.94    0.23
   5  -9  -5    1.29    0.20
   5  -9  -5    0.99    0.23
  -5   9   5    1.14    0.26
   4  -9  -5   15.53    0.65
   4  -9  -5   15.57    0.64
   4  -9  -5   15.00    0.75
  -4   9   5   17.23    0.77
   3  -9  -5   37.86    1.34
   3  -9  -5   38.13    1.20
   3  -9  -5   38.55    1.21
  -3   9   5   36.52    1.35
  -3   9   5   38.92    1.29
   2  -9  -5   30.00    1.17
   2  -9  -5   30.87    1.07
   2  -9  -5   31.23    1.07
  -2   9   5   30.05    1.10
  -2   9   5   31.84    1.20
   1  -9  -5    0.53    0.18
   1  -9  -5    0.58    0.21
   1  -9  -5    0.59    0.21
  -1   9   5    1.06    0.26
   0  -9  -5    0.77    0.25
   0   9   5    0.53    0.21
  -1  -9  -5    0.97    0.28
   1   9   5    0.80    0.26
  -2  -9  -5    1.35    0.32
   2   9   5    1.21    0.28
  -3  -9  -5    0.18    0.18
  -3  -9  -5    0.02    0.20
   3   9   5   -0.18    0.17
  -4  -9  -5   -0.10    0.19
  -4  -9  -5   -0.32    0.17
   4   9   5   -0.16    0.17
  -5  -9  -5    0.89    0.29
  -5  -9  -5    0.79    0.32
  12 -10  -5    1.72    0.41
  11 -10  -5    1.81    0.40
  10 -10  -5    0.25    0.10
  10 -10  -5    0.15    0.19
  10 -10  -5    0.20    0.10
   9 -10  -5    1.84    0.22
   9 -10  -5    1.79    0.37
   9 -10  -5    1.46    0.35
   9 -10  -5    1.52    0.20
   8 -10  -5    1.32    0.31
   8 -10  -5    1.52    0.21
   8 -10  -5    1.57    0.21
   8 -10  -5    1.60    0.33
   7 -10  -5    1.12    0.19
   7 -10  -5    1.00    0.18
   7 -10  -5    0.43    0.21
   7 -10  -5    0.94    0.26
   6 -10  -5    0.55    0.14
   6 -10  -5    0.39    0.13
   6 -10  -5    0.60    0.22
   6 -10  -5    0.40    0.21
  -6  10   5    0.43    0.22
   5 -10  -5    0.41    0.14
   5 -10  -5    0.26    0.11
   5 -10  -5    0.33    0.17
  -5  10   5    0.71    0.23
   4 -10  -5    0.17    0.11
   4 -10  -5    0.26    0.15
   4 -10  -5    0.12    0.12
  -4  10   5   -0.10    0.16
   3 -10  -5   10.78    0.66
   3 -10  -5   11.39    0.59
   3 -10  -5   11.29    0.60
  -3  10   5   11.29    0.65
  -3  10   5   11.50    0.70
   2 -10  -5    0.00    0.12
   2 -10  -5    0.05    0.13
   2 -10  -5   -0.03    0.13
  -2  10   5   -0.25    0.16
  -2  10   5    0.12    0.16
   1 -10  -5    1.67    0.33
  -1  10   5    0.82    0.27
   0 -10  -5   -0.03    0.15
   0  10   5    0.10    0.16
  -1 -10  -5    0.52    0.24
   1  10   5    0.11    0.20
  -2 -10  -5    0.12    0.19
   2  10   5    0.14    0.23
  -3 -10  -5   -0.09    0.18
  -3 -10  -5    0.14    0.22
   3  10   5    0.20    0.23
  -4 -10  -5   -0.14    0.18
  -4 -10  -5   -0.03    0.25
  12 -11  -5    0.05    0.24
  11 -11  -5    3.63    0.55
  10 -11  -5    1.72    0.22
  10 -11  -5    1.61    0.21
  10 -11  -5    1.87    0.41
   9 -11  -5    1.77    0.23
   9 -11  -5    1.35    0.33
   9 -11  -5    1.01    0.19
   8 -11  -5    0.16    0.10
   8 -11  -5   -0.10    0.13
   8 -11  -5   -0.03    0.08
   7 -11  -5    3.96    0.32
   7 -11  -5    3.95    0.32
   7 -11  -5    3.74    0.49
   6 -11  -5   -0.16    0.08
   6 -11  -5    0.10    0.16
   6 -11  -5   -0.18    0.07
  -6  11   5    0.14    0.18
   5 -11  -5    1.22    0.23
   5 -11  -5    1.02    0.27
   5 -11  -5    1.29    0.24
  -5  11   5    0.69    0.26
   4 -11  -5    0.31    0.17
   4 -11  -5    0.73    0.24
   4 -11  -5    0.79    0.21
  -4  11   5    0.65    0.24
   3 -11  -5    1.06    0.28
   3 -11  -5    1.18    0.25
   3 -11  -5    1.17    0.26
  -3  11   5    1.22    0.29
  -3  11   5    1.43    0.36
   2 -11  -5    1.04    0.25
   2 -11  -5    1.17    0.30
   2 -11  -5    1.58    0.29
  -2  11   5    1.79    0.37
  -2  11   5    1.24    0.27
   1 -11  -5   -0.24    0.14
  -1  11   5    0.24    0.22
   0 -11  -5    0.25    0.21
   0  11   5    0.56    0.27
  -1 -11  -5    0.75    0.31
   1  11   5    1.23    0.36
  -2 -11  -5    4.29    0.59
   2  11   5    5.70    0.65
[truncated: 394,029 more chars]
