# Supplementary material for: Synthesis and structure of 3-(14H-dibenzo[a,j]xanthen-14-yl)phenyl nicotinate
Source: Acta Crystallogr E Crystallogr Commun. 2026 Apr 10;82(Pt 5):437–40. doi: 10.1107/S2056989026003415 (PMC13148218; doi:10.1107/S2056989026003415)
Supplement: Supplementary file 2 [file e-82-00437-Isup3.hkl]

data_I                                                                          
_shelx_title ' EA378_LT in P-1'                                                 
_shelx_refln_list_code          4                                               
_shelx_F_calc_maximum      207.22                                               
_exptl_crystal_F_000       500.00                                               
_reflns_d_resolution_high  0.7107                                               
                                                                                
loop_                                                                           
 _space_group_symop_operation_xyz                                               
 'x, y, z'                                                                      
 '-x, -y, -z'                                                                   
                                                                                
_cell_length_a     9.6572                                                       
_cell_length_b    11.0020                                                       
_cell_length_c    12.2442                                                       
_cell_angle_alpha  90.489                                                       
_cell_angle_beta  100.530                                                       
_cell_angle_gamma 113.735                                                       
                                                                                
_shelx_F_squared_multiplier     1.000                                           
                                                                                
loop_                                                                           
 _refln_index_h                                                                 
 _refln_index_k                                                                 
 _refln_index_l                                                                 
 _refln_F_squared_calc                                                          
 _refln_F_squared_meas                                                          
 _refln_F_squared_sigma                                                         
 _refln_observed_status                                                         
   2   0   0        538.17        577.86         5.78 o                         
   3   0   0          0.58          0.62         0.68 o                         
   4   0   0         54.22         50.47         2.14 o                         
   5   0   0        180.52        178.09         3.94 o                         
   6   0   0         13.56         13.25         1.99 o                         
   7   0   0         13.45         12.85         2.51 o                         
   8   0   0         45.99         40.93         4.23 o                         
   9   0   0          1.52          0.86         3.51 o                         
  10   0   0         35.65         33.02         4.51 o                         
  11   0   0          7.02          3.95         3.12 o                         
  12   0   0         11.14         10.54         3.88 o                         
 -12   1   0          8.31          8.72         3.95 o                         
 -11   1   0         73.60         84.13         7.15 o                         
 -10   1   0         46.19         42.41         5.26 o                         
  -9   1   0          1.53         -1.03         2.12 o                         
  -8   1   0         40.62         38.78         3.95 o                         
  -7   1   0        120.94        124.25         9.52 o                         
  -6   1   0         79.34         77.19         3.67 o                         
  -5   1   0        882.19        964.04        10.63 o                         
  -4   1   0         14.59         15.67         0.79 o                         
  -3   1   0        831.50        795.84         7.10 o                         
  -2   1   0       1391.57       1374.03        10.78 o                         
   2   1   0         92.24        103.05         2.24 o                         
   3   1   0        385.83        367.98         5.05 o                         
   4   1   0         55.17         65.51         3.07 o                         
   5   1   0        573.21        597.37         9.56 o                         
   6   1   0          0.22          0.65         1.23 o                         
   7   1   0         17.96         19.73         2.26 o                         
   8   1   0          0.20         -2.01         2.01 o                         
   9   1   0        106.92         96.43         9.73 o                         
  10   1   0        134.18        147.21         9.32 o                         
  11   1   0         21.66         17.54         4.33 o                         
 -12   2   0         12.71         15.42         5.19 o                         
 -11   2   0         47.38         46.68         5.37 o                         
 -10   2   0          0.33          2.17         2.53 o                         
  -9   2   0        101.47         93.32         6.09 o                         
  -8   2   0        100.98        102.10         8.41 o                         
  -7   2   0         99.67        101.97         3.94 o                         
  -6   2   0          0.22         -0.83         0.83 o                         
  -5   2   0        766.93        824.59         8.26 o                         
  -4   2   0          0.24          3.16         0.70 o                         
  -3   2   0        170.17        168.34         2.43 o                         
  -2   2   0        336.76        319.01         3.03 o                         
  -1   2   0       4628.46       4218.20        43.28 o                         
   0   2   0        820.94        788.21         7.20 o                         
   1   2   0        608.94        618.25         6.66 o                         
   2   2   0        652.47        652.84        10.17 o                         
   3   2   0          3.38          2.56         3.50 o                         
   4   2   0        282.97        297.19         6.68 o                         
   5   2   0        830.95        850.93        12.49 o                         
   6   2   0         89.11         96.31         4.24 o                         
   7   2   0         22.47         25.41         2.59 o                         
   8   2   0         21.43         17.97         3.25 o                         
   9   2   0         59.13         58.23         6.08 o                         
  10   2   0         51.60         52.16         5.92 o                         
  11   2   0          0.56         -0.11         3.75 o                         
 -13   3   0         10.19          8.14         3.91 o                         
 -12   3   0          0.63          4.85         2.93 o                         
 -11   3   0          7.63          4.40         2.54 o                         
 -10   3   0        231.02        214.55         8.06 o                         
  -9   3   0         51.38         39.92         4.48 o                         
  -8   3   0         15.80         13.82         1.41 o                         
  -7   3   0         80.12         79.54         3.14 o                         
  -6   3   0          0.58          0.05         0.81 o                         
  -5   3   0         77.74         87.10         2.19 o                         
  -4   3   0       3239.78       3229.40        26.31 o                         
  -3   3   0       1400.93       1433.27        11.78 o                         
  -2   3   0        807.81        815.06         7.96 o                         
  -1   3   0        338.73        300.62         3.15 o                         
   0   3   0        321.09        292.36         7.06 o                         
   1   3   0        280.36        311.37         6.57 o                         
   2   3   0        147.80        172.05         6.72 o                         
   3   3   0          1.93          0.59         1.96 o                         
   4   3   0          0.16          0.10         2.08 o                         
   5   3   0         38.56         43.69         4.73 o                         
   6   3   0        103.27        104.26         5.15 o                         
   7   3   0         51.92         56.79         4.79 o                         
   8   3   0         72.47         69.60         5.61 o                         
   9   3   0          6.89          5.74         3.07 o                         
  10   3   0         49.50         54.10         6.38 o                         
 -13   4   0          0.47         -0.83         3.08 o                         
 -12   4   0          1.66          0.09         2.59 o                         
 -11   4   0          0.88          2.21         2.38 o                         
 -10   4   0          0.79         -0.91         1.84 o                         
  -9   4   0        454.64        467.43        10.36 o                         
  -8   4   0        263.29        246.72         6.06 o                         
  -7   4   0         96.88         82.90         3.19 o                         
  -6   4   0        874.28        824.37         8.64 o                         
  -5   4   0       2090.01       2112.92        16.11 o                         
  -4   4   0       1114.89       1152.17        10.25 o                         
  -3   4   0        240.86        249.72         4.12 o                         
  -2   4   0        267.62        245.22         3.30 o                         
  -1   4   0         22.62         17.44         1.42 o                         
   0   4   0        627.30        634.20         9.75 o                         
   1   4   0         36.55         64.10        11.67 o                         
   2   4   0         92.43        124.75         6.28 o                         
   3   4   0        411.40        422.23        12.87 o                         
   4   4   0          0.51         -1.69         2.56 o                         
   5   4   0         22.88         19.32         3.56 o                         
   6   4   0         68.03         74.83         7.05 o                         
   7   4   0         64.85         58.10         6.95 o                         
   8   4   0        140.82        136.49         8.77 o                         
   9   4   0        237.27        227.07        10.24 o                         
  10   4   0          6.93          0.96         3.78 o                         
 -13   5   0         14.60         21.01         4.73 o                         
 -12   5   0        160.66        188.68         8.60 o                         
 -11   5   0          9.00          6.12         2.92 o                         
 -10   5   0          0.62          1.48         2.05 o                         
  -9   5   0        284.86        261.79         9.91 o                         
  -8   5   0       1451.55       1372.66        17.39 o                         
  -7   5   0        177.30        161.05         3.40 o                         
  -6   5   0         19.09         25.88         1.37 o                         
  -5   5   0        638.85        676.50         8.34 o                         
  -4   5   0        183.29        205.39         4.12 o                         
  -3   5   0        629.64        657.62         8.15 o                         
  -2   5   0        407.66        414.87         5.89 o                         
  -1   5   0        120.71        138.10         4.70 o                         
   0   5   0        428.95        450.61         9.63 o                         
   1   5   0          1.46          2.43         1.47 o                         
   2   5   0         16.13         22.09         2.65 o                         
   3   5   0          0.02          3.71         2.71 o                         
   4   5   0          8.56          9.25         3.26 o                         
   5   5   0         81.46         90.74         6.90 o                         
   6   5   0        199.11        193.38         9.23 o                         
   7   5   0         47.18         49.91         8.24 o                         
   8   5   0         43.90         59.85         9.71 o                         
   9   5   0        258.64        275.10        16.67 o                         
 -13   6   0         14.12         12.98         5.08 o                         
 -12   6   0         77.21         69.50         6.33 o                         
 -11   6   0          3.30          3.91         2.85 o                         
 -10   6   0         30.83         25.05         3.15 o                         
  -9   6   0        117.40        111.22         5.35 o                         
  -8   6   0         42.08         35.88         2.97 o                         
  -7   6   0       1086.68        993.72        14.44 o                         
  -6   6   0          7.01         11.35         1.34 o                         
  -5   6   0         73.52         69.57         3.53 o                         
  -4   6   0          1.06         -0.29         1.13 o                         
  -3   6   0        117.37        132.14         4.59 o                         
  -2   6   0       1807.47       1880.85        19.79 o                         
  -1   6   0        194.77        183.18         8.01 o                         
   0   6   0         16.94          6.01         2.09 o                         
   1   6   0        419.27        404.47        11.56 o                         
   2   6   0          4.38          6.37         2.23 o                         
   3   6   0        150.71        168.41         9.15 o                         
   4   6   0         65.10         80.19         6.61 o                         
   5   6   0          2.56          2.25         3.08 o                         
   6   6   0          8.72          8.83         3.70 o                         
   7   6   0          2.89         -2.30         4.43 o                         
   8   6   0        147.98        160.40        40.68 o                         
   9   6   0         18.57          8.75         6.85 o                         
 -13   7   0          1.61          3.43         3.96 o                         
 -12   7   0          0.05         -0.81         3.72 o                         
 -11   7   0         37.19         40.85         5.31 o                         
 -10   7   0          0.01          0.24         4.24 o                         
  -9   7   0        844.92        798.22        12.82 o                         
  -8   7   0        496.86        464.39         8.61 o                         
  -7   7   0       1465.52       1340.20        16.57 o                         
  -6   7   0        108.57         93.59         4.33 o                         
  -5   7   0          3.07          2.24         1.51 o                         
  -4   7   0        471.28        526.05         6.47 o                         
  -3   7   0        137.10        136.47         4.16 o                         
  -2   7   0       1222.75       1315.10        40.88 o                         
  -1   7   0         77.53         68.65         5.39 o                         
   0   7   0         41.54         36.32         4.67 o                         
   1   7   0         83.36         92.33         4.96 o                         
   2   7   0          0.46         -2.07         2.07 o                         
   3   7   0         84.89         74.17         7.58 o                         
   4   7   0         24.11         22.90         4.43 o                         
   5   7   0         27.14         30.20         8.17 o                         
   6   7   0         53.85         66.55         7.15 o                         
   7   7   0          9.11          8.91         5.44 o                         
   8   7   0         39.70         41.45         9.01 o                         
 -13   8   0          1.06          0.43         4.11 o                         
 -12   8   0         15.16         19.71         7.13 o                         
 -11   8   0          5.96          5.61         2.97 o                         
 -10   8   0        268.17        254.57         8.63 o                         
  -9   8   0        623.20        610.23        15.48 o                         
  -8   8   0         48.26         43.92         5.65 o                         
  -7   8   0          2.96          5.01         2.20 o                         
  -6   8   0        141.80        141.10         5.71 o                         
  -5   8   0          0.05         -0.04         1.12 o                         
  -4   8   0        132.09        138.45         6.52 o                         
  -3   8   0          0.63          0.29         1.56 o                         
  -2   8   0         89.26        110.51        12.55 o                         
  -1   8   0        101.48        108.03         7.64 o                         
   0   8   0          6.30          5.61         2.72 o                         
   1   8   0        151.81        153.77         7.14 o                         
   2   8   0        189.22        209.81        13.52 o                         
   3   8   0        168.58        168.48        10.80 o                         
   4   8   0          8.38          4.13         3.33 o                         
   5   8   0          7.05          9.94         4.46 o                         
   6   8   0        194.13        204.20        15.67 o                         
   7   8   0         25.98         16.16         7.01 o                         
 -13   9   0         34.98         45.33         6.22 o                         
 -12   9   0        130.18        146.85         8.80 o                         
 -11   9   0         33.62         37.06         4.42 o                         
 -10   9   0        168.09        163.32         7.76 o                         
  -9   9   0         24.43         12.82         2.83 o                         
  -8   9   0         22.59         25.21         3.28 o                         
  -7   9   0        560.63        539.17        12.56 o                         
  -6   9   0        124.06        116.05         6.02 o                         
  -5   9   0         29.91         22.51         2.91 o                         
  -4   9   0        222.85        199.53         6.32 o                         
  -3   9   0         24.33         27.74         7.30 o                         
  -2   9   0         17.45         14.98         6.88 o                         
  -1   9   0         21.71         28.50         4.33 o                         
   0   9   0         59.42         68.39         5.97 o                         
   1   9   0        119.93        132.92         7.59 o                         
   2   9   0          2.24          9.91         7.69 o                         
   3   9   0        237.62        235.51        16.39 o                         
   4   9   0         20.42         31.00         5.73 o                         
   5   9   0          2.99          7.24         4.36 o                         
   6   9   0        156.28        180.94        23.48 o                         
 -12  10   0          8.97          8.93         3.33 o                         
 -11  10   0         13.53          6.30         3.91 o                         
 -10  10   0          1.91          0.54         2.45 o                         
  -9  10   0          0.25         -1.20         2.09 o                         
  -8  10   0         20.39         18.38         3.56 o                         
  -7  10   0          2.20          3.42         2.34 o                         
  -6  10   0          0.24          0.32         1.97 o                         
  -5  10   0         53.65         43.04         3.79 o                         
  -4  10   0          8.65          8.22         3.27 o                         
  -3  10   0         20.83         24.29         8.50 o                         
  -2  10   0         14.90         13.36         6.48 o                         
  -1  10   0          5.81          3.75         4.32 o                         
   0  10   0        316.25        293.04        11.01 o                         
   1  10   0        211.97        206.41         9.34 o                         
   2  10   0          1.40         -2.13         3.86 o                         
   3  10   0          2.40          2.87         4.66 o                         
   4  10   0         55.41         48.70         9.27 o                         
   5  10   0         30.85         37.29        20.85 o                         
 -12  11   0         29.34         29.37         6.54 o                         
 -11  11   0        277.01        273.33        10.24 o                         
 -10  11   0         34.83         44.40         5.28 o                         
  -9  11   0          4.90         -2.33         3.27 o                         
  -8  11   0         42.30         38.59         4.53 o                         
  -7  11   0         17.54         15.19         4.31 o                         
  -6  11   0         69.82         62.43         5.39 o                         
  -5  11   0          1.44          3.98         2.36 o                         
  -4  11   0          7.02         14.70         4.05 o                         
  -3  11   0         32.04         19.83         8.10 o                         
  -2  11   0         17.04         19.32         4.21 o                         
  -1  11   0        151.09        127.47         8.91 o                         
   0  11   0        305.65        285.05        11.28 o                         
   1  11   0        296.99        312.07        15.17 o                         
   2  11   0        349.92        363.09        26.72 o                         
   3  11   0        147.07        160.30        21.86 o                         
   4  11   0          2.25          1.14         6.15 o                         
 -11  12   0          0.00          0.90         2.92 o                         
 -10  12   0          0.66          3.72         3.65 o                         
  -9  12   0         13.44         10.90         6.88 o                         
  -8  12   0         54.33         45.30         6.50 o                         
  -7  12   0          0.44          4.88         3.09 o                         
  -6  12   0         35.00         32.73         4.94 o                         
  -5  12   0          6.55          9.64         9.05 o                         
  -4  12   0          0.27          3.59         3.11 o                         
  -3  12   0         12.00         19.03         8.10 o                         
  -2  12   0         37.90         38.39         6.06 o                         
  -1  12   0        111.22        117.94         9.98 o                         
   0  12   0        111.76        111.13        27.53 o                         
   2  12   0          1.85          2.83         8.91 o                         
   3  12   0         31.83         23.07        11.74 o                         
 -11  13   0          5.59         11.49         4.73 o                         
 -10  13   0          1.78          5.80         3.87 o                         
  -9  13   0         12.97         26.25         5.34 o                         
  -8  13   0         67.80         75.15         7.41 o                         
  -7  13   0        110.78        110.08         8.43 o                         
  -6  13   0        119.86        114.63         9.75 o                         
  -5  13   0         47.87         48.92         6.73 o                         
  -4  13   0        468.15        471.98        28.34 o                         
  -3  13   0         41.70         49.54         7.77 o                         
  -2  13   0          3.44          1.57         6.27 o                         
  -1  13   0          6.98          4.69         5.45 o                         
   0  13   0          0.73         -2.02         8.50 o                         
   1  13   0          1.39          4.45         8.91 o                         
 -10  14   0          5.76          6.07         4.35 o                         
  -9  14   0         85.25         92.67         8.04 o                         
  -8  14   0         44.32         62.35         7.13 o                         
  -7  14   0          4.68         -3.67         4.78 o                         
  -6  14   0         49.42         52.66         7.19 o                         
  -5  14   0          1.27         -3.55         3.55 o                         
  -4  14   0          8.61         17.00         9.31 o                         
  -3  14   0         32.15         37.24        11.74 o                         
  -2  14   0         12.37          2.43         6.71 o                         
  -1  14   0         56.85         68.81        17.00 o                         
   0  14   0         37.56         32.38        11.74 o                         
  -8  15   0         41.94         54.93         8.75 o                         
  -7  15   0          1.23          1.13         4.10 o                         
  -6  15   0         13.82         25.86         6.31 o                         
  -5  15   0         14.04         12.67         5.58 o                         
  -4  15   0          0.45          0.81        10.12 o                         
  -3  15   0          2.78         -7.69         7.69 o                         
   3 -15   1         12.91         30.76        11.74 o                         
   4 -15   1         27.48         43.72        12.95 o                         
   5 -15   1         58.37         63.15        14.98 o                         
   6 -15   1          0.08          6.99         4.33 o                         
   7 -15   1          6.06          4.47         4.22 o                         
   8 -15   1         21.37         15.78         5.69 o                         
   0 -14   1         72.16         48.17        14.57 o                         
   1 -14   1        234.53        202.39        26.72 o                         
   2 -14   1          3.60         -5.51         6.48 o                         
   3 -14   1         41.78         29.55        11.33 o                         
   4 -14   1         71.53         98.36        16.60 o                         
   5 -14   1          0.82         -2.83         7.29 o                         
   6 -14   1          0.57         -3.47         3.47 o                         
   7 -14   1         55.88         66.35        10.79 o                         
   8 -14   1         57.24         56.37         7.02 o                         
   9 -14   1         35.41         27.80         6.25 o                         
  -2 -13   1         88.91        119.41        20.24 o                         
  -1 -13   1          3.61         13.36        10.93 o                         
   0 -13   1         30.49         29.55        12.95 o                         
   1 -13   1          4.27          6.84         4.86 o                         
   2 -13   1          1.67          2.70         4.90 o                         
   3 -13   1          5.10          2.63         9.11 o                         
   4 -13   1          8.33         14.98         8.50 o                         
   5 -13   1         37.00         38.56         9.28 o                         
   6 -13   1          4.65          8.37         4.44 o                         
   7 -13   1         16.86         18.11         4.58 o                         
   8 -13   1        106.94        109.30         8.59 o                         
   9 -13   1        101.65        118.81        19.51 o                         
  10 -13   1         21.98         32.42         6.18 o                         
  11 -13   1         84.08         95.19         9.29 o                         
  -3 -12   1         39.95         43.31        14.98 o                         
  -2 -12   1        270.51        275.26        29.14 o                         
  -1 -12   1         25.25         13.38         9.31 o                         
   0 -12   1         11.92         15.17         7.87 o                         
   1 -12   1         33.91         29.64         5.57 o                         
   2 -12   1         36.88         33.55         5.70 o                         
   3 -12   1          1.03          4.05         6.48 o                         
   4 -12   1         44.36         35.22        10.12 o                         
   5 -12   1         15.03         14.48         4.60 o                         
   6 -12   1         79.49         69.09         6.54 o                         
   7 -12   1         30.95         18.29         4.44 o                         
   8 -12   1          1.31         -0.65         2.52 o                         
   9 -12   1         44.35         65.96        10.63 o                         
  10 -12   1          4.48          3.09         5.02 o                         
  11 -12   1          0.89         -1.71         2.96 o                         
  -4 -11   1         31.09         33.65         8.93 o                         
  -3 -11   1        125.54        129.92        12.56 o                         
  -2 -11   1         32.42         25.73        13.16 o                         
  -1 -11   1         53.92         52.55         8.36 o                         
   0 -11   1         25.46         26.03         4.92 o                         
   1 -11   1        169.02        168.80         9.45 o                         
   2 -11   1         11.92         23.91        10.73 o                         
   3 -11   1         40.07         47.36        10.93 o                         
   4 -11   1         50.95         40.48        10.52 o                         
   5 -11   1        163.88        154.60         7.36 o                         
   6 -11   1        217.38        210.57         7.71 o                         
   7 -11   1          0.00          2.06         2.28 o                         
   8 -11   1          2.28          4.59         2.86 o                         
   9 -11   1          3.27          4.11         3.07 o                         
  10 -11   1          5.36          4.28         3.09 o                         
  11 -11   1         39.71         41.29         5.15 o                         
  12 -11   1         28.72         28.24         4.91 o                         
  -5 -10   1          0.28          2.51         4.40 o                         
  -4 -10   1        121.61        144.39        11.22 o                         
  -3 -10   1         59.31         57.48         8.87 o                         
  -2 -10   1        167.19        155.77        12.73 o                         
  -1 -10   1         52.11         54.26         5.81 o                         
   0 -10   1        388.62        350.92        13.94 o                         
   1 -10   1         13.06         15.92         3.93 o                         
   2 -10   1          8.80          6.88         5.67 o                         
   3 -10   1         63.38         51.00        10.52 o                         
   4 -10   1         63.01         59.56         4.45 o                         
   5 -10   1          3.07          0.24         2.20 o                         
   6 -10   1         64.35         63.22         5.86 o                         
   7 -10   1        361.19        346.40        10.50 o                         
   8 -10   1          2.69          3.91         4.20 o                         
   9 -10   1         17.72         21.29         3.49 o                         
  10 -10   1         25.46         20.70         6.16 o                         
  11 -10   1          1.93          6.35         3.05 o                         
  12 -10   1         68.51         51.40         5.66 o                         
  -6  -9   1         93.20         83.74        14.37 o                         
  -5  -9   1         49.90         58.56         7.60 o                         
  -4  -9   1         26.46         29.64         6.32 o                         
  -3  -9   1          0.03         -6.27         6.27 o                         
  -2  -9   1         21.86         24.02         4.20 o                         
  -1  -9   1        180.27        173.60         9.27 o                         
   0  -9   1          2.05          4.59         3.28 o                         
   1  -9   1        356.25        352.08        13.17 o                         
   2  -9   1         39.09         46.55         9.71 o                         
   3  -9   1        117.88        123.86        14.17 o                         
   4  -9   1          8.61          4.53         2.26 o                         
   5  -9   1        171.80        168.27         5.09 o                         
   6  -9   1       1360.78       1305.21        21.86 o                         
   7  -9   1         48.87         55.59         6.53 o                         
   8  -9   1          5.89          3.27         2.18 o                         
   9  -9   1        167.11        179.95         8.11 o                         
  10  -9   1        128.15        115.65         7.01 o                         
  11  -9   1        231.06        222.20         9.06 o                         
  12  -9   1        105.45         99.51         7.22 o                         
  -7  -8   1         18.59         20.36         7.43 o                         
  -6  -8   1          1.26         -2.73         3.72 o                         
  -5  -8   1         11.48          8.14         4.17 o                         
  -4  -8   1         35.31         33.62         5.39 o                         
  -3  -8   1         42.90         42.10         9.71 o                         
  -2  -8   1         36.39         39.91        10.32 o                         
  -1  -8   1         36.31         34.22         4.72 o                         
   0  -8   1         11.34         12.41         2.91 o                         
   1  -8   1          8.39          3.96         3.40 o                         
   2  -8   1        209.92        265.95        16.60 o                         
   3  -8   1        396.90        405.42        10.72 o                         
   4  -8   1          0.11          0.51         0.95 o                         
   5  -8   1         10.78         11.69         2.30 o                         
   6  -8   1       1912.29       1839.04        24.66 o                         
   7  -8   1         37.92         35.30         3.60 o                         
   8  -8   1        471.95        452.45        10.66 o                         
   9  -8   1         35.81         33.51         4.30 o                         
  10  -8   1          4.77          5.95         2.58 o                         
  11  -8   1        101.51        113.80         7.08 o                         
  12  -8   1         31.77         31.04         4.89 o                         
  13  -8   1         59.11         80.60         8.05 o                         
  -8  -7   1          5.81         17.12         7.01 o                         
  -7  -7   1          7.61          2.06        12.14 o                         
  -6  -7   1          3.21         -1.48         4.55 o                         
  -5  -7   1         28.58         36.88         5.45 o                         
  -4  -7   1          0.03          0.32         3.28 o                         
  -3  -7   1        300.89        297.92        17.81 o                         
  -2  -7   1        115.15        122.93         5.94 o                         
  -1  -7   1          4.09          4.58         2.25 o                         
   0  -7   1        414.28        438.42        10.87 o                         
   1  -7   1        439.32        472.80        24.89 o                         
   2  -7   1         32.18         36.03         6.88 o                         
   3  -7   1        383.99        408.99         6.65 o                         
   4  -7   1         63.46         63.36         2.82 o                         
   5  -7   1          0.06          0.31         1.48 o                         
   6  -7   1        296.28        276.38         6.77 o                         
   7  -7   1        583.95        532.47         8.89 o                         
   8  -7   1          0.04          0.16         1.39 o                         
   9  -7   1        121.25        114.98         6.30 o                         
  10  -7   1          8.29          9.91         3.06 o                         
  11  -7   1         23.34         23.47         4.54 o                         
  12  -7   1         55.51         78.82         7.81 o                         
  13  -7   1         33.09         26.63         5.16 o                         
  -9  -6   1         44.91         53.89         6.84 o                         
  -8  -6   1         49.16         51.87        11.74 o                         
  -7  -6   1          8.70         11.25         5.35 o                         
  -6  -6   1          7.80         -0.33         3.26 o                         
  -5  -6   1          9.07          1.00         3.57 o                         
  -4  -6   1          2.28          5.08         4.45 o                         
  -3  -6   1        521.02        550.11        37.24 o                         
  -2  -6   1         83.40         90.56         4.91 o                         
  -1  -6   1         17.92         16.06         3.12 o                         
   0  -6   1          3.66          8.27         2.14 o                         
   1  -6   1        530.44        528.20        14.17 o                         
   2  -6   1        484.82        517.21         8.62 o                         
   3  -6   1        301.43        318.85         5.24 o                         
   4  -6   1        102.63        110.58         4.01 o                         
   5  -6   1        704.69        640.90        10.18 o                         
   6  -6   1         26.34         33.32         2.18 o                         
   7  -6   1       5405.11       5120.51        46.65 o                         
   8  -6   1        165.55        150.44         5.34 o                         
   9  -6   1         16.90         13.27         2.35 o                         
  10  -6   1         21.18         21.68         3.87 o                         
  11  -6   1         41.79         49.89         5.33 o                         
  12  -6   1         70.11         76.21         6.97 o                         
  13  -6   1         10.34          3.63         3.56 o                         
  -9  -5   1         40.02         29.00         5.43 o                         
  -8  -5   1        479.56        505.96        14.98 o                         
  -7  -5   1         45.27         45.59         5.76 o                         
  -6  -5   1         25.46         20.62         4.31 o                         
  -5  -5   1        232.40        217.12        11.81 o                         
  -4  -5   1        652.54        667.41        19.17 o                         
  -3  -5   1        159.15        158.71        11.33 o                         
  -2  -5   1          4.85          2.68         2.52 o                         
  -1  -5   1        160.19        176.52         5.71 o                         
   0  -5   1         80.76         85.01         5.00 o                         
   1  -5   1        766.45        803.99        13.28 o                         
   2  -5   1          4.29          5.04         1.12 o                         
   3  -5   1         11.00          6.79         1.24 o                         
   4  -5   1        475.14        500.42         8.04 o                         
   5  -5   1        560.16        607.45         8.21 o                         
   6  -5   1        642.77        651.56         9.18 o                         
   7  -5   1         86.42         93.52         2.86 o                         
   8  -5   1         53.80         56.02         3.34 o                         
   9  -5   1         80.61         74.99         4.84 o                         
  10  -5   1         20.56         19.45         3.10 o                         
  11  -5   1         11.72         18.43         3.34 o                         
  12  -5   1        130.97        126.66         7.48 o                         
  13  -5   1         26.38         33.68         7.71 o                         
 -10  -4   1          0.31         -2.67         3.09 o                         
  -9  -4   1        466.05        474.44        22.84 o                         
  -8  -4   1        162.82        164.30         9.57 o                         
  -7  -4   1         60.03         67.61         4.89 o                         
  -6  -4   1          0.20         -1.48         1.99 o                         
  -5  -4   1         28.55         28.95        10.12 o                         
  -4  -4   1        516.69        504.10        15.30 o                         
  -3  -4   1         15.79         20.36         3.43 o                         
  -2  -4   1        375.61        366.57         8.03 o                         
  -1  -4   1         93.65        112.98         4.10 o                         
   0  -4   1         54.58         53.44         2.22 o                         
   1  -4   1          7.65          9.59         1.53 o                         
   2  -4   1         21.99         24.74         1.45 o                         
   3  -4   1        329.77        338.40         4.95 o                         
   4  -4   1        310.63        328.19         4.50 o                         
   5  -4   1        164.15        161.69         2.66 o                         
   6  -4   1         34.70         29.79         1.89 o                         
   7  -4   1         86.60         83.42         3.28 o                         
   8  -4   1         11.41         10.35         2.20 o                         
   9  -4   1         18.61         11.87         3.02 o                         
  10  -4   1         29.72         29.30         3.58 o                         
  11  -4   1         46.85         48.19         4.67 o                         
  12  -4   1        144.92        157.64         8.66 o                         
  13  -4   1         18.40         27.70         4.58 o                         
 -11  -3   1         60.69         54.84         6.80 o                         
 -10  -3   1         58.86         53.56         6.41 o                         
  -9  -3   1        218.35        218.49        11.47 o                         
  -8  -3   1         19.58         16.38         3.50 o                         
  -7  -3   1          3.06          1.83         2.20 o                         
  -6  -3   1          0.06          1.70         2.14 o                         
  -5  -3   1        228.02        249.93         7.53 o                         
  -4  -3   1         11.14          8.97         2.04 o                         
  -3  -3   1          6.47          5.06         2.29 o                         
  -2  -3   1        408.53        447.12         8.38 o                         
  -1  -3   1        369.05        400.48         6.73 o                         
   0  -3   1        101.02        102.31         1.91 o                         
   1  -3   1          8.83          8.61         0.79 o                         
   2  -3   1        123.60        113.06         2.55 o                         
   3  -3   1       1808.63       1781.26        14.78 o                         
   4  -3   1       1895.85       1968.00        15.81 o                         
   5  -3   1       1104.89       1188.71        11.01 o                         
   6  -3   1         43.20         48.43         3.72 o                         
   7  -3   1         49.35         54.83         3.02 o                         
   8  -3   1          0.57          0.43         1.64 o                         
   9  -3   1        318.55        295.32         8.44 o                         
  10  -3   1          0.84         -0.13         2.14 o                         
  11  -3   1          2.95          3.63         3.21 o                         
  12  -3   1         19.29         18.50         4.47 o                         
 -11  -2   1          1.27          0.54         3.38 o                         
 -10  -2   1        138.62        139.61         9.10 o                         
  -9  -2   1         27.91         27.89         3.93 o                         
  -8  -2   1        120.12        109.66         6.38 o                         
  -7  -2   1          0.28         -0.47         1.81 o                         
  -6  -2   1         74.95         79.29         5.15 o                         
  -5  -2   1        273.30        300.78         7.11 o                         
  -4  -2   1          9.25          3.46         1.54 o                         
  -3  -2   1       1043.04       1083.75        15.63 o                         
  -2  -2   1       4491.89       4428.87        35.49 o                         
  -1  -2   1      16258.21      15763.57       124.76 o                         
   0  -2   1          4.65          7.56         0.64 o                         
   1  -2   1      11028.60      10563.50        85.59 o                         
   2  -2   1       3287.84       3369.47        22.96 o                         
   3  -2   1       1427.96       1454.39        11.21 o                         
   4  -2   1        339.68        350.97         4.52 o                         
   5  -2   1        235.53        241.48         3.87 o                         
   6  -2   1        229.77        267.21         4.99 o                         
   7  -2   1         36.73         33.12         2.82 o                         
   8  -2   1          0.36         -1.85         1.85 o                         
   9  -2   1         52.51         40.71         4.42 o                         
  10  -2   1        210.30        185.50         9.19 o                         
  11  -2   1          0.01          1.58         2.62 o                         
  12  -2   1          4.16         10.97         3.77 o                         
 -11  -1   1         88.61         84.70         7.58 o                         
 -10  -1   1         50.92         62.90         6.12 o                         
  -9  -1   1         14.68          9.56         3.34 o                         
  -8  -1   1          3.46          6.31         2.43 o                         
  -7  -1   1          9.11          5.15         2.17 o                         
  -6  -1   1         18.62         20.16         2.52 o                         
  -5  -1   1       1317.00       1407.24        18.40 o                         
  -4  -1   1        188.60        185.03         3.38 o                         
  -3  -1   1        617.07        620.18         6.16 o                         
  -2  -1   1       2940.38       2995.73        25.00 o                         
  -1  -1   1         16.01         15.27         0.63 o                         
   2  -1   1       3743.65       3739.65        26.31 o                         
   3  -1   1       2419.42       2547.92        22.30 o                         
   4  -1   1       3209.37       3415.95        27.93 o                         
   5  -1   1        322.54        324.14         6.24 o                         
   6  -1   1        195.70        185.39         4.69 o                         
   7  -1   1         10.68         12.45         2.60 o                         
   8  -1   1         14.05          8.06         2.56 o                         
   9  -1   1          4.85          4.59         2.73 o                         
  10  -1   1          0.54          2.29         2.61 o                         
  11  -1   1         56.13         45.24         5.71 o                         
  12  -1   1         40.21         45.06         9.00 o                         
 -12   0   1          2.09          1.62         3.24 o                         
 -11   0   1         23.69         21.10         4.20 o                         
 -10   0   1        150.32        146.44        15.95 o                         
  -9   0   1          4.98          7.56         2.75 o                         
  -8   0   1         27.89         22.48         3.06 o                         
  -7   0   1        123.43        136.37         5.54 o                         
  -6   0   1        722.38        749.50        10.39 o                         
  -5   0   1         37.13         39.90         1.88 o                         
  -4   0   1        394.15        389.62         4.12 o                         
  -3   0   1        205.13        198.45         3.13 o                         
  -2   0   1       1706.69       1580.82        11.53 o                         
   2   0   1         43.08         47.71         1.36 o                         
   3   0   1        536.99        499.18         5.17 o                         
   4   0   1        847.89        925.40        11.07 o                         
   5   0   1       1771.27       1942.57        23.84 o                         
   6   0   1         37.98         43.17         3.77 o                         
   7   0   1        202.20        213.92         7.60 o                         
   8   0   1         36.20         34.17         4.11 o                         
   9   0   1          3.64         -0.99         3.38 o                         
  10   0   1         64.63         65.62         8.76 o                         
  11   0   1          4.00          7.04         3.37 o                         
  12   0   1          0.44          1.19         3.78 o                         
 -12   1   1         15.93         19.78         4.97 o                         
 -11   1   1        125.60        129.47         8.44 o                         
 -10   1   1         25.09         22.64         3.78 o                         
  -9   1   1         41.78         46.57         4.57 o                         
  -8   1   1          3.31          0.72         2.09 o                         
  -7   1   1        221.05        230.91         5.09 o                         
  -6   1   1        871.48        902.76         9.48 o                         
  -5   1   1         54.65         61.14         2.01 o                         
  -4   1   1        203.09        199.19         2.96 o                         
  -3   1   1          5.81          7.23         0.66 o                         
  -2   1   1       1745.86       1656.28        11.88 o                         
   1   1   1        724.92        738.79         6.51 o                         
   2   1   1          3.84          3.21         0.86 o                         
   3   1   1         61.76         72.74         2.70 o                         
   4   1   1         51.20         58.22         2.51 o                         
   5   1   1        342.72        355.64         6.01 o                         
   6   1   1        224.60        216.58         4.92 o                         
   7   1   1         35.01         33.16         3.93 o                         
   8   1   1          9.29         13.45         3.13 o                         
   9   1   1         28.07         30.31         6.49 o                         
  10   1   1         32.31         31.10         5.15 o                         
  11   1   1         41.20         28.45         5.06 o                         
 -12   2   1         48.56         50.85         5.81 o                         
 -11   2   1         48.84         42.92         7.36 o                         
 -10   2   1          6.55          5.26         2.59 o                         
  -9   2   1          0.02         -0.41         1.69 o                         
  -8   2   1        295.61        300.40         8.38 o                         
  -7   2   1        501.09        504.27         5.93 o                         
  -6   2   1         17.17         24.32         1.33 o                         
  -5   2   1         45.97         40.56         1.63 o                         
  -4   2   1        488.65        521.92         5.57 o                         
  -3   2   1       1827.83       1819.85        13.43 o                         
  -2   2   1       5983.16       5822.45        39.73 o                         
  -1   2   1       1159.53       1183.61         8.47 o                         
   0   2   1        126.78        138.61         2.15 o                         
   1   2   1       2024.72       1981.55        16.81 o                         
   2   2   1        152.93        157.34         4.25 o                         
   3   2   1        143.68        146.45         4.48 o                         
   4   2   1        152.09        136.82         4.48 o                         
   5   2   1         34.63         36.62         3.34 o                         
   6   2   1          3.38          3.25         1.84 o                         
   7   2   1        354.74        345.90         9.28 o                         
   8   2   1         17.29         17.76         3.84 o                         
   9   2   1        157.62        153.19         9.26 o                         
  10   2   1         15.13         15.07         4.28 o                         
  11   2   1         29.85         27.97         6.44 o                         
 -13   3   1         93.16        121.15         8.04 o                         
 -12   3   1         81.24         96.39         6.71 o                         
 -11   3   1         53.50         52.71         4.86 o                         
 -10   3   1        189.67        192.18         7.37 o                         
  -9   3   1         10.18         10.24         2.40 o                         
  -8   3   1        251.27        233.54         4.96 o                         
  -7   3   1          3.24          4.54         1.14 o                         
  -6   3   1        527.77        546.91         7.06 o                         
  -5   3   1        618.62        647.18         7.78 o                         
  -4   3   1         37.02         45.42         2.29 o                         
  -3   3   1       1756.93       1774.24        14.75 o                         
  -2   3   1         69.35         83.26         1.45 o                         
  -1   3   1        658.55        616.94         6.09 o                         
   0   3   1         10.24          7.94         0.98 o                         
   1   3   1         30.21         29.89         2.09 o                         
   2   3   1        618.19        615.18        11.89 o                         
   3   3   1       1222.86       1335.76        21.34 o                         
   4   3   1         13.16         16.94         2.50 o                         
   5   3   1         26.61         31.63         3.67 o                         
   6   3   1        538.45        562.88        12.49 o                         
   7   3   1        524.78        540.16        16.32 o                         
   8   3   1         38.22         50.26         6.25 o                         
   9   3   1          4.12          1.23         3.21 o                         
  10   3   1         36.93         29.17         7.30 o                         
 -13   4   1         17.61         17.09         5.39 o                         
 -12   4   1         30.76         34.11         4.29 o                         
 -11   4   1         51.52         56.91         4.82 o                         
 -10   4   1          0.80          1.57         1.94 o                         
  -9   4   1         83.06         78.62         3.85 o                         
  -8   4   1        752.64        728.68        11.65 o                         
  -7   4   1         91.10         89.48         5.52 o                         
  -6   4   1         47.19         34.81         1.81 o                         
  -5   4   1         17.53         17.63         1.24 o                         
  -4   4   1        120.49        129.86         2.34 o                         
  -3   4   1        313.68        332.21         4.22 o                         
  -2   4   1       2095.63       2194.12        21.23 o                         
  -1   4   1         96.17         89.60         2.49 o                         
   0   4   1        132.71        139.94         4.06 o                         
   1   4   1        679.15        695.45        13.68 o                         
   2   4   1       2413.21       2556.55        37.21 o                         
   3   4   1        232.36        248.22         9.17 o                         
   4   4   1         66.30         63.50         5.07 o                         
   5   4   1         75.35         82.96         6.03 o                         
   6   4   1          4.16          5.43         2.73 o                         
   7   4   1         80.69         82.29         9.92 o                         
   8   4   1          0.07          1.37         4.55 o                         
   9   4   1         25.83         24.19         5.15 o                         
  10   4   1         54.35         73.38        11.69 o                         
 -13   5   1         39.20         41.04         5.46 o                         
 -12   5   1         13.59         14.11         3.08 o                         
 -11   5   1         51.17         57.82         6.07 o                         
 -10   5   1          0.76          4.43         3.44 o                         
  -9   5   1         39.33         34.63         3.52 o                         
  -8   5   1        372.62        330.23         7.33 o                         
  -7   5   1        172.52        183.88         3.87 o                         
  -6   5   1         10.05         18.17         1.34 o                         
  -5   5   1          6.98          5.67         1.11 o                         
  -4   5   1       1383.56       1467.22        12.72 o                         
  -3   5   1       2399.95       2625.38        22.15 o                         
  -2   5   1        264.07        314.10         4.65 o                         
  -1   5   1        203.44        216.02         5.54 o                         
   0   5   1        228.62        231.33         5.85 o                         
   1   5   1        642.78        666.66        11.39 o                         
   2   5   1        731.63        796.73        15.91 o                         
   3   5   1         39.43         47.32         5.92 o                         
   4   5   1         89.41        100.08         6.77 o                         
   5   5   1         16.51         22.82         3.97 o                         
   6   5   1         12.85          7.89         3.29 o                         
   7   5   1         13.77          8.35         5.29 o                         
   8   5   1        281.49        292.00        17.06 o                         
   9   5   1          5.02         28.34        10.12 o                         
 -13   6   1          2.02          3.73         2.83 o                         
 -12   6   1         37.67         43.74         4.96 o                         
 -11   6   1         80.55         75.28         5.09 o                         
 -10   6   1          3.82          2.09         2.01 o                         
  -9   6   1        799.65        780.45        14.30 o                         
  -8   6   1          5.81          4.96         2.16 o                         
  -7   6   1       3831.55       3651.59        32.68 o                         
  -6   6   1        430.08        417.42         6.00 o                         
  -5   6   1          8.03         12.06         1.01 o                         
  -4   6   1        606.10        652.94         7.93 o                         
  -3   6   1        831.32        945.57        11.21 o                         
  -2   6   1        670.99        687.16        10.28 o                         
  -1   6   1          2.29          2.97         2.13 o                         
   0   6   1        160.52        181.96         5.68 o                         
   1   6   1        241.11        249.14         6.84 o                         
   2   6   1         12.44         10.41         3.40 o                         
   3   6   1        194.39        200.84         9.92 o                         
   4   6   1         69.29         69.49         7.66 o                         
   5   6   1          3.51          4.10         3.08 o                         
   6   6   1        150.69        159.24         9.38 o                         
   7   6   1        136.94        165.43        14.23 o                         
   8   6   1          0.62          6.77        10.73 o                         
 -13   7   1          1.20          0.74         4.60 o                         
 -12   7   1          2.43          2.94         2.80 o                         
 -11   7   1         30.78         37.18         4.45 o                         
 -10   7   1        119.10        113.02         7.20 o                         
  -9   7   1         58.11         62.68         4.22 o                         
  -8   7   1        595.13        548.93        10.60 o                         
  -7   7   1         21.41         28.29         2.25 o                         
  -6   7   1         94.37         99.14         3.72 o                         
  -5   7   1         35.72         46.92         2.48 o                         
  -4   7   1          3.57          4.02         1.55 o                         
  -3   7   1         56.43         47.95         3.23 o                         
  -2   7   1        515.84        562.31        11.43 o                         
  -1   7   1        152.50        167.41        10.53 o                         
   0   7   1         29.21         22.21         2.79 o                         
   1   7   1        696.29        701.09        14.99 o                         
   2   7   1         11.29          7.99         5.87 o                         
   3   7   1        421.14        440.60        37.85 o                         
   4   7   1          0.44          2.17         2.85 o                         
   5   7   1          6.97          6.51         3.63 o                         
   6   7   1        232.12        260.62        15.71 o                         
   7   7   1          6.57          6.06         5.24 o                         
   8   7   1         29.05         25.50        11.33 o                         
 -13   8   1          0.00          4.20         4.26 o                         
 -12   8   1         67.40         66.44         9.74 o                         
 -11   8   1          5.04          4.04         2.84 o                         
 -10   8   1         17.42         18.31         3.66 o                         
  -9   8   1         41.29         43.19         4.89 o                         
  -8   8   1        407.14        383.91         9.22 o                         
  -7   8   1         85.22         75.89         4.61 o                         
  -6   8   1         40.94         44.86         3.83 o                         
  -5   8   1          3.41          3.51         1.68 o                         
  -4   8   1         10.90         17.52         2.32 o                         
  -3   8   1          0.20         -1.27         1.27 o                         
  -2   8   1        116.68        114.96        12.55 o                         
  -1   8   1         15.41         22.04         4.82 o                         
   0   8   1          7.92          7.33         2.88 o                         
   1   8   1        435.73        415.90        11.58 o                         
   2   8   1          3.29          4.23         3.67 o                         
   3   8   1         81.99         93.01        14.77 o                         
   4   8   1          0.00         -1.45         3.08 o                         
   5   8   1         87.95         89.72         9.32 o                         
   6   8   1        189.10        214.02        16.19 o                         
   7   8   1        357.05        342.85        27.93 o                         
 -13   9   1         16.58         23.12         5.45 o                         
 -12   9   1         69.56         64.29         6.37 o                         
 -11   9   1        116.60        111.42         9.09 o                         
 -10   9   1         96.63         93.87         7.08 o                         
  -9   9   1          0.11         -1.80         1.80 o                         
  -8   9   1        129.67        137.14         7.44 o                         
  -7   9   1         92.68         98.34         5.89 o                         
  -6   9   1        104.36        100.64         5.78 o                         
  -5   9   1         23.46         19.35         2.64 o                         
  -4   9   1        210.50        193.71         5.82 o                         
  -3   9   1         65.78         77.04         6.29 o                         
  -2   9   1         90.96         97.55        12.14 o                         
  -1   9   1         16.99         16.13         3.49 o                         
   0   9   1        143.50        148.73        10.06 o                         
   1   9   1         32.91         31.37         4.36 o                         
   2   9   1         28.32         24.29         5.45 o                         
   3   9   1          8.85         11.48         4.77 o                         
   4   9   1         10.63         15.03         4.95 o                         
   5   9   1         74.09         74.54        21.86 o                         
   6   9   1         49.72         57.48        13.76 o                         
 -12  10   1         43.12         42.03         6.55 o                         
 -11  10   1         51.00         55.86         5.13 o                         
 -10  10   1          0.15          2.27         2.29 o                         
  -9  10   1          4.60          5.65         3.16 o                         
  -8  10   1         23.93         21.17         3.53 o                         
  -7  10   1        112.11         98.34         6.17 o                         
  -6  10   1         65.96         59.92         4.47 o                         
  -5  10   1        156.71        131.35         5.79 o                         
  -4  10   1         66.77         55.37         5.76 o                         
  -3  10   1        372.67        372.41        12.54 o                         
  -2  10   1          0.87          3.22         2.69 o                         
  -1  10   1          8.36         11.85         3.44 o                         
   0  10   1        420.91        425.70        12.85 o                         
   1  10   1        275.82        264.85        17.91 o                         
   2  10   1         44.47         41.14         6.96 o                         
   3  10   1         17.40         27.53        10.12 o                         
   4  10   1         59.59         76.34        13.97 o                         
   5  10   1         20.77         34.00        13.76 o                         
 -12  11   1          3.18          1.52         2.74 o                         
 -11  11   1         55.05         70.05         6.46 o                         
 -10  11   1         33.20         37.64         4.87 o                         
  -9  11   1         86.65         77.87         6.25 o                         
  -8  11   1          9.33          9.59         3.09 o                         
  -7  11   1          9.50          4.07         3.36 o                         
  -6  11   1        397.34        390.29        11.89 o                         
  -5  11   1        228.34        200.83        10.79 o                         
  -4  11   1        247.89        234.29        10.33 o                         
  -3  11   1         87.58         80.55        12.55 o                         
  -2  11   1         74.30         70.14         6.72 o                         
  -1  11   1         23.30         17.98         8.06 o                         
   0  11   1          0.24         -1.91         3.03 o                         
   1  11   1         41.83         42.50        12.14 o                         
   2  11   1        176.07        176.08        21.45 o                         
   3  11   1         56.69         63.96        15.79 o                         
   4  11   1          0.00         -3.64         6.01 o                         
 -12  12   1          0.71          0.02         3.39 o                         
 -11  12   1         70.68         95.29         8.66 o                         
 -10  12   1         94.70        114.76         9.23 o                         
  -9  12   1         30.08         21.95         5.15 o                         
  -8  12   1          5.28         -2.65         2.65 o                         
  -7  12   1          0.13          1.60         3.62 o                         
  -6  12   1          0.94          2.79         3.24 o                         
  -5  12   1          0.33         -3.08         3.78 o                         
  -4  12   1         10.00          3.95         3.53 o                         
  -3  12   1          2.37          2.47         3.79 o                         
  -2  12   1        317.05        269.27        29.17 o                         
  -1  12   1        167.37        190.82        15.07 o                         
   0  12   1        187.48        192.40        13.47 o                         
   1  12   1        259.36        278.90        24.29 o                         
   2  12   1          4.29          0.40         9.71 o                         
   3  12   1          2.54         -7.69         7.69 o                         
 -11  13   1          3.46          0.06         3.63 o                         
 -10  13   1         21.69         15.82         4.92 o                         
  -9  13   1        172.87        188.90        12.38 o                         
  -8  13   1          2.65          5.81         3.50 o                         
  -7  13   1          8.27         11.67         4.45 o                         
  -6  13   1          1.10          0.12         3.41 o                         
  -5  13   1        120.65        114.81         9.71 o                         
  -4  13   1         57.70         48.74        11.31 o                         
  -3  13   1         17.86         11.74         8.91 o                         
  -2  13   1        182.60        190.80        16.19 o                         
  -1  13   1        425.88        446.68        37.24 o                         
   0  13   1         14.35         14.98        11.33 o                         
   1  13   1        160.87        182.96        25.91 o                         
 -10  14   1          9.60          6.07         4.13 o                         
  -9  14   1         51.62         62.78         7.24 o                         
  -8  14   1         49.53         43.85         6.64 o                         
  -7  14   1         85.94         72.72         8.13 o                         
  -6  14   1         35.17         33.87         6.35 o                         
  -5  14   1         37.78         39.73         6.76 o                         
  -4  14   1         61.28         48.34         7.77 o                         
  -3  14   1         28.09         23.85         8.57 o                         
  -2  14   1          1.10          4.49         6.59 o                         
  -1  14   1        131.48        168.39        24.69 o                         
   0  14   1          0.00         -4.05         9.31 o                         
  -8  15   1        232.44        287.48        14.32 o                         
  -7  15   1         42.58         44.24        14.38 o                         
  -6  15   1          1.32         -3.68        10.41 o                         
  -5  15   1          0.03         -3.62         4.77 o                         
  -4  15   1          2.25          5.26         9.31 o                         
  -3  15   1         54.26         76.24        12.95 o                         
   3 -15   2         96.76        114.15        18.62 o                         
   4 -15   2         49.20         36.43        12.95 o                         
   5 -15   2          0.35          3.64         8.50 o                         
   6 -15   2        281.34        261.22        18.00 o                         
   7 -15   2        138.13        142.70        12.06 o                         
   0 -14   2         47.57         96.74        20.24 o                         
   1 -14   2          7.87         13.36        13.36 o                         
   2 -14   2         15.64         15.44         6.03 o                         
   3 -14   2         26.48         12.47        12.55 o                         
   4 -14   2         59.78         96.74        17.00 o                         
   5 -14   2          4.83          3.64         8.10 o                         
   6 -14   2         31.65         51.05        10.70 o                         
   7 -14   2         45.55         43.92        12.17 o                         
   8 -14   2         21.18         14.11         5.38 o                         
   9 -14   2          1.25         -3.72         3.72 o                         
  -2 -13   2        119.40        103.22        19.83 o                         
  -1 -13   2         57.45         55.86        16.60 o                         
   0 -13   2          2.04         -1.29         5.32 o                         
   1 -13   2          4.99          5.29         4.29 o                         
   2 -13   2        109.41        116.82        11.59 o                         
   3 -13   2          4.61          3.09         5.06 o                         
   4 -13   2         12.05          9.71         8.10 o                         
   5 -13   2         42.95         25.91        10.12 o                         
   6 -13   2          7.02          8.74         4.37 o                         
   7 -13   2         11.95         18.90         8.59 o                         
   8 -13   2         13.81         15.47         6.72 o                         
   9 -13   2         27.45         38.42         6.58 o                         
  10 -13   2         32.11         48.54         7.15 o                         
  -3 -12   2        240.77        254.61        28.34 o                         
  -2 -12   2         10.08          9.77         6.42 o                         
  -1 -12   2         25.98         26.19         8.30 o                         
   0 -12   2         10.56          3.68         3.96 o                         
   1 -12   2         27.26         24.51         5.21 o                         
   2 -12   2          4.96          6.27         4.72 o                         
   3 -12   2        123.41        116.58        15.79 o                         
   4 -12   2        114.96        129.94        17.41 o                         
   5 -12   2          4.92         -5.67         5.67 o                         
   6 -12   2         14.48         10.14         4.09 o                         
   7 -12   2         70.63         69.00         6.41 o                         
   8 -12   2          2.02         -1.41         2.24 o                         
   9 -12   2         48.92         44.16         5.48 o                         
  10 -12   2         88.47         90.63         8.41 o                         
  11 -12   2          1.64          9.51         3.74 o                         
  -4 -11   2          2.93         -3.41         5.82 o                         
  -3 -11   2          9.94         10.21         6.48 o                         
  -2 -11   2          2.55         -0.04         5.87 o                         
  -1 -11   2        144.37        144.87        13.03 o                         
   0 -11   2          8.84          4.25         3.75 o                         
   1 -11   2          4.66          0.80         3.98 o                         
   2 -11   2        272.58        259.87        19.03 o                         
   3 -11   2         84.59         82.98        12.95 o                         
   4 -11   2        141.57        154.22        18.22 o                         
   5 -11   2         10.94         11.90         3.75 o                         
   6 -11   2         48.80         45.32         4.53 o                         
   7 -11   2        216.31        214.15        12.47 o                         
   8 -11   2         29.28         30.88         4.63 o                         
   9 -11   2         11.39         14.27         3.55 o                         
  10 -11   2          2.70          4.61         3.00 o                         
  11 -11   2        202.08        198.45        10.07 o                         
  12 -11   2        145.89        161.79         9.58 o                         
  -5 -10   2         62.13         69.88        10.71 o                         
  -4 -10   2         11.01          7.45         6.48 o                         
  -3 -10   2        100.02        113.85        12.04 o                         
  -2 -10   2        471.25        447.69        25.50 o                         
  -1 -10   2         22.82         20.07        12.14 o                         
   0 -10   2          8.73         14.12         7.69 o                         
   1 -10   2          0.12          1.64         3.40 o                         
   2 -10   2         39.84         70.03        11.74 o                         
   3 -10   2         16.64         27.12         8.50 o                         
   4 -10   2          3.85          5.23         2.91 o                         
   5 -10   2        153.26        145.02         6.67 o                         
   6 -10   2          1.01          3.10         2.11 o                         
   7 -10   2         62.72         70.75         5.92 o                         
   8 -10   2         19.48         22.82         4.64 o                         
   9 -10   2         10.29          9.34         3.02 o                         
  10 -10   2         19.45         15.43         3.59 o                         
  11 -10   2         69.44         72.84         6.52 o                         
  12 -10   2          5.86          6.27         3.42 o                         
  -6  -9   2         14.00         12.55         6.32 o                         
  -5  -9   2          1.22         -4.32         4.43 o                         
  -4  -9   2        175.16        180.13        19.03 o                         
  -3  -9   2          1.99         13.36         6.48 o                         
  -2  -9   2          3.65          8.47         6.68 o                         
  -1  -9   2        105.29        114.13         7.86 o                         
   0  -9   2        138.67        136.91         9.04 o                         
   1  -9   2        112.71        131.51         9.72 o                         
   2  -9   2        397.49        379.29        20.24 o                         
   3  -9   2         75.95         79.26         4.13 o                         
   4  -9   2         12.38          7.48         1.86 o                         
   5  -9   2         61.46         57.49         3.35 o                         
   6  -9   2       1007.73        974.76        20.80 o                         
   7  -9   2        149.76        149.01         8.95 o                         
   8  -9   2         27.35         25.15         3.55 o                         
   9  -9   2         59.51         56.62         5.13 o                         
  10  -9   2         57.08         74.44         5.96 o                         
  11  -9   2         42.67         57.25         5.65 o                         
  12  -9   2          0.17          2.85         2.97 o                         
  -7  -8   2         27.97         29.14        10.52 o                         
  -6  -8   2          1.55          6.04         5.67 o                         
  -5  -8   2         18.49          0.00         6.48 o                         
  -4  -8   2         99.11         99.58        14.17 o                         
  -3  -8   2         61.44         34.41         8.91 o                         
  -2  -8   2        354.41        321.14        11.57 o                         
  -1  -8   2         72.10         59.76         6.62 o                         
   0  -8   2        463.51        478.66        12.37 o                         
   1  -8   2        328.33        336.38        17.81 o                         
   2  -8   2        422.51        433.53        14.77 o                         
   3  -8   2         27.53         33.43         2.77 o                         
   4  -8   2          4.88          4.62         1.56 o                         
   5  -8   2          1.74          1.23         1.66 o                         
   6  -8   2         85.79         88.93         5.30 o                         
   7  -8   2         69.65         64.91         4.77 o                         
   8  -8   2        632.94        586.97        12.66 o                         
   9  -8   2         47.44         40.82         5.34 o                         
  10  -8   2         32.07         25.84         4.05 o                         
  11  -8   2         16.44         22.93         3.99 o                         
  12  -8   2         12.63         13.29         6.02 o                         
  -8  -7   2        176.13        172.03        21.45 o                         
  -7  -7   2         66.51         50.19        12.14 o                         
  -6  -7   2          1.34          2.43         7.29 o                         
  -5  -7   2        220.59        183.77        19.03 o                         
  -4  -7   2         91.80         68.41        11.33 o                         
  -3  -7   2        251.27        211.27         6.98 o                         
  -2  -7   2         10.93          7.05         2.38 o                         
  -1  -7   2          0.00          0.03         2.39 o                         
   0  -7   2          3.89          1.51         2.26 o                         
   1  -7   2        476.11        494.38        12.54 o                         
   2  -7   2       1251.94       1346.08        18.84 o                         
   3  -7   2         17.22         20.12         2.66 o                         
   4  -7   2        133.69        130.84         5.10 o                         
   5  -7   2        779.50        719.52        12.44 o                         
   6  -7   2        128.76        115.21         5.69 o                         
   7  -7   2       1726.94       1655.48        23.43 o                         
   8  -7   2         46.64         40.92         3.17 o                         
   9  -7   2        100.42         85.95         5.71 o                         
  10  -7   2        106.38        107.35         6.82 o                         
  11  -7   2        175.65        206.57         9.11 o                         
  12  -7   2         10.60         14.43         3.62 o                         
  -9  -6   2        168.58        196.78        13.70 o                         
  -8  -6   2         57.64         62.89         7.85 o                         
  -7  -6   2          5.20          6.48         7.69 o                         
  -6  -6   2         28.14         35.62        10.12 o                         
  -5  -6   2         17.08         24.29         7.29 o                         
  -4  -6   2        130.47        162.42        10.01 o                         
  -3  -6   2          0.18          1.09         2.26 o                         
  -2  -6   2         14.51         19.95         2.74 o                         
  -1  -6   2        113.57        117.64         7.38 o                         
   0  -6   2        403.41        415.06         7.56 o                         
   1  -6   2        617.54        624.10        15.05 o                         
   2  -6   2          0.11         -0.84         0.84 o                         
   3  -6   2         10.24         10.86         1.54 o                         
   4  -6   2         33.22         30.95         2.90 o                         
   5  -6   2         88.83         79.60         4.04 o                         
   6  -6   2         49.78         46.88         2.67 o                         
   7  -6   2         32.81         34.15         2.68 o                         
   8  -6   2         69.78         69.54         3.81 o                         
   9  -6   2        130.10        115.22         5.17 o                         
  10  -6   2         82.08         75.14         5.14 o                         
  11  -6   2        107.41        128.94         8.47 o                         
  12  -6   2          9.33         13.68         4.03 o                         
  -9  -5   2          0.03          0.72         3.54 o                         
  -8  -5   2        104.51        116.67         9.42 o                         
  -7  -5   2        120.08        135.56         9.70 o                         
  -6  -5   2        178.25        168.65        10.03 o                         
  -5  -5   2         49.14         40.48         8.91 o                         
  -4  -5   2         62.31         70.14         7.49 o                         
  -3  -5   2        148.03        156.06         5.10 o                         
  -2  -5   2         92.43         83.70         7.85 o                         
  -1  -5   2         13.25          9.83         1.54 o                         
   0  -5   2        281.26        275.29         6.13 o                         
   1  -5   2        258.34        254.13         5.34 o                         
   2  -5   2          0.44          0.48         0.96 o                         
   3  -5   2        102.82         98.69         3.92 o                         
   4  -5   2        308.12        343.30         6.68 o                         
   5  -5   2        261.05        272.81         5.24 o                         
   6  -5   2        111.62        105.31         4.01 o                         
   7  -5   2          7.80          4.72         1.55 o                         
   8  -5   2          0.44          0.05         1.39 o                         
   9  -5   2          2.69          1.49         2.00 o                         
  10  -5   2         11.56         13.03         2.70 o                         
  11  -5   2          1.42          4.00         2.57 o                         
  12  -5   2          0.14         -2.91         2.91 o                         
 -10  -4   2         33.79         40.04         5.93 o                         
  -9  -4   2         22.23         10.63         3.77 o                         
  -8  -4   2          0.23          0.54         3.04 o                         
  -7  -4   2         74.36         57.36         6.05 o                         
  -6  -4   2        662.31        647.50        20.46 o                         
  -5  -4   2        253.47        274.20         9.87 o                         
  -4  -4   2          0.42          1.10         1.63 o                         
  -3  -4   2        503.64        501.66        13.95 o                         
  -2  -4   2         53.46         63.54         2.68 o                         
  -1  -4   2        779.70        838.46        10.15 o                         
   0  -4   2        265.93        281.01         5.27 o                         
   1  -4   2          0.78          0.50         0.89 o                         
   2  -4   2         97.76         96.20         3.26 o                         
   3  -4   2        553.53        551.11         8.51 o                         
   4  -4   2          1.29          1.89         0.98 o                         
   5  -4   2         22.57         21.57         1.10 o                         
   6  -4   2          1.95          1.61         1.41 o                         
   7  -4   2         11.69         12.42         1.94 o                         
   8  -4   2         14.47          6.51         1.66 o                         
   9  -4   2         49.04         49.25         4.26 o                         
  10  -4   2         29.31         25.48         3.64 o                         
  11  -4   2          3.53          2.90         2.65 o                         
  12  -4   2          0.26         -0.31         3.41 o                         
 -11  -3   2          8.84          9.45         4.70 o                         
 -10  -3   2         87.08         84.12         7.45 o                         
  -9  -3   2          0.02         -2.42         2.42 o                         
  -8  -3   2         67.59         72.00         6.15 o                         
  -7  -3   2          3.49          3.13         2.28 o                         
  -6  -3   2        397.07        402.38        13.64 o                         
  -5  -3   2        298.43        295.15         8.16 o                         
  -4  -3   2         76.86         77.68         3.73 o                         
  -3  -3   2        565.08        639.67         8.83 o                         
  -2  -3   2       2461.33       2669.41        25.83 o                         
  -1  -3   2       2818.97       2920.90        25.77 o                         
   0  -3   2       2303.51       2322.59        27.89 o                         
   1  -3   2        206.20        231.41         3.52 o                         
   2  -3   2       2489.54       2543.01        24.92 o                         
   3  -3   2         95.69         95.03         1.91 o                         
   4  -3   2        292.53        340.47         4.54 o                         
   5  -3   2          8.21          3.11         1.51 o                         
   6  -3   2         32.28         31.68         2.18 o                         
   7  -3   2         21.01         22.04         2.51 o                         
   8  -3   2         13.84         11.67         2.56 o                         
   9  -3   2         54.17         43.85         4.55 o                         
  10  -3   2         79.47         72.50         6.43 o                         
  11  -3   2          5.94          6.73         3.48 o                         
  12  -3   2         14.96          5.50         3.53 o                         
 -11  -2   2         16.19         21.90         5.17 o                         
 -10  -2   2          5.23          7.06         3.40 o                         
  -9  -2   2         31.59         43.22         5.08 o                         
  -8  -2   2          0.00          2.70         2.47 o                         
  -7  -2   2         40.70         36.59         4.79 o                         
  -6  -2   2         13.68         17.86         2.62 o                         
  -5  -2   2          0.13         -1.39         1.39 o                         
  -4  -2   2        315.55        314.98         5.37 o                         
  -3  -2   2         10.74         12.97         1.19 o                         
  -2  -2   2       1160.59       1235.15        10.29 o                         
  -1  -2   2      42938.40      39108.89       296.93 o                         
   0  -2   2       5234.07       5174.61        37.93 o                         
   1  -2   2        207.35        222.37         2.96 o                         
   2  -2   2        474.29        491.04         5.13 o                         
   3  -2   2        179.94        160.48         2.62 o                         
   4  -2   2        753.13        883.66        10.29 o                         
   5  -2   2        424.47        441.92         7.16 o                         
   6  -2   2         17.23         20.08         2.61 o                         
   7  -2   2         18.02         20.03         2.99 o                         
   8  -2   2          9.53         10.15         2.63 o                         
   9  -2   2        108.01         93.12         9.65 o                         
  10  -2   2          0.70          3.40         2.82 o                         
  11  -2   2         27.65         25.69         5.67 o                         
  12  -2   2        106.01        121.87         9.58 o                         
 -12  -1   2          1.84          0.32         3.60 o                         
 -11  -1   2          1.64          1.68         4.66 o                         
 -10  -1   2         88.39         92.84         7.15 o                         
  -9  -1   2         30.32         31.11         4.10 o                         
  -8  -1   2          1.98         -1.86         1.86 o                         
  -7  -1   2         85.92         86.23         5.46 o                         
  -6  -1   2        939.50        968.62        14.67 o                         
  -5  -1   2          0.00          0.51         0.89 o                         
  -4  -1   2         20.95         19.27         1.30 o                         
  -3  -1   2        105.15        117.01         1.93 o                         
  -2  -1   2       5805.06       5678.33        41.38 o                         
  -1  -1   2       1032.36       1015.66         7.91 o                         
   0  -1   2       4841.43       4687.09        44.31 o                         
   1  -1   2        677.39        692.50         6.61 o                         
   2  -1   2         72.24         63.89         1.54 o                         
   3  -1   2       1147.13       1151.88        11.06 o                         
   4  -1   2        388.12        422.11         6.21 o                         
   5  -1   2          1.07          1.96         1.23 o                         
   6  -1   2          0.51          2.37         1.45 o                         
   7  -1   2         10.59          6.28         2.25 o                         
   8  -1   2        124.31         90.38         6.11 o                         
   9  -1   2        344.96        296.71        14.78 o                         
  10  -1   2         68.56         63.20         6.31 o                         
  11  -1   2          5.21          1.21         4.09 o                         
  12  -1   2          0.13          1.59         3.51 o                         
 -12   0   2         95.41         83.63         8.49 o                         
 -11   0   2          2.54          4.41         3.51 o                         
 -10   0   2         13.96         13.92         3.69 o                         
  -9   0   2         52.88         43.22         4.97 o                         
  -8   0   2         16.19         17.81         3.50 o                         
  -7   0   2        414.45        437.71         8.67 o                         
  -6   0   2         61.36         63.06         2.33 o                         
  -5   0   2        189.69        183.90         3.22 o                         
  -4   0   2        386.13        411.80         4.53 o                         
  -3   0   2        172.69        162.42         2.41 o                         
  -2   0   2      18967.97      17860.28       169.36 o                         
  -1   0   2       3294.26       2794.91        68.83 o                         
   1   0   2        166.58        137.83         1.74 o                         
   2   0   2        148.56        121.62         2.54 o                         
   3   0   2       1050.11       1055.14        13.85 o                         
   4   0   2        592.94        675.45        11.16 o                         
   5   0   2        197.36        214.85         6.15 o                         
   6   0   2         96.96         84.10         5.25 o                         
   7   0   2         26.25         26.34         4.04 o                         
   8   0   2          3.82          0.01         2.21 o                         
   9   0   2         13.98         15.72         3.52 o                         
  10   0   2        150.13        125.10         9.30 o                         
  11   0   2          3.28          4.73         3.62 o                         
 -12   1   2         61.23         78.44         7.83 o                         
 -11   1   2        156.20        171.83        15.98 o                         
 -10   1   2          6.68          1.91         5.08 o                         
  -9   1   2          5.20          5.92         2.55 o                         
  -8   1   2        361.21        374.08         9.59 o                         
  -7   1   2         63.77         74.97         1.94 o                         
  -6   1   2          8.05          7.04         0.94 o                         
  -5   1   2         17.81         14.46         1.09 o                         
  -4   1   2          1.42          0.94         0.52 o                         
  -3   1   2       1089.24       1099.99         9.95 o                         
  -2   1   2         63.84         56.92         1.78 o                         
  -1   1   2        398.15        371.29         3.02 o                         
   0   1   2          0.42          3.67         0.53 o                         
   1   1   2       1262.36       1209.80        10.82 o                         
   2   1   2        217.90        202.42         4.28 o                         
   3   1   2         90.57        108.03         4.09 o                         
   4   1   2         18.54         22.43         2.12 o                         
   5   1   2          5.00          1.88         1.39 o                         
   6   1   2          1.41          1.01         3.43 o                         
   7   1   2         56.24         49.83         4.68 o                         
   8   1   2        103.07        100.96         8.52 o                         
   9   1   2        143.64        155.02         9.09 o                         
  10   1   2         58.53         63.45         6.55 o                         
  11   1   2          0.46          2.24         3.43 o                         
 -12   2   2         35.24         38.95         5.63 o                         
 -11   2   2          2.73          3.61         2.77 o                         
 -10   2   2        122.44        132.56        11.04 o                         
  -9   2   2        150.97        148.86         6.45 o                         
  -8   2   2        419.50        413.50         7.69 o                         
  -7   2   2         52.63         43.23         2.19 o                         
  -6   2   2          6.72          6.82         0.99 o                         
  -5   2   2        168.83        169.62         3.04 o                         
  -4   2   2         13.80         14.95         0.88 o                         
  -3   2   2        701.20        672.09         8.62 o                         
  -2   2   2         18.53         26.86         0.78 o                         
  -1   2   2        208.32        198.45         2.38 o                         
   0   2   2       2658.37       2662.73        22.82 o                         
   1   2   2        233.13        243.75         4.32 o                         
   2   2   2          0.13          0.97         1.00 o                         
   3   2   2         88.60         88.36         3.67 o                         
   4   2   2         18.72         19.58         2.01 o                         
   5   2   2         55.76         55.73         3.80 o                         
   6   2   2          0.00         -0.75         4.28 o                         
   7   2   2        541.09        560.52        20.32 o                         
   8   2   2       1282.45       1256.08        24.17 o                         
   9   2   2         16.90         14.02         3.69 o                         
  10   2   2         94.21        118.74         9.18 o                         
 -13   3   2         24.85         27.90         4.64 o                         
 -12   3   2         69.12         71.87         6.20 o                         
 -11   3   2         21.96         20.86         6.07 o                         
 -10   3   2        141.57        139.45         6.62 o                         
  -9   3   2        972.86        967.81        17.00 o                         
  -8   3   2        262.55        266.96         6.23 o                         
  -7   3   2        150.26        141.48         3.69 o                         
  -6   3   2          0.28          0.50         0.75 o                         
  -5   3   2        296.75        312.79         4.60 o                         
  -4   3   2         84.86         93.05         1.99 o                         
  -3   3   2        850.62        866.87         7.84 o                         
  -2   3   2        318.60        328.34         3.60 o                         
  -1   3   2         17.84         13.71         1.08 o                         
   0   3   2          4.57          4.28         0.81 o                         
   1   3   2          7.75         16.01         1.82 o                         
   2   3   2          0.01          0.59         1.26 o                         
   3   3   2        573.38        626.43        10.44 o                         
   4   3   2         18.18         22.74         3.02 o                         
   5   3   2        321.40        316.54         9.51 o                         
   6   3   2         26.44         21.36         3.16 o                         
   7   3   2        300.84        311.80        25.30 o                         
   8   3   2        201.52        196.96        17.41 o                         
   9   3   2         33.98         29.60         8.06 o                         
  10   3   2          3.74         -3.40         3.40 o                         
 -13   4   2         19.75         14.60         3.64 o                         
 -12   4   2         31.51         21.50         3.97 o                         
 -11   4   2        151.71        146.84         7.13 o                         
 -10   4   2         46.85         53.72         4.55 o                         
  -9   4   2        228.65        219.28         5.87 o                         
  -8   4   2       1859.40       1775.69        24.63 o                         
  -7   4   2          1.62          1.34         1.64 o                         
  -6   4   2        421.23        403.37         5.91 o                         
  -5   4   2          8.24          9.85         0.94 o                         
  -4   4   2        751.66        835.08         8.55 o                         
  -3   4   2        268.68        261.07         3.81 o                         
  -2   4   2         87.86         95.36         1.91 o                         
  -1   4   2        235.88        257.15         3.85 o                         
   0   4   2        839.96        813.22        10.99 o                         
   1   4   2         33.76         34.84         2.57 o                         
   2   4   2         59.08         52.08         3.85 o                         
   3   4   2        265.78        279.11         7.50 o                         
   4   4   2        413.15        411.23        11.04 o                         
   5   4   2        157.79        169.44         7.41 o                         
   6   4   2         59.72         54.18         5.30 o                         
   7   4   2       1130.40       1090.90        45.74 o                         
   8   4   2         78.28         90.98        14.77 o                         
   9   4   2         26.03         23.48         8.01 o                         
 -13   5   2          0.14          0.63         3.77 o                         
 -12   5   2        113.82        129.40         7.56 o                         
 -11   5   2         44.56         37.18         4.04 o                         
 -10   5   2         39.82         39.23         3.80 o                         
  -9   5   2         40.18         33.60         3.30 o                         
  -8   5   2       1111.42       1080.50        16.79 o                         
  -7   5   2         19.08         22.00         2.02 o                         
  -6   5   2         72.92         83.08         2.60 o                         
  -5   5   2        155.09        163.17         3.12 o                         
  -4   5   2        418.45        436.91         5.52 o                         
  -3   5   2       1791.36       1981.30        17.40 o                         
  -2   5   2        465.93        518.42         5.72 o                         
  -1   5   2          0.17          1.06         1.13 o                         
   0   5   2          0.29         -0.83         1.52 o                         
   1   5   2         19.43         33.02         3.36 o                         
   2   5   2        495.70        517.81        12.08 o                         
   3   5   2        302.04        289.65         9.23 o                         
   4   5   2        777.56        747.01        18.56 o                         
   5   5   2          6.11          3.65         3.91 o                         
   6   5   2        216.12        213.52        10.45 o                         
   7   5   2         92.11         87.43        14.98 o                         
   8   5   2         43.35         35.22        12.55 o                         
   9   5   2          8.98         12.55         9.71 o                         
 -13   6   2        159.09        184.01         9.98 o                         
 -12   6   2          2.97          0.22         2.68 o                         
 -11   6   2         93.86         86.87         5.96 o                         
 -10   6   2         35.65         39.50         4.50 o                         
  -9   6   2        648.21        645.52        12.37 o                         
  -8   6   2        111.29        107.69         4.56 o                         
  -7   6   2         57.21         54.05         2.64 o                         
  -6   6   2          2.23          5.70         1.15 o                         
  -5   6   2          0.76          2.25         1.27 o                         
  -4   6   2        456.64        496.89         5.64 o                         
  -3   6   2        130.65        149.05         3.24 o                         
  -2   6   2         18.95         35.30         3.04 o                         
  -1   6   2        154.18        147.90         7.89 o                         
   0   6   2          2.10          4.04         1.72 o                         
   1   6   2        104.79        108.12         5.59 o                         
   2   6   2        166.03        183.35         8.65 o                         
   3   6   2        386.10        375.79        13.20 o                         
   4   6   2        103.91         88.80         6.72 o                         
   5   6   2        344.26        335.77        13.98 o                         
   6   6   2        272.13        260.51        16.19 o                         
   7   6   2        223.17        284.57        27.93 o                         
   8   6   2          0.00          2.83         8.91 o                         
 -13   7   2         45.25         47.43         5.68 o                         
 -12   7   2          4.31          6.47         2.96 o                         
 -11   7   2          0.28          3.11         2.41 o                         
 -10   7   2         33.97         47.01         4.59 o                         
  -9   7   2         15.96         11.09         2.56 o                         
  -8   7   2        748.42        704.28        12.29 o                         
  -7   7   2        155.41        157.77         4.93 o                         
  -6   7   2          3.71          2.65         1.11 o                         
  -5   7   2          0.15         -0.68         0.71 o                         
  -4   7   2          3.34          2.76         0.91 o                         
  -3   7   2         31.79         37.08         3.25 o                         
  -2   7   2          0.98          3.73         2.01 o                         
  -1   7   2         24.25         17.61         2.90 o                         
   0   7   2         11.65         10.94         2.43 o                         
   1   7   2         14.54         11.88         3.54 o                         
   2   7   2        117.94        135.78         8.31 o                         
   3   7   2         23.73         19.20         4.55 o                         
   4   7   2          0.08         -1.94         2.99 o                         
   5   7   2        282.96        263.04        11.04 o                         
   6   7   2        111.28        116.85        14.37 o                         
   7   7   2          8.42         26.31        10.52 o                         
 -13   8   2         44.34         45.76         6.01 o                         
 -12   8   2          3.27          5.20         2.94 o                         
 -11   8   2          5.96          1.75         2.60 o                         
 -10   8   2         26.84         25.59         3.77 o                         
  -9   8   2         17.83         13.37         2.86 o                         
  -8   8   2          2.72          2.41         2.96 o                         
  -7   8   2         37.87         36.34         3.59 o                         
  -6   8   2         69.06         77.97         5.91 o                         
  -5   8   2         20.81         22.94         2.00 o                         
  -4   8   2          3.30          4.71         1.38 o                         
  -3   8   2          7.25          7.53         3.49 o                         
  -2   8   2          7.68          4.44         2.43 o                         
  -1   8   2         29.36         30.63         3.94 o                         
   0   8   2       1437.06       1380.82        24.51 o                         
   1   8   2        708.64        700.04        30.76 o                         
   2   8   2        191.95        182.28        10.93 o                         
   3   8   2         15.77         24.34         5.24 o                         
   4   8   2          8.92          2.70         4.13 o                         
   5   8   2         24.13         36.06         7.77 o                         
   6   8   2         79.24         69.62        15.38 o                         
   7   8   2         44.39         30.76        12.14 o                         
 -13   9   2          2.20         -1.46         4.45 o                         
 -12   9   2        244.91        271.86        10.83 o                         
 -11   9   2         50.46         79.98         6.67 o                         
 -10   9   2          0.08          0.01         2.29 o                         
  -9   9   2         15.22         11.91         2.66 o                         
  -8   9   2         51.91         39.95         3.85 o                         
  -7   9   2         15.77         18.32         4.62 o                         
  -6   9   2        108.00         99.79         6.78 o                         
  -5   9   2          1.27         -1.07         1.43 o                         
  -4   9   2          1.48         -0.63         2.49 o                         
  -3   9   2         68.02         65.14         7.34 o                         
  -2   9   2         26.18         28.38         3.34 o                         
  -1   9   2       2185.00       2152.41        35.38 o                         
   0   9   2         17.69         14.56         3.39 o                         
   1   9   2        286.74        276.18        16.60 o                         
   2   9   2        116.46         91.60        16.19 o                         
   3   9   2         17.28         19.03         8.91 o                         
   4   9   2         78.70         74.29        14.98 o                         
   5   9   2        106.38         71.06        18.82 o                         
   6   9   2         51.07         71.65        15.38 o                         
 -13  10   2         21.24         34.31         5.04 o                         
 -12  10   2         11.55         25.79         6.46 o                         
 -11  10   2          9.01         19.75         4.01 o                         
 -10  10   2         81.56         91.62         6.41 o                         
  -9  10   2         47.45         39.52         4.26 o                         
  -8  10   2          0.00         -0.73         2.05 o                         
  -7  10   2         20.87         20.89         3.17 o                         
  -6  10   2          0.63          3.71         1.95 o                         
  -5  10   2          0.01          3.16         4.18 o                         
  -4  10   2         15.42         10.24         4.61 o                         
  -3  10   2        153.07        133.24         8.66 o                         
  -2  10   2       1601.82       1576.25        28.95 o                         
  -1  10   2         95.87         93.33         8.93 o                         
   0  10   2        186.89        195.31         9.68 o                         
   1  10   2         36.55         23.48         9.31 o                         
   2  10   2         66.26         46.96        12.14 o                         
   3  10   2          3.73         -6.07         7.69 o                         
   4  10   2          0.90         -1.01         6.30 o                         
   5  10   2          8.07         13.36        10.52 o                         
 -12  11   2          6.13         20.59         4.85 o                         
 -11  11   2          3.21          3.19         2.71 o                         
 -10  11   2        110.44         96.52         9.93 o                         
  -9  11   2          4.25          6.77         2.75 o                         
  -8  11   2         63.16         53.42         6.01 o                         
  -7  11   2        245.48        205.40         9.23 o                         
  -6  11   2        163.48        142.59         8.31 o                         
  -5  11   2        106.24         89.00         7.44 o                         
  -4  11   2         11.23         12.78         4.02 o                         
  -3  11   2         58.89         70.90         7.84 o                         
  -2  11   2          0.46          0.41         3.13 o                         
  -1  11   2         28.35         28.18         7.89 o                         
   0  11   2         90.45        106.19        10.80 o                         
   1  11   2        512.68        581.27        34.41 o                         
   2  11   2         87.23         85.81        16.60 o                         
   3  11   2          2.76         -7.29         8.10 o                         
   4  11   2         37.13         48.53        10.13 o                         
 -12  12   2          2.30          1.39         3.76 o                         
 -11  12   2         17.29         15.30         4.20 o                         
 -10  12   2         50.22         61.11         8.68 o                         
  -9  12   2         95.99         96.47         8.39 o                         
  -8  12   2          1.04          0.52         3.75 o                         
  -7  12   2         10.88         11.23         3.56 o                         
  -6  12   2         61.86         63.15         9.26 o                         
  -5  12   2         67.98         74.99         7.49 o                         
  -4  12   2        142.19        160.48        14.27 o                         
  -3  12   2         84.35         77.64        12.00 o                         
  -2  12   2          8.94         12.29         6.22 o                         
  -1  12   2         12.17         12.13         5.99 o                         
   0  12   2         25.62         26.31        12.55 o                         
   1  12   2          0.28         -8.10         8.10 o                         
   2  12   2         83.47         81.77        17.00 o                         
 -11  13   2         11.03          3.51         7.38 o                         
 -10  13   2         19.50         18.07         4.57 o                         
  -9  13   2         19.89         19.46         5.13 o                         
  -8  13   2          0.91          1.26         3.12 o                         
  -7  13   2         64.06         76.10         7.81 o                         
  -6  13   2        542.06        494.61        30.62 o                         
  -5  13   2        294.98        290.35        13.00 o                         
  -4  13   2         92.85         80.14         8.33 o                         
  -3  13   2          0.03          0.40         5.72 o                         
  -2  13   2         59.91         35.29        13.56 o                         
  -1  13   2        259.87        255.66        16.69 o                         
   0  13   2         20.09         13.36        10.52 o                         
   1  13   2          0.24         -0.81        10.12 o                         
 -10  14   2         40.92         45.93         8.83 o                         
  -9  14   2          1.69          4.28         3.60 o                         
  -8  14   2         22.18         26.99         5.75 o                         
  -7  14   2          0.36          3.77         3.53 o                         
  -6  14   2         13.14         14.51         4.83 o                         
  -5  14   2          0.76          1.11         3.83 o                         
  -4  14   2         13.52         13.87         5.06 o                         
  -3  14   2         11.02         12.37         7.43 o                         
  -2  14   2         94.36         85.95        12.04 o                         
  -1  14   2         37.52         38.86        14.98 o                         
  -8  15   2        269.09        303.32        14.84 o                         
  -7  15   2          1.14          1.08         5.18 o                         
  -6  15   2         20.54         34.33         6.88 o                         
  -5  15   2         10.07          5.23         6.19 o                         
  -4  15   2          0.43         -4.44         4.44 o                         
   3 -15   3         24.15         32.09         8.29 o                         
   4 -15   3          0.05          1.26         5.42 o                         
   5 -15   3          1.86          0.40        10.12 o                         
   6 -15   3          9.92         20.24        12.14 o                         
   7 -15   3          1.74          4.13         4.97 o                         
   0 -14   3         21.70         16.19        12.55 o                         
   1 -14   3          0.26         -3.93         7.49 o                         
   2 -14   3         24.29         29.41         8.91 o                         
   3 -14   3         17.41          7.64         5.70 o                         
   4 -14   3          0.08         -4.45         7.29 o                         
   5 -14   3         40.44         25.10        10.93 o                         
   6 -14   3          1.42         -3.24         7.29 o                         
   7 -14   3         19.11         16.61         4.78 o                         
   8 -14   3          7.41         12.20         5.11 o                         
   9 -14   3         25.77         17.53         4.77 o                         
  -2 -13   3         78.90         89.86        19.03 o                         
  -1 -13   3        216.58        236.57        25.70 o                         
   0 -13   3         27.25         10.48         7.08 o                         
   1 -13   3          3.07          8.00         4.56 o                         
   2 -13   3         41.04         36.38        17.20 o                         
   3 -13   3         14.79         15.38         9.71 o                         
   4 -13   3        141.13        136.82        19.43 o                         
   5 -13   3         32.30         34.41        11.74 o                         
   6 -13   3         52.39         54.52         9.71 o                         
   7 -13   3          0.03          1.09         3.18 o                         
   8 -13   3         13.10         13.66         4.34 o                         
   9 -13   3         79.00         63.33         6.76 o                         
  10 -13   3         17.23         15.68         5.64 o                         
  -3 -12   3        115.20        124.70        14.15 o                         
  -2 -12   3         51.41         52.22        11.74 o                         
  -1 -12   3        147.97        135.03        13.62 o                         
   0 -12   3         27.05         14.57         8.91 o                         
   1 -12   3          8.88          5.43         4.84 o                         
   2 -12   3         81.46         81.35         9.30 o                         
   3 -12   3         19.70         27.53         9.31 o                         
   4 -12   3         27.65         25.50        10.93 o                         
   5 -12   3          0.97         -3.63         4.37 o                         
   6 -12   3          4.11          3.20         3.04 o                         
   7 -12   3          2.97         -0.47         3.03 o                         
   8 -12   3         76.69         75.68         6.64 o                         
   9 -12   3         25.02         23.00         4.40 o                         
  10 -12   3         31.58         37.57         5.22 o                         
  11 -12   3          1.32          6.88         3.44 o                         
  -4 -11   3         28.30         15.32         9.31 o                         
  -3 -11   3         40.29         46.85         9.14 o                         
  -2 -11   3         95.56        128.72        17.81 o                         
  -1 -11   3        153.80        148.56        17.81 o                         
   0 -11   3        215.96        227.91        12.14 o                         
   1 -11   3        107.73        120.77        10.87 o                         
   2 -11   3          1.44         14.17         6.88 o                         
   3 -11   3        106.50        120.63        15.38 o                         
   4 -11   3        242.24        242.87        19.03 o                         
   5 -11   3        770.55        743.78        18.74 o                         
   6 -11   3         28.32         34.14         4.04 o                         
   7 -11   3          1.68          3.53         2.84 o                         
   8 -11   3          0.77          0.22         3.21 o                         
   9 -11   3         13.77         18.33         3.69 o                         
  10 -11   3          1.12          0.83         3.02 o                         
  11 -11   3         11.86          7.60         3.63 o                         
  -5 -10   3         18.94         20.63         7.48 o                         
  -4 -10   3         83.12         81.77        14.98 o                         
  -3 -10   3         23.34         26.31         9.31 o                         
  -2 -10   3        113.66        116.58        15.79 o                         
  -1 -10   3          8.86         16.55         4.77 o                         
   0 -10   3          0.24         -0.26         3.85 o                         
   1 -10   3        314.74        316.68        13.86 o                         
   2 -10   3         51.43         60.72        10.52 o                         
   3 -10   3          0.21         -2.02         6.07 o                         
   4 -10   3          5.48          4.55         3.19 o                         
   5 -10   3        577.65        553.40        15.34 o                         
   6 -10   3        111.06        110.99         6.47 o                         
   7 -10   3         22.85         25.02         3.68 o                         
   8 -10   3         36.60         39.04         4.39 o                         
   9 -10   3         24.88         26.31         5.26 o                         
  10 -10   3         24.41         40.26         5.89 o                         
  11 -10   3          8.07          1.80         3.15 o                         
  12 -10   3         46.95         50.18         6.07 o                         
  -6  -9   3        107.22        138.90        14.02 o                         
  -5  -9   3         18.52         48.17        12.55 o                         
  -4  -9   3         11.02          8.91         7.69 o                         
  -3  -9   3        172.50        166.77        18.62 o                         
  -2  -9   3         20.51         10.01         3.59 o                         
  -1  -9   3        226.85        182.02        16.82 o                         
   0  -9   3        284.21        261.60        11.69 o                         
   1  -9   3        114.09        119.72         6.87 o                         
   2  -9   3         20.37         14.93         3.18 o                         
   3  -9   3          4.74          6.85         2.25 o                         
   4  -9   3        873.07        865.97        15.08 o                         
   5  -9   3       1725.12       1675.50        24.90 o                         
   6  -9   3         92.05         88.73         4.41 o                         
   7  -9   3        129.42        114.21         6.42 o                         
   8  -9   3         84.67         80.28         6.10 o                         
   9  -9   3         13.80          8.48         3.89 o                         
  10  -9   3         12.63         12.78         4.03 o                         
  11  -9   3        151.04        163.37         9.15 o                         
  12  -9   3         21.14         24.14         7.31 o                         
  -7  -8   3         39.80         40.07        13.76 o                         
  -6  -8   3         23.40         28.34        10.12 o                         
  -5  -8   3         71.34         74.89        13.76 o                         
  -4  -8   3         99.73         81.77        14.17 o                         
  -3  -8   3          6.98         11.33         5.67 o                         
  -2  -8   3          6.16          2.16         2.31 o                         
  -1  -8   3         13.85         11.25         2.86 o                         
   0  -8   3          1.51         13.15         7.78 o                         
   1  -8   3         76.56         87.53         8.10 o                         
   2  -8   3         19.49         17.50         4.84 o                         
   3  -8   3          2.71          1.55         1.58 o                         
   4  -8   3          6.14          4.05         1.84 o                         
   5  -8   3          4.70          9.51         1.89 o                         
   6  -8   3       2513.56       2389.17        30.69 o                         
   7  -8   3       1299.73       1228.48        19.63 o                         
   8  -8   3          0.69         -1.33         2.56 o                         
   9  -8   3         38.83         32.99         4.18 o                         
  10  -8   3         76.12         87.18         6.46 o                         
  11  -8   3         14.69         17.08         4.00 o                         
  12  -8   3         11.59          8.96         3.65 o                         
  -8  -7   3          0.23         -0.44         4.15 o                         
  -7  -7   3          3.24          0.40         8.10 o                         
  -6  -7   3         55.60         31.17         9.31 o                         
  -5  -7   3        102.35        110.91        15.79 o                         
  -4  -7   3         17.25         10.12         6.88 o                         
  -3  -7   3        209.10        220.74         9.70 o                         
  -2  -7   3          5.12          4.32         2.51 o                         
  -1  -7   3        134.38        141.56         6.11 o                         
   0  -7   3          0.87          0.94         1.81 o                         
   1  -7   3        172.27        191.76         6.90 o                         
   2  -7   3         13.74         12.56         1.99 o                         
   3  -7   3         21.92         28.43         4.27 o                         
   4  -7   3          5.06          6.78         2.28 o                         
   5  -7   3        293.89        275.09         7.38 o                         
   6  -7   3         86.25         88.19         5.16 o                         
   7  -7   3        196.59        191.66         8.08 o                         
   8  -7   3          7.88          9.53         2.08 o                         
   9  -7   3          9.88          9.83         2.94 o                         
  10  -7   3          0.03          1.05         2.55 o                         
  11  -7   3         18.42         18.60         3.94 o                         
  12  -7   3         24.91         30.44         4.86 o                         
  -9  -6   3          0.00         -1.37         4.43 o                         
  -8  -6   3         10.39         14.70         4.56 o                         
  -7  -6   3         18.32         16.68         5.36 o                         
  -6  -6   3         11.49         10.19         4.09 o                         
  -5  -6   3        369.12        300.76        20.24 o                         
  -4  -6   3         11.94          9.53         3.69 o                         
  -3  -6   3          0.00          0.24         1.65 o                         
  -2  -6   3          1.76          2.30         1.76 o                         
  -1  -6   3         19.95         18.20         2.02 o                         
   0  -6   3        134.59        152.76         5.90 o                         
   1  -6   3         56.41         56.09         3.63 o                         
   2  -6   3         64.26         70.45         3.20 o                         
   3  -6   3        128.27        151.44         4.27 o                         
   4  -6   3        178.73        186.54         6.07 o                         
   5  -6   3        358.07        357.89         7.67 o                         
   6  -6   3         21.15         18.04         2.51 o                         
   7  -6   3         16.21         15.73         2.13 o                         
   8  -6   3         10.95         11.07         2.32 o                         
   9  -6   3          0.43         -0.87         1.75 o                         
  10  -6   3         27.24         29.58         3.40 o                         
  11  -6   3         21.73         27.99         5.34 o                         
  12  -6   3         62.05         81.81        10.19 o                         
 -10  -5   3         16.46          9.69         4.67 o                         
  -9  -5   3          0.40         -3.38         3.38 o                         
  -8  -5   3          5.54          8.33         4.02 o                         
  -7  -5   3        266.40        245.98        12.75 o                         
  -6  -5   3         60.52         42.27         5.34 o                         
  -5  -5   3          0.64          1.86         2.10 o                         
  -4  -5   3          1.51          7.65         3.11 o                         
  -3  -5   3         90.13         94.14         3.52 o                         
  -2  -5   3         82.43         83.96         3.22 o                         
  -1  -5   3       1465.77       1569.20        17.59 o                         
   0  -5   3        127.73        134.47         4.68 o                         
   1  -5   3         71.01         75.53         3.08 o                         
   2  -5   3         44.13         36.16         2.37 o                         
   3  -5   3         23.02         30.21         2.72 o                         
   4  -5   3        210.00        247.42         7.17 o                         
   5  -5   3          0.03          0.26         1.17 o                         
   6  -5   3          9.70          4.69         1.68 o                         
   7  -5   3          0.28         -0.49         1.34 o                         
   8  -5   3        336.83        285.94         7.04 o                         
   9  -5   3         42.12         34.19         3.29 o                         
  10  -5   3         17.12         11.86         2.77 o                         
  11  -5   3          2.80         -0.24         2.46 o                         
  12  -5   3          7.83          7.45         4.02 o                         
 -10  -4   3          8.48         13.04         4.10 o                         
  -9  -4   3         30.30         32.81         5.73 o                         
  -8  -4   3         11.69         11.06         4.93 o                         
  -7  -4   3         13.75          7.95         3.36 o                         
  -6  -4   3          0.47          1.04         2.92 o                         
  -5  -4   3          2.44          0.56         2.88 o                         
  -4  -4   3        136.39        125.68         4.96 o                         
  -3  -4   3        742.90        757.74         9.23 o                         
  -2  -4   3       7449.55       7635.28        69.54 o                         
  -1  -4   3       1580.35       1677.41        17.98 o                         
   0  -4   3        801.00        840.62        15.58 o                         
   1  -4   3        105.89        102.88         3.29 o                         
   2  -4   3          2.25          1.08         1.05 o                         
   3  -4   3         47.90         65.39         3.88 o                         
   4  -4   3        106.76        112.31         3.26 o                         
   5  -4   3         12.40          8.36         1.04 o                         
   6  -4   3         21.19         25.83         1.88 o                         
   7  -4   3          1.82         -0.52         1.13 o                         
   8  -4   3          0.91          3.29         2.19 o                         
   9  -4   3         52.48         38.75         4.03 o                         
  10  -4   3         97.67         83.83         6.16 o                         
  11  -4   3          0.49          6.83         3.11 o                         
  12  -4   3         33.79         45.51         6.03 o                         
 -11  -3   3          4.28          4.65         4.85 o                         
 -10  -3   3          2.08          7.65         3.36 o                         
  -9  -3   3          0.56          1.94         2.67 o                         
  -8  -3   3         46.77         42.93         4.84 o                         
  -7  -3   3        132.10        118.61         7.74 o                         
  -6  -3   3        120.79        137.51         5.98 o                         
  -5  -3   3         38.08         37.41         2.49 o                         
  -4  -3   3        134.45        125.47         5.22 o                         
  -3  -3   3          3.01          2.56         0.79 o                         
  -2  -3   3        973.37       1028.31        11.34 o                         
  -1  -3   3       2196.40       2297.20        22.85 o                         
   0  -3   3         47.06         43.77         2.07 o                         
   1  -3   3        122.11        126.46         3.19 o                         
   2  -3   3        211.06        211.42         4.38 o                         
   3  -3   3       2100.08       2308.17        23.07 o                         
   4  -3   3        208.21        208.96         4.41 o                         
   5  -3   3        240.25        234.98         4.21 o                         
   6  -3   3          8.30         10.66         1.70 o                         
   7  -3   3          0.82          1.10         1.49 o                         
   8  -3   3        179.18        141.96         6.41 o                         
   9  -3   3         55.69         53.23         5.10 o                         
  10  -3   3         31.43         28.52         6.89 o                         
  11  -3   3          8.50          9.89         3.65 o                         
  12  -3   3         14.16         23.36         4.58 o                         
 -11  -2   3        154.78        151.57         9.76 o                         
 -10  -2   3          1.12         -2.57         2.57 o                         
  -9  -2   3         52.06         46.72         5.07 o                         
  -8  -2   3         12.28         17.24         3.41 o                         
  -7  -2   3        278.40        251.38         8.47 o                         
  -6  -2   3         22.98         24.06         2.36 o                         
  -5  -2   3          1.34          3.45         1.66 o                         
  -4  -2   3        887.53        892.74         9.71 o                         
  -3  -2   3        163.29        169.79         2.72 o                         
  -2  -2   3       2049.51       2125.13        16.43 o                         
  -1  -2   3       7223.56       7500.19        58.08 o                         
   0  -2   3       1140.33       1142.02        10.96 o                         
   1  -2   3          1.83          2.82         0.84 o                         
   2  -2   3        113.81         88.30         2.68 o                         
   3  -2   3       1402.98       1493.86        15.89 o                         
   4  -2   3       3798.11       4127.03        43.15 o                         
   5  -2   3        343.21        371.14         7.52 o                         
   6  -2   3         24.61         30.74         2.23 o                         
   7  -2   3          1.59         -1.59         2.04 o                         
   8  -2   3          0.16         -1.79         1.79 o                         
   9  -2   3          0.54          3.87         2.52 o                         
  10  -2   3         45.53         40.57         8.65 o                         
  11  -2   3         41.34         32.36         4.89 o                         
  12  -2   3          3.40          1.97         3.66 o                         
 -12  -1   3        234.82        233.19        12.98 o                         
 -11  -1   3          5.62          3.53         3.05 o                         
 -10  -1   3         22.97         15.38         4.67 o                         
  -9  -1   3         37.99         35.86         4.36 o                         
  -8  -1   3          0.05          1.75         2.10 o                         
  -7  -1   3         17.20         21.19         2.23 o                         
  -6  -1   3         28.44         29.38         1.81 o                         
  -5  -1   3        679.83        724.78         7.93 o                         
  -4  -1   3        223.29        255.90         3.41 o                         
  -3  -1   3         11.87         10.26         0.81 o                         
  -2  -1   3        488.26        495.16         6.14 o                         
  -1  -1   3      16214.80      15588.75       110.96 o                         
   0  -1   3       1989.99       1975.77        19.22 o                         
   1  -1   3        758.00        767.00         7.72 o                         
   2  -1   3        205.74        227.67         4.32 o                         
   3  -1   3        152.03        130.99         3.72 o                         
   4  -1   3        252.86        309.75         6.34 o                         
   5  -1   3        181.71        184.79         4.95 o                         
   6  -1   3         73.68         77.66         5.50 o                         
   7  -1   3         66.64         58.86         4.64 o                         
   8  -1   3         14.68         13.58         3.18 o                         
   9  -1   3         65.27         59.27         5.61 o                         
  10  -1   3        265.66        267.46        10.93 o                         
  11  -1   3        275.08        305.28        13.28 o                         
 -12   0   3         57.58         61.81         6.99 o                         
 -11   0   3          6.67         -0.02         2.96 o                         
 -10   0   3         66.84         67.12         5.86 o                         
  -9   0   3        323.64        317.13         9.65 o                         
  -8   0   3         48.03         48.15         4.25 o                         
  -7   0   3          8.62         12.14         1.49 o                         
  -6   0   3        526.03        558.62         7.28 o                         
  -5   0   3         26.16         31.40         1.53 o                         
  -4   0   3        343.06        342.15         4.52 o                         
  -3   0   3         62.90         68.19         1.64 o                         
  -2   0   3       5506.69       5432.08        37.60 o                         
  -1   0   3       1628.63       1594.24        10.93 o                         
   0   0   3        884.82        856.24         7.13 o                         
   1   0   3        877.36        851.17         6.99 o                         
   2   0   3        132.94        118.13         2.82 o                         
   3   0   3         41.61         30.55         2.64 o                         
   4   0   3          7.31         13.95         3.01 o                         
   5   0   3        223.29        215.19         9.72 o                         
   6   0   3          2.38          0.12         2.91 o                         
   7   0   3        204.54        234.96        12.31 o                         
   8   0   3        504.24        488.39        13.20 o                         
   9   0   3          1.02         -0.41         3.21 o                         
  10   0   3        299.58        301.46        11.95 o                         
  11   0   3         54.13         53.13         8.30 o                         
 -12   1   3          0.19         -1.61         2.80 o                         
 -11   1   3         26.47         29.39         7.40 o                         
 -10   1   3         82.71         84.27         6.79 o                         
  -9   1   3        180.90        171.27         6.66 o                         
  -8   1   3        258.67        246.83         4.95 o                         
  -7   1   3         70.99         68.77         2.53 o                         
  -6   1   3         56.52         65.97         2.28 o                         
  -5   1   3         97.55         97.18         2.20 o                         
  -4   1   3        152.85        149.78         2.47 o                         
  -3   1   3        630.54        617.68         6.37 o                         
  -2   1   3        205.74        187.11         2.06 o                         
  -1   1   3        140.13        136.24         1.95 o                         
   0   1   3         86.40         86.30         1.76 o                         
   1   1   3        154.58        156.88         2.81 o                         
   2   1   3        180.01        170.30         4.15 o                         
   3   1   3         57.39         54.69         3.13 o                         
   4   1   3         87.09         84.38         3.99 o                         
   5   1   3         30.40         29.29         2.85 o                         
   6   1   3        194.17        200.48        10.88 o                         
   7   1   3         19.86         20.92         5.53 o                         
   8   1   3         10.65          3.19         8.30 o                         
   9   1   3         28.26         26.65         4.57 o                         
  10   1   3          0.85          6.71         4.15 o                         
  11   1   3          0.43         -1.24         3.25 o                         
 -13   2   3         30.60         29.52         6.13 o                         
 -12   2   3         12.66         24.24         4.57 o                         
 -11   2   3         22.49         24.69         3.86 o                         
 -10   2   3         81.13         83.18         5.67 o                         
  -9   2   3         46.85         44.49         3.97 o                         
  -8   2   3         13.85         14.36         1.71 o                         
  -7   2   3          0.15          0.48         0.84 o                         
  -6   2   3          0.50         -0.38         0.68 o                         
  -5   2   3          7.43          4.85         1.06 o                         
  -4   2   3        274.87        306.98         3.94 o                         
  -3   2   3          6.38          6.89         3.44 o                         
  -2   2   3        225.56        188.58         2.25 o                         
  -1   2   3        696.41        711.21         6.12 o                         
   0   2   3        514.24        506.68         5.71 o                         
   1   2   3       2056.85       2048.60        31.56 o                         
   2   2   3         73.79         80.50         4.79 o                         
   3   2   3        109.04        100.03         5.32 o                         
   4   2   3          0.50         -1.58         1.58 o                         
   5   2   3        121.62         96.09        10.24 o                         
   6   2   3        202.27        208.87         7.22 o                         
   7   2   3        698.83        725.50        23.89 o                         
   8   2   3        203.59        219.05        16.03 o                         
   9   2   3         92.47         88.74        14.57 o                         
  10   2   3         30.40         27.44         7.56 o                         
 -13   3   3         18.07         20.49         3.94 o                         
 -12   3   3          0.05          0.07         4.50 o                         
 -11   3   3          9.61         10.87         2.88 o                         
 -10   3   3          5.95          2.05         2.11 o                         
  -9   3   3        578.64        574.51        10.11 o                         
  -8   3   3          0.63         -1.35         1.35 o                         
  -7   3   3        138.79        142.88         3.27 o                         
  -6   3   3        406.59        430.85         7.60 o                         
  -5   3   3        808.81        871.78         9.79 o                         
  -4   3   3       3581.41       3782.05        40.68 o                         
  -3   3   3         28.55         19.64         0.93 o                         
  -2   3   3         54.05         61.52         1.55 o                         
  -1   3   3        546.56        553.82         5.75 o                         
   0   3   3        497.21        501.56         7.81 o                         
   1   3   3       1973.24       2147.20        27.19 o                         
   2   3   3        384.59        446.08         9.31 o                         
   3   3   3          8.91          5.78         1.95 o                         
   4   3   3        246.40        237.36         8.27 o                         
   5   3   3          1.27          4.67         2.43 o                         
   6   3   3        473.85        469.32        12.62 o                         
   7   3   3         30.14         25.70         6.30 o                         
   8   3   3          0.80         -2.50         4.72 o                         
   9   3   3          2.29          0.33         6.07 o                         
  10   3   3         15.63         16.85         7.38 o                         
 -13   4   3         12.13         10.61         3.45 o                         
 -12   4   3          0.63         -0.38         2.21 o                         
 -11   4   3         15.50         13.04         4.58 o                         
 -10   4   3         58.48         61.48         7.54 o                         
  -9   4   3        284.66        277.97         6.64 o                         
  -8   4   3        354.00        341.48         6.94 o                         
  -7   4   3         34.99         35.70         1.89 o                         
  -6   4   3        192.39        172.79         3.24 o                         
  -5   4   3          6.07          5.83         0.78 o                         
  -4   4   3        781.21        841.43         9.29 o                         
  -3   4   3       1727.71       1831.44        14.86 o                         
  -2   4   3         63.08         58.83         1.54 o                         
  -1   4   3        144.41        152.22         2.78 o                         
   0   4   3        285.85        289.70         5.83 o                         
   1   4   3       1966.56       2138.49        36.28 o                         
   2   4   3         99.81         92.96         4.35 o                         
   3   4   3        100.18         99.38         4.90 o                         
   4   4   3         29.43         36.87         3.64 o                         
   5   4   3       1749.19       1711.94        30.60 o                         
   6   4   3        118.18        103.63        14.98 o                         
   7   4   3         35.34         38.05        10.93 o                         
   8   4   3         10.14         18.49         7.69 o                         
   9   4   3          0.01          6.74         5.86 o                         
 -13   5   3         12.65         12.36         3.56 o                         
 -12   5   3         46.28         52.02         4.87 o                         
 -11   5   3         15.41         14.06         2.75 o                         
 -10   5   3        199.09        194.98         7.69 o                         
  -9   5   3       1260.72       1231.76        18.87 o                         
  -8   5   3        409.73        419.44         8.67 o                         
  -7   5   3          7.10          4.12         1.42 o                         
  -6   5   3         88.93         95.20         2.59 o                         
  -5   5   3        367.78        404.62         5.88 o                         
  -4   5   3        139.20        144.48         2.75 o                         
  -3   5   3        209.57        208.27         3.23 o                         
  -2   5   3        121.35        117.23         3.33 o                         
  -1   5   3          1.95          0.12         0.86 o                         
   0   5   3        663.35        754.71        11.18 o                         
   1   5   3        141.22        149.65         5.29 o                         
   2   5   3        714.86        781.95        15.84 o                         
   3   5   3         30.19         29.90         3.26 o                         
   4   5   3         20.44         27.39         3.52 o                         
   5   5   3         96.57         98.99         7.01 o                         
   6   5   3         42.26         63.96        12.55 o                         
   7   5   3          4.50         -3.64         6.48 o                         
   8   5   3          8.38          5.26         7.29 o                         
   9   5   3         27.14         21.05        11.74 o                         
 -13   6   3          5.34          6.19         2.96 o                         
 -12   6   3         41.16         43.31         4.89 o                         
 -11   6   3         54.25         56.21         4.53 o                         
 -10   6   3          9.59          8.27         3.33 o                         
  -9   6   3         51.90         51.60         3.69 o                         
  -8   6   3        413.55        401.12         8.44 o                         
  -7   6   3          5.06          6.09         1.17 o                         
  -6   6   3        127.25        130.86         3.19 o                         
  -5   6   3         19.40         18.90         1.37 o                         
  -4   6   3         63.66         63.56         2.53 o                         
  -3   6   3         73.80         94.06         2.98 o                         
  -2   6   3        304.12        304.05         6.98 o                         
  -1   6   3         22.78         21.11         1.78 o                         
   0   6   3          4.29          7.27         1.67 o                         
   1   6   3        210.39        205.92         7.20 o                         
   2   6   3        452.61        426.12        16.00 o                         
   3   6   3        265.80        271.59         9.51 o                         
   4   6   3         35.38         33.66         5.52 o                         
   5   6   3         81.49         92.23        12.77 o                         
   6   6   3        305.23        273.23        22.26 o                         
   7   6   3         14.07         14.98         8.10 o                         
   8   6   3         55.52         41.69        12.95 o                         
 -13   7   3         76.72         87.35         6.87 o                         
 -12   7   3          0.02          3.43         3.01 o                         
 -11   7   3         34.07         30.93         4.03 o                         
 -10   7   3          4.91          3.59         1.93 o                         
  -9   7   3          1.41          0.77         2.98 o                         
  -8   7   3         53.50         51.43         3.44 o                         
  -7   7   3          9.45         12.78         1.84 o                         
  -6   7   3          0.04          0.70         1.05 o                         
  -5   7   3        448.04        449.25         5.72 o                         
  -4   7   3          3.24          2.78         0.95 o                         
  -3   7   3        516.81        542.54        14.37 o                         
  -2   7   3        115.88        121.58         5.16 o                         
  -1   7   3          5.94          6.51         1.91 o                         
   0   7   3        109.61        108.10         5.73 o                         
   1   7   3        464.64        446.80        17.00 o                         
   2   7   3        241.59        228.99         9.96 o                         
   3   7   3         70.40         60.16         6.32 o                         
   4   7   3         14.97         17.24         6.16 o                         
   5   7   3          2.66         -0.03         2.98 o                         
   6   7   3        180.05        165.96        20.64 o                         
   7   7   3         17.66         17.00         8.91 o                         
 -13   8   3         11.93         17.00        10.12 o                         
 -12   8   3         21.49         20.38         3.72 o                         
 -11   8   3         23.70         24.96         3.84 o                         
 -10   8   3          2.92          4.19         2.41 o                         
  -9   8   3          0.54          0.94         1.80 o                         
  -8   8   3         29.27         23.44         3.88 o                         
  -7   8   3         81.70         66.07         3.19 o                         
  -6   8   3         69.87         66.50         3.88 o                         
  -5   8   3          4.41          4.31         1.27 o                         
  -4   8   3         25.41         28.00         2.53 o                         
  -3   8   3         17.74         19.69         2.92 o                         
  -2   8   3         21.61         22.50         3.03 o                         
  -1   8   3        571.95        555.78        13.02 o                         
   0   8   3        158.72        151.78         6.89 o                         
   1   8   3        287.08        296.21        11.15 o                         
   2   8   3         43.53         37.01         5.32 o                         
   3   8   3          0.48         -0.13         2.90 o                         
   4   8   3         30.07         25.07         5.86 o                         
   5   8   3        253.01        206.02        18.62 o                         
   6   8   3          2.15          0.81         7.69 o                         
 -13   9   3          0.14          7.29         8.91 o                         
 -12   9   3         17.19         15.72         3.90 o                         
 -11   9   3          0.44          3.17         2.49 o                         
 -10   9   3          7.22          5.27         2.45 o                         
  -9   9   3          0.77         -0.80         1.78 o                         
  -8   9   3         10.59          9.32         2.47 o                         
  -7   9   3        563.46        470.73         9.93 o                         
  -6   9   3        569.56        464.56         9.54 o                         
  -5   9   3         14.16          9.02         1.73 o                         
  -4   9   3         20.22         23.84         3.48 o                         
  -3   9   3         25.18         30.64         4.44 o                         
  -2   9   3         15.97         12.33         2.33 o                         
  -1   9   3        119.93        118.78         6.72 o                         
   0   9   3        202.43        213.54         8.13 o                         
   1   9   3         20.86          7.29         6.48 o                         
   2   9   3          2.99          1.21         6.88 o                         
   3   9   3         12.74          0.81         7.29 o                         
   4   9   3        109.51        112.55        11.81 o                         
   5   9   3          0.27         -0.81         7.29 o                         
   6   9   3         26.19         22.67        10.52 o                         
 -13  10   3          1.05          1.62         7.69 o                         
 -12  10   3         54.72         72.84         6.39 o                         
 -11  10   3        117.20        135.04         7.19 o                         
 -10  10   3          0.13          1.69         2.13 o                         
  -9  10   3         62.17         65.01         4.49 o                         
  -8  10   3         24.66         12.27         3.09 o                         
  -7  10   3         60.72         57.41         4.23 o                         
  -6  10   3         65.40         58.98         4.77 o                         
  -5  10   3         60.22         51.72         5.44 o                         
  -4  10   3          3.54         -2.20         2.20 o                         
  -3  10   3        590.22        611.08        20.76 o                         
  -2  10   3        202.86        210.31         6.85 o                         
  -1  10   3        505.48        538.60        20.11 o                         
   0  10   3        689.21        688.14        34.81 o                         
   1  10   3          7.32          8.91         9.31 o                         
   2  10   3          7.17         -4.86         6.07 o                         
   3  10   3         88.37         99.42        11.88 o                         
   4  10   3          3.24          8.30         6.30 o                         
   5  10   3         22.04         12.14         8.50 o                         
 -12  11   3         10.39          4.85         3.31 o                         
 -11  11   3         75.89         84.00         6.93 o                         
 -10  11   3        181.78        185.72         8.50 o                         
  -9  11   3        160.22        156.42         9.23 o                         
  -8  11   3        173.43        155.92         8.16 o                         
  -7  11   3          0.68         -2.68         5.47 o                         
  -6  11   3        193.68        171.62         9.63 o                         
  -5  11   3        422.81        399.39        13.51 o                         
  -4  11   3        153.28        157.69         9.86 o                         
  -3  11   3       1208.93       1196.16        27.48 o                         
  -2  11   3        252.36        250.53        14.39 o                         
  -1  11   3        573.99        568.77        21.55 o                         
   0  11   3        144.50        130.75        19.43 o                         
   1  11   3         33.33         31.17        12.95 o                         
   2  11   3         29.96         28.34        10.52 o                         
   3  11   3         27.06         22.12        10.12 o                         
 -12  12   3          3.46          0.20         3.20 o                         
 -11  12   3         58.48         66.68         7.19 o                         
 -10  12   3          4.51          3.61         4.03 o                         
  -9  12   3          3.91          8.93         4.38 o                         
  -8  12   3          6.08          5.61         3.99 o                         
  -7  12   3          8.04         19.33         4.29 o                         
  -6  12   3         32.85         30.04         5.45 o                         
  -5  12   3         85.25         78.52         9.16 o                         
  -4  12   3          0.72         -4.45         4.45 o                         
  -3  12   3        207.55        209.17        11.05 o                         
  -2  12   3        176.84        186.34        23.07 o                         
  -1  12   3         10.19          3.59         5.87 o                         
   0  12   3         73.26         63.55        14.98 o                         
   1  12   3         33.03         33.60        12.95 o                         
   2  12   3         35.12         36.03        12.55 o                         
 -11  13   3          3.07          4.07         3.41 o                         
 -10  13   3         49.08         57.00         9.18 o                         
  -9  13   3         15.85         15.08         4.66 o                         
  -8  13   3          0.01          2.35         3.11 o                         
  -7  13   3         13.62         16.60         4.77 o                         
  -6  13   3        115.74        105.64        15.65 o                         
  -5  13   3          3.54          5.92         4.01 o                         
  -4  13   3         29.05         32.30         5.66 o                         
  -3  13   3          4.32          5.72         3.71 o                         
  -2  13   3          7.07         10.07         6.88 o                         
  -1  13   3          1.92         -4.45         7.69 o                         
   0  13   3         47.31         75.29        16.60 o                         
   1  13   3         36.23         48.57        14.57 o                         
 -10  14   3         72.53         73.65        12.68 o                         
  -9  14   3         59.40         75.81         8.45 o                         
  -8  14   3        116.81        119.71        10.29 o                         
  -7  14   3        182.33        183.98        12.42 o                         
  -6  14   3        132.83        138.45        10.90 o                         
  -5  14   3         56.62         65.54         8.02 o                         
  -4  14   3         19.59         14.13         5.25 o                         
  -3  14   3          0.02         -0.28         5.29 o                         
  -2  14   3         15.99         19.94        11.33 o                         
  -1  14   3         35.42         35.62        14.17 o                         
  -7  15   3         23.09         24.81         5.98 o                         
  -6  15   3          0.86          6.35         4.55 o                         
  -5  15   3         46.60         58.36         8.22 o                         
  -4  15   3          1.25          4.67         4.70 o                         
   4 -15   4         36.41         41.09         9.59 o                         
   5 -15   4        118.25        146.53        21.45 o                         
   6 -15   4         95.94        102.01        19.43 o                         
   0 -14   4         54.65         54.02        18.62 o                         
   1 -14   4          5.13         13.25         7.77 o                         
   2 -14   4         23.35         21.02         8.70 o                         
   3 -14   4         60.89         44.47        12.75 o                         
   4 -14   4          2.75         -8.10         8.10 o                         
   5 -14   4          8.11         18.22        10.93 o                         
   6 -14   4          0.03         -8.91         8.91 o                         
   7 -14   4         11.90         11.94         7.43 o                         
   8 -14   4         27.46         41.73         6.48 o                         
  -1 -13   4          0.99         -1.75         7.08 o                         
   0 -13   4         11.39         -4.45         6.07 o                         
   1 -13   4        108.45        116.68        17.00 o                         
   2 -13   4          2.75          3.63         4.77 o                         
   3 -13   4         61.77         87.43        14.98 o                         
   4 -13   4         17.10         17.41         9.71 o                         
   5 -13   4         85.42        102.01        17.41 o                         
   6 -13   4          2.84          9.22         5.67 o                         
   7 -13   4          8.07          6.89         3.47 o                         
   8 -13   4          7.58          7.91         3.47 o                         
   9 -13   4          0.62         -1.60         3.14 o                         
  10 -13   4          5.67          6.99         4.08 o                         
  -3 -12   4        311.67        343.26        26.72 o                         
  -2 -12   4         21.21         -0.40         7.69 o                         
  -1 -12   4          0.01          4.86         6.88 o                         
   0 -12   4          2.03         -4.05         6.07 o                         
   1 -12   4          0.91          4.25         4.58 o                         
   2 -12   4        208.83        211.12        14.06 o                         
   3 -12   4          1.19         -5.26         6.48 o                         
   4 -12   4        111.32        111.32        16.19 o                         
   5 -12   4         53.68         45.72         7.95 o                         
   6 -12   4         48.64         37.22         5.77 o                         
   7 -12   4          3.34          3.83         2.93 o                         
   8 -12   4          2.07          3.28         3.01 o                         
   9 -12   4         81.50         84.87         7.57 o                         
  10 -12   4         66.66         81.23         9.01 o                         
  -4 -11   4         92.36         97.96        17.81 o                         
  -3 -11   4         13.84         25.50        10.12 o                         
  -2 -11   4         13.60         10.93         8.10 o                         
  -1 -11   4         23.42         27.12         9.71 o                         
   0 -11   4        133.95        121.10        10.54 o                         
   1 -11   4        197.71        180.19        20.44 o                         
   2 -11   4         54.49         48.57        10.12 o                         
   3 -11   4          0.11         -5.26         6.48 o                         
   4 -11   4        207.47        210.17        12.27 o                         
   5 -11   4        195.49        200.45        10.59 o                         
   6 -11   4        307.66        297.48        12.09 o                         
   7 -11   4          3.88          2.67         3.25 o                         
   8 -11   4          4.58         10.67         3.14 o                         
   9 -11   4          0.17          2.85         3.05 o                         
  10 -11   4         55.84         72.12         6.51 o                         
  11 -11   4          3.97          2.34         3.61 o                         
  -5 -10   4         35.83         43.31        12.95 o                         
  -4 -10   4          0.32         -5.67         8.10 o                         
  -3 -10   4          4.10         -2.02         5.67 o                         
  -2 -10   4          8.98          6.88         6.88 o                         
  -1 -10   4         37.63         42.59        13.56 o                         
   0 -10   4         18.91         19.81         5.00 o                         
   1 -10   4         50.97         55.45         5.28 o                         
   2 -10   4         31.83         35.74         7.08 o                         
   3 -10   4         21.18         21.42         3.98 o                         
   4 -10   4         88.50         79.70         5.18 o                         
   5 -10   4       1391.31       1365.17        27.90 o                         
   6 -10   4        467.60        467.04        17.10 o                         
   7 -10   4         44.61         46.70         4.72 o                         
   8 -10   4         31.82         30.76         4.28 o                         
   9 -10   4          4.75          8.47         3.84 o                         
  10 -10   4         51.48         57.05         5.57 o                         
  11 -10   4          0.06          2.93         3.09 o                         
  -6  -9   4         96.22         87.03        16.60 o                         
  -5  -9   4         51.88         44.93        12.55 o                         
  -4  -9   4         22.34         21.45         8.91 o                         
  -3  -9   4          1.73         -2.83         4.86 o                         
  -2  -9   4        126.41        114.96        14.98 o                         
  -1  -9   4         59.08         50.61         6.61 o                         
   0  -9   4          0.19          1.02         2.38 o                         
   1  -9   4         85.81         90.05         7.19 o                         
   2  -9   4         41.84         47.38         5.91 o                         
   3  -9   4         58.20         52.91         3.90 o                         
   4  -9   4         89.28        102.20         7.95 o                         
   5  -9   4         43.76         50.27         4.81 o                         
   6  -9   4         80.07         82.80         8.24 o                         
   7  -9   4         81.94         88.68         5.91 o                         
   8  -9   4          3.38          2.36         2.57 o                         
   9  -9   4          0.21          2.79         3.24 o                         
  10  -9   4        191.79        213.50        10.45 o                         
  11  -9   4         65.09         87.77         7.22 o                         
  12  -9   4         17.70         16.95         4.55 o                         
  -7  -8   4         71.87         85.41        17.00 o                         
  -6  -8   4          1.65         21.45         8.91 o                         
  -5  -8   4         19.75         13.76         7.69 o                         
  -4  -8   4        112.09        122.65        16.60 o                         
  -3  -8   4          9.95         -2.43         5.67 o                         
  -2  -8   4         28.16         27.74         4.72 o                         
  -1  -8   4        160.21        173.15         6.58 o                         
   0  -8   4        228.19        247.82         7.72 o                         
   1  -8   4         45.70         51.87         4.80 o                         
   2  -8   4          9.21         11.29         2.43 o                         
   3  -8   4         17.80         14.34         2.37 o                         
   4  -8   4          7.53          8.74         2.11 o                         
   5  -8   4         36.85         37.80         3.48 o                         
   6  -8   4        145.73        136.50         7.19 o                         
   7  -8   4         19.95         20.46         3.43 o                         
   8  -8   4         75.06         76.08         5.68 o                         
   9  -8   4         10.76          7.09         3.82 o                         
  10  -8   4        149.44        151.36         8.62 o                         
  11  -8   4        255.09        304.07        11.11 o                         
  12  -8   4          5.48         -4.71         5.05 o                         
  -8  -7   4        170.39        205.71        13.79 o                         
  -7  -7   4         27.79         16.36         5.29 o                         
  -6  -7   4         52.04         62.97         9.80 o                         
  -5  -7   4        183.02        184.99        20.64 o                         
  -4  -7   4         17.78         24.69         8.10 o                         
  -3  -7   4          1.22         -1.62         1.62 o                         
  -2  -7   4          0.40         -2.16         2.16 o                         
  -1  -7   4         15.26         19.27         2.64 o                         
   0  -7   4        133.40        145.81         5.38 o                         
   1  -7   4        155.29        156.60         6.13 o                         
   2  -7   4         76.35         78.53         4.12 o                         
   3  -7   4          1.76          3.11         1.65 o                         
   4  -7   4          0.02          0.76         1.61 o                         
   5  -7   4         65.99         60.90         7.78 o                         
   6  -7   4        227.91        225.63         7.34 o                         
   7  -7   4         46.63         40.49         4.04 o                         
   8  -7   4          0.86         -1.98         1.98 o                         
   9  -7   4         24.91         22.68         3.72 o                         
  10  -7   4         12.86          5.26         3.00 o                         
  11  -7   4         17.74         16.98         4.15 o                         
  12  -7   4          1.00         -0.24         3.18 o                         
  -9  -6   4        162.58        173.11        12.76 o                         
  -8  -6   4         19.53         18.12         4.81 o                         
  -7  -6   4        119.97        117.52         9.33 o                         
  -6  -6   4        129.00        130.99        14.06 o                         
  -5  -6   4          2.09          3.43         2.78 o                         
  -4  -6   4        421.08        392.97        13.81 o                         
  -3  -6   4        374.80        396.48         7.81 o                         
  -2  -6   4        291.13        311.71         6.49 o                         
  -1  -6   4         16.33         20.53         2.53 o                         
   0  -6   4        123.35        136.38         5.90 o                         
   1  -6   4         97.03        116.71         4.34 o                         
   2  -6   4          8.04          9.10         1.81 o                         
   3  -6   4          7.63          9.44         1.71 o                         
   4  -6   4          1.23          5.54         3.23 o                         
   5  -6   4        359.67        329.29         9.30 o                         
   6  -6   4          2.49          3.02         1.84 o                         
   7  -6   4          0.60         -1.47         1.47 o                         
   8  -6   4        315.21        275.11         7.56 o                         
   9  -6   4         11.01          5.82         2.44 o                         
  10  -6   4         38.75         30.10         4.36 o                         
  11  -6   4         21.23         22.34         4.24 o                         
  12  -6   4         16.81         27.50         4.77 o                         
  -9  -5   4         81.46         81.10        11.89 o                         
  -8  -5   4         19.71         23.28         6.06 o                         
  -7  -5   4         28.26         30.14         5.20 o                         
  -6  -5   4        371.70        366.20        12.82 o                         
  -5  -5   4        199.80        198.89         7.27 o                         
  -4  -5   4         15.87         14.02         2.20 o                         
  -3  -5   4         15.17         16.72         1.86 o                         
  -2  -5   4        858.41        896.96        11.88 o                         
  -1  -5   4         10.08         12.91         2.00 o                         
   0  -5   4         94.40         98.60         5.43 o                         
   1  -5   4        182.27        189.06         5.31 o                         
   2  -5   4       1633.38       1702.80        20.47 o                         
   3  -5   4        236.25        248.17         6.95 o                         
   4  -5   4        122.10        136.15         5.66 o                         
   5  -5   4         63.84         60.07         4.60 o                         
   6  -5   4          1.60          1.66         1.46 o                         
   7  -5   4        167.50        164.14         5.87 o                         
   8  -5   4          2.21          1.98         2.22 o                         
   9  -5   4         67.72         51.86         4.04 o                         
  10  -5   4          1.83          0.69         2.21 o                         
  11  -5   4         21.93         32.34         3.97 o                         
  12  -5   4         13.42         11.57         4.59 o                         
 -10  -4   4          1.77          3.30         3.46 o                         
  -9  -4   4         62.77         74.71         7.90 o                         
  -8  -4   4          0.75          0.52         2.99 o                         
  -7  -4   4          0.08         -2.11         2.60 o                         
  -6  -4   4          0.69          1.48         2.03 o                         
  -5  -4   4          0.04         -1.04         1.31 o                         
  -4  -4   4          0.96          2.67         1.44 o                         
  -3  -4   4        420.58        446.68         6.33 o                         
  -2  -4   4        833.44        912.82        11.35 o                         
  -1  -4   4        769.32        746.87        13.21 o                         
   0  -4   4         97.73         94.31         3.90 o                         
   1  -4   4         12.18         14.33         1.49 o                         
   2  -4   4         17.91         20.56         2.00 o                         
   3  -4   4       2552.96       2743.10        30.28 o                         
   4  -4   4         85.44         73.75         3.11 o                         
   5  -4   4         13.24          9.71         1.60 o                         
   6  -4   4          4.53          5.32         1.45 o                         
   7  -4   4          6.95          2.94         1.33 o                         
   8  -4   4        225.91        191.70         6.75 o                         
   9  -4   4          8.62          9.33         2.67 o                         
  10  -4   4         57.96         47.90         5.27 o                         
  11  -4   4         25.21         22.81         4.50 o                         
  12  -4   4        129.55        134.69         9.58 o                         
 -11  -3   4         12.41         14.82         4.04 o                         
 -10  -3   4          2.61          1.97         3.78 o                         
  -9  -3   4         10.03          9.35         3.26 o                         
  -8  -3   4         70.79         61.39         5.67 o                         
  -7  -3   4         65.82         77.54         6.45 o                         
  -6  -3   4          2.57          0.28         1.50 o                         
  -5  -3   4          2.09          2.59         1.39 o                         
  -4  -3   4          0.80          0.41         1.25 o                         
  -3  -3   4       2113.23       2256.02        21.96 o                         
  -2  -3   4       3992.47       4163.84        43.59 o                         
  -1  -3   4        475.11        501.24         8.30 o                         
   0  -3   4        596.06        675.06         8.91 o                         
   1  -3   4        388.12        393.34         5.91 o                         
   2  -3   4          0.19         -0.48         1.01 o                         
   3  -3   4       2430.22       2563.08        28.45 o                         
   4  -3   4        167.38        178.52         4.46 o                         
   5  -3   4          0.05         -0.87         1.09 o                         
   6  -3   4        299.68        280.67         6.14 o                         
   7  -3   4          7.61          0.97         1.51 o                         
   8  -3   4        638.21        566.35        10.98 o                         
   9  -3   4          4.71         -0.65         2.14 o                         
  10  -3   4          1.17          2.22         3.33 o                         
  11  -3   4         61.50         69.88         6.87 o                         
  12  -3   4        103.06         93.80        10.19 o                         
 -11  -2   4         15.82         11.36         7.07 o                         
 -10  -2   4          1.01         -2.34         2.75 o                         
  -9  -2   4         37.65         35.62         4.56 o                         
  -8  -2   4        133.28        135.42         7.16 o                         
  -7  -2   4          0.20         -1.52         1.52 o                         
  -6  -2   4         26.18         26.63         2.24 o                         
  -5  -2   4          2.59          5.59         1.50 o                         
  -4  -2   4         25.49         23.38         1.35 o                         
  -3  -2   4       1995.80       2078.18        18.40 o                         
  -2  -2   4         24.66         27.82         1.12 o                         
  -1  -2   4        305.58        282.89         4.47 o                         
   0  -2   4        105.74        105.78         2.30 o                         
   1  -2   4        235.99        258.88         5.30 o                         
   2  -2   4        642.41        645.18        10.81 o                         
   3  -2   4       1147.04       1236.23        14.08 o                         
   4  -2   4         26.00         21.40         1.89 o                         
   5  -2   4        282.22        294.19         6.04 o                         
   6  -2   4        174.49        175.21         5.58 o                         
   7  -2   4         44.99         59.76         6.13 o                         
   8  -2   4         99.11         77.95         5.18 o                         
   9  -2   4        100.39         79.43         6.46 o                         
  10  -2   4          5.75          9.03         3.33 o                         
  11  -2   4         21.51         16.73         4.44 o                         
 -12  -1   4          1.05          7.87         3.71 o                         
 -11  -1   4          2.18         -1.05         2.87 o                         
 -10  -1   4          0.08          1.78         2.64 o                         
  -9  -1   4         33.78         38.64         4.28 o                         
  -8  -1   4        339.20        364.25        10.88 o                         
  -7  -1   4         42.61         48.31         2.70 o                         
  -6  -1   4          2.35          2.69         1.23 o                         
  -5  -1   4        198.58        203.26         3.39 o                         
  -4  -1   4        543.15        576.11         6.46 o                         
  -3  -1   4        812.96        796.56         8.84 o                         
  -2  -1   4        467.11        491.01         5.11 o                         
  -1  -1   4         46.57         49.35         1.46 o                         
   0  -1   4        102.15         88.83         2.16 o                         
   1  -1   4        767.73        707.87        15.58 o                         
   2  -1   4        472.97        476.15         8.06 o                         
   3  -1   4         95.25         93.30         3.42 o                         
   4  -1   4         70.62        104.98         4.54 o                         
   5  -1   4        244.83        221.89         6.42 o                         
   6  -1   4        225.64        207.73         7.78 o                         
   7  -1   4         17.11          7.57         3.69 o                         
   8  -1   4         45.62         42.37         6.72 o                         
   9  -1   4         17.76         12.94         3.53 o                         
  10  -1   4          0.55         -1.76         2.70 o                         
  11  -1   4          1.65          1.14         3.29 o                         
 -12   0   4          0.06         -3.28         3.28 o                         
 -11   0   4          0.69          0.86         2.86 o                         
 -10   0   4         25.82         20.38         3.66 o                         
  -9   0   4         49.40         54.72         4.79 o                         
  -8   0   4          3.83          4.51         1.99 o                         
  -7   0   4         16.90         16.15         2.27 o                         
  -6   0   4          0.20         -0.82         0.83 o                         
  -5   0   4        131.08        144.63         2.91 o                         
  -4   0   4        141.43        154.39         2.94 o                         
  -3   0   4          7.94         11.67         1.03 o                         
  -2   0   4        225.04        229.57         3.15 o                         
  -1   0   4       2646.00       2522.89        19.59 o                         
   0   0   4        138.58        132.90         2.73 o                         
   1   0   4          2.01          4.38         0.94 o                         
   2   0   4        150.36        136.84         3.69 o                         
   3   0   4          0.36         -1.41         1.41 o                         
   4   0   4         40.04         45.91         5.67 o                         
   5   0   4          4.37          5.19         2.42 o                         
   6   0   4        166.95        161.60         9.72 o                         
   7   0   4        122.95        108.15         9.87 o                         
   8   0   4        177.10        160.62        12.45 o                         
   9   0   4        108.54        101.04        10.99 o                         
  10   0   4         16.25         20.86         4.49 o                         
  11   0   4         30.91         40.17         5.99 o                         
 -12   1   4          9.22          2.53         4.32 o                         
 -11   1   4        108.99        104.98         9.10 o                         
 -10   1   4        368.38        364.06        10.48 o                         
  -9   1   4        577.96        592.96        12.92 o                         
  -8   1   4         77.68         82.43         3.52 o                         
  -7   1   4          2.49          0.85         0.99 o                         
  -6   1   4        128.44        129.65         3.02 o                         
  -5   1   4        321.49        325.37         4.54 o                         
  -4   1   4         19.54         22.25         1.13 o                         
  -3   1   4        422.58        429.79         4.67 o                         
  -2   1   4       1780.88       1699.63        12.86 o                         
  -1   1   4        399.51        420.12         4.40 o                         
   0   1   4        123.12        134.82         2.72 o                         
   1   1   4        775.97        816.90        10.73 o                         
   2   1   4       1990.64       2140.55        22.17 o                         
   3   1   4         14.19         30.84         2.60 o                         
   4   1   4         88.64         88.29         4.76 o                         
   5   1   4        173.28        170.79         6.69 o                         
   6   1   4        966.70        914.13        28.54 o                         
   7   1   4        319.12        313.50        14.74 o                         
   8   1   4        257.94        292.58        15.46 o                         
   9   1   4         72.49         62.65         9.22 o                         
  10   1   4          1.08         -2.91         5.00 o                         
 -13   2   4         17.66         21.17         4.07 o                         
 -12   2   4          4.42          1.10         2.78 o                         
 -11   2   4         11.92         14.23         3.12 o                         
 -10   2   4         78.81         80.83         7.89 o                         
  -9   2   4       1536.83       1525.96        23.39 o                         
  -8   2   4         71.07         75.95         4.41 o                         
  -7   2   4          5.51          7.23         1.08 o                         
  -6   2   4         63.58         63.09         3.25 o                         
  -5   2   4         82.12         91.58         1.96 o                         
  -4   2   4         11.45         14.36         0.60 o                         
  -3   2   4         80.07         88.82         3.29 o                         
  -2   2   4        126.35        122.09         2.19 o                         
  -1   2   4       1116.78       1081.55        10.18 o                         
   0   2   4       2725.88       2787.12        22.15 o                         
   1   2   4       1020.48       1062.87        15.68 o                         
   2   2   4         82.46         97.76         4.22 o                         
   3   2   4          4.87          6.59         2.08 o                         
   4   2   4         21.82         17.12         2.67 o                         
   5   2   4         10.22          7.90         2.60 o                         
   6   2   4       2649.87       2602.13        53.38 o                         
   7   2   4        288.66        305.41        15.02 o                         
   8   2   4          4.82          4.38         4.72 o                         
   9   2   4          1.97          1.93         5.13 o                         
  10   2   4          9.95         16.53         6.56 o                         
 -13   3   4         13.80         10.03         4.50 o                         
 -12   3   4          5.10          4.83         2.45 o                         
 -11   3   4          0.13          1.33         2.16 o                         
 -10   3   4        243.93        246.54         9.11 o                         
  -9   3   4         31.48         30.11         2.65 o                         
  -8   3   4         19.13         19.08         1.95 o                         
  -7   3   4          0.64          0.58         0.82 o                         
  -6   3   4         12.26         15.77         0.97 o                         
  -5   3   4         90.94         92.62         1.42 o                         
  -4   3   4        674.43        732.26         8.06 o                         
  -3   3   4        157.12        170.89         2.73 o                         
  -2   3   4        220.19        205.63         3.29 o                         
  -1   3   4         63.92         75.31         2.02 o                         
   0   3   4       1277.56       1329.60        14.86 o                         
   1   3   4       3354.52       3593.73        43.04 o                         
   2   3   4        108.54        103.34         5.31 o                         
   3   3   4         34.30         39.89         3.97 o                         
   4   3   4        154.16        138.35         6.86 o                         
   5   3   4        808.45        800.90        15.85 o                         
   6   3   4        119.63        101.38        10.73 o                         
   7   3   4          8.72          3.68        10.32 o                         
   8   3   4          5.56          4.44         5.13 o                         
   9   3   4          2.03          8.66         5.35 o                         
 -13   4   4          0.52          0.24         2.92 o                         
 -12   4   4         14.40          7.21         2.61 o                         
 -11   4   4          7.11          3.26         3.21 o                         
 -10   4   4        602.04        596.31        12.09 o                         
  -9   4   4        210.97        199.55         5.63 o                         
  -8   4   4        196.94        184.82         3.70 o                         
  -7   4   4         60.35         56.19         1.91 o                         
  -6   4   4        219.82        218.47         6.42 o                         
  -5   4   4        340.53        350.51         6.44 o                         
  -4   4   4       1290.31       1483.68        15.12 o                         
  -3   4   4        351.53        386.94         4.76 o                         
  -2   4   4          0.79          2.02         0.72 o                         
  -1   4   4         56.40         75.41         3.63 o                         
   0   4   4        340.82        388.72         7.32 o                         
   1   4   4        167.66        186.10         7.63 o                         
   2   4   4         69.63         70.79         6.69 o                         
   3   4   4         34.81         27.12         3.86 o                         
   4   4   4        830.76        759.63        17.21 o                         
   5   4   4         33.49         39.11         4.94 o                         
   6   4   4        629.14        636.73        31.57 o                         
   7   4   4          0.51         -5.10        12.35 o                         
   8   4   4         75.64         84.19        11.30 o                         
   9   4   4          2.70          1.33         4.86 o                         
 -13   5   4         13.38         35.32        20.24 o                         
 -12   5   4          4.64          2.97         2.44 o                         
 -11   5   4         15.05         12.67         2.77 o                         
 -10   5   4        220.11        228.12         7.36 o                         
  -9   5   4        150.11        138.93         4.44 o                         
  -8   5   4        291.15        277.83         9.82 o                         
  -7   5   4         83.73         87.02         2.78 o                         
  -6   5   4         86.87        112.28         3.26 o                         
  -5   5   4        163.83        153.51         3.00 o                         
  -4   5   4       1271.37       1400.19        14.00 o                         
  -3   5   4        262.61        312.27         4.35 o                         
  -2   5   4        187.89        216.58         3.63 o                         
  -1   5   4        401.58        428.50         8.52 o                         
   0   5   4          0.52          4.31         2.44 o                         
   1   5   4         16.93         22.68         4.43 o                         
   2   5   4        461.54        463.75        15.71 o                         
   3   5   4        244.71        236.03         9.37 o                         
   4   5   4        972.45        940.48        21.04 o                         
   5   5   4        194.81        193.16        15.82 o                         
   6   5   4        427.83        390.09        42.10 o                         
   7   5   4         54.09         54.24        13.76 o                         
   8   5   4          1.34          3.24         6.48 o                         
 -13   6   4          0.00          6.07         7.69 o                         
 -12   6   4          2.72          1.22         2.06 o                         
 -11   6   4         70.50         72.15         4.61 o                         
 -10   6   4         39.93         42.46         3.14 o                         
  -9   6   4        451.49        433.71         8.95 o                         
  -8   6   4         12.59         10.57         1.93 o                         
  -7   6   4         33.77         40.95         1.96 o                         
  -6   6   4         72.91         74.42         2.54 o                         
  -5   6   4         10.62         10.42         1.17 o                         
  -4   6   4        416.10        404.61         5.96 o                         
  -3   6   4        190.73        209.50         4.05 o                         
  -2   6   4        185.54        192.76         4.38 o                         
  -1   6   4        190.40        171.25         4.50 o                         
   0   6   4        226.40        207.57         5.98 o                         
   1   6   4        371.24        371.60         9.92 o                         
   2   6   4         51.18         40.55         4.00 o                         
   3   6   4         98.20         81.17         8.63 o                         
   4   6   4        210.99        209.10         9.88 o                         
   5   6   4          2.66         -0.74         4.79 o                         
   6   6   4         10.26         11.43        11.54 o                         
   7   6   4          3.74         -4.45         6.07 o                         
   8   6   4         12.80         23.48        10.93 o                         
 -13   7   4         45.27         36.03        12.95 o                         
 -12   7   4        111.84        112.28        12.15 o                         
 -11   7   4         23.47         27.55         4.59 o                         
 -10   7   4         46.34         45.87         4.09 o                         
  -9   7   4        248.32        224.69         6.23 o                         
  -8   7   4        138.07        119.61         4.88 o                         
  -7   7   4         29.49         31.85         2.73 o                         
  -6   7   4          3.61          4.26         1.16 o                         
  -5   7   4         26.28         33.14         1.79 o                         
  -4   7   4          2.21          2.28         1.00 o                         
  -3   7   4         33.45         37.58         4.01 o                         
  -2   7   4        574.83        554.87         8.89 o                         
  -1   7   4          7.03          4.12         1.72 o                         
   0   7   4        199.93        189.21         6.36 o                         
   1   7   4         47.91         47.42         5.64 o                         
   2   7   4         21.23         13.29         2.99 o                         
   3   7   4         31.24         27.07         3.88 o                         
   4   7   4          5.92          1.03         3.44 o                         
   5   7   4         32.95         30.93         8.24 o                         
   6   7   4         13.81         15.79         8.91 o                         
   7   7   4         20.74         15.79         8.91 o                         
 -13   8   4         46.34         70.43        14.17 o                         
 -12   8   4          1.58         10.12         7.69 o                         
 -11   8   4        176.51        206.69         9.12 o                         
 -10   8   4          5.00          2.60         2.02 o                         
  -9   8   4          7.76          7.57         4.35 o                         
  -8   8   4          0.14          1.64         1.41 o                         
  -7   8   4        221.79        224.15         5.34 o                         
  -6   8   4         15.00         17.11         2.17 o                         
  -5   8   4          0.26         -1.16         1.16 o                         
  -4   8   4         35.77         29.97         3.61 o                         
  -3   8   4       2045.76       1979.13        28.94 o                         
  -2   8   4        967.12        920.52        13.16 o                         
  -1   8   4       2289.68       2204.62        25.96 o                         
   0   8   4        496.70        503.44        12.19 o                         
   1   8   4         34.96         37.24         6.72 o                         
   2   8   4         61.01         65.54        10.12 o                         
   3   8   4          9.53          8.02         6.50 o                         
   4   8   4          0.08         -3.24         4.01 o                         
   5   8   4          0.01          0.81         6.48 o                         
   6   8   4         62.61         53.43        13.76 o                         
 -13   9   4         63.49         73.27        15.38 o                         
 -12   9   4         40.30         34.81        10.52 o                         
 -11   9   4        205.03        193.64        11.01 o                         
 -10   9   4          6.59          6.56         2.29 o                         
  -9   9   4          7.57          9.48         2.32 o                         
  -8   9   4        674.20        565.96        11.14 o                         
  -7   9   4          6.02          2.31         1.67 o                         
  -6   9   4         42.40         55.79         3.64 o                         
  -5   9   4         35.55         29.18         3.86 o                         
  -4   9   4          7.43          9.66         2.66 o                         
  -3   9   4          2.02         -1.40         2.25 o                         
  -2   9   4       1145.53       1104.17        15.63 o                         
  -1   9   4         85.44         94.96         7.96 o                         
   0   9   4        201.17        220.49        14.11 o                         
   1   9   4         22.34         17.47         6.28 o                         
   2   9   4          0.74         -4.05         6.07 o                         
   3   9   4          6.03          3.42         4.34 o                         
   4   9   4         99.27        111.14        12.55 o                         
   5   9   4         17.13         27.12         9.31 o                         
 -12  10   4         13.49          8.45        18.82 o                         
 -11  10   4         56.29         56.85         4.85 o                         
 -10  10   4        106.52        118.25         6.25 o                         
  -9  10   4        134.04        127.30         5.85 o                         
  -8  10   4         55.16         58.66         7.30 o                         
  -7  10   4          0.33          2.64         2.18 o                         
  -6  10   4        307.75        249.67         8.70 o                         
  -5  10   4         80.47         66.31         5.42 o                         
  -4  10   4        346.60        343.05        10.57 o                         
  -3  10   4         47.25         44.65         4.46 o                         
  -2  10   4        191.35        190.00         8.68 o                         
  -1  10   4        175.81        161.44        10.60 o                         
   0  10   4         21.90         28.69         7.43 o                         
   1  10   4         15.99         17.00         8.91 o                         
   2  10   4         54.32         59.10        14.17 o                         
   3  10   4         49.64         52.28         9.01 o                         
   4  10   4          3.94          2.15         5.45 o                         
 -12  11   4          3.87         11.74         9.71 o                         
 -11  11   4         83.40         90.97         6.92 o                         
 -10  11   4          0.61         -0.51         3.17 o                         
  -9  11   4          0.00          0.17         2.52 o                         
  -8  11   4         10.96         12.69         2.99 o                         
  -7  11   4        125.82        116.93         7.32 o                         
  -6  11   4          1.30          5.04         3.10 o                         
  -5  11   4          2.86          3.41         2.85 o                         
  -4  11   4          0.77         -0.18         2.53 o                         
  -3  11   4         17.72         14.48         3.31 o                         
  -2  11   4        119.24        115.33         7.30 o                         
  -1  11   4        301.61        254.61        22.26 o                         
   0  11   4         71.99         70.43        14.98 o                         
   1  11   4         23.46         21.86        10.93 o                         
   2  11   4         11.01          1.62         8.50 o                         
   3  11   4         63.83         65.78        10.44 o                         
 -11  12   4          1.36          5.13         3.27 o                         
 -10  12   4          0.53          0.48         2.85 o                         
  -9  12   4         41.48         49.82         5.37 o                         
  -8  12   4         24.65         24.74         4.22 o                         
  -7  12   4          7.40          6.54         3.21 o                         
  -6  12   4         63.38         87.53         6.93 o                         
  -5  12   4         39.45         27.58         4.40 o                         
  -4  12   4         29.35         29.20         4.98 o                         
  -3  12   4         19.70         15.12         5.33 o                         
  -2  12   4          7.66          8.91         6.01 o                         
  -1  12   4         62.00         57.08        14.17 o                         
   0  12   4         10.09          8.10        10.12 o                         
   1  12   4         31.59         41.29        14.17 o                         
   2  12   4         53.44         49.38        14.17 o                         
 -11  13   4        115.29        109.92         7.88 o                         
 -10  13   4          9.35          9.14         3.27 o                         
  -9  13   4         62.92         84.70         8.82 o                         
  -8  13   4          1.27         -2.53         2.53 o                         
  -7  13   4         16.01         10.12         3.63 o                         
  -6  13   4        132.95        120.49         8.82 o                         
  -5  13   4         94.26         86.81         8.45 o                         
  -4  13   4          4.78         -1.02         3.39 o                         
  -3  13   4          0.00          7.21         4.03 o                         
  -2  13   4        101.70        112.73        22.47 o                         
  -1  13   4          0.44         -7.69         7.69 o                         
   0  13   4          0.15         -9.31         9.31 o                         
  -9  14   4         42.04         46.97         6.54 o                         
  -8  14   4          0.10         -2.88         2.88 o                         
  -7  14   4         15.71         17.99         5.24 o                         
  -6  14   4         50.91         57.48         7.40 o                         
  -5  14   4          1.41          5.45         4.17 o                         
  -4  14   4          4.92          9.53         4.64 o                         
  -3  14   4          4.94         10.79         4.56 o                         
  -2  14   4         44.85         46.15        16.19 o                         
  -6  15   4         83.25         90.66         9.52 o                         
   1 -14   5          0.36          8.10         9.31 o                         
   2 -14   5          0.66          4.45        12.75 o                         
   3 -14   5         60.51         61.24         9.92 o                         
   4 -14   5         16.63         25.91        11.74 o                         
   5 -14   5         11.61         -4.05         7.29 o                         
   6 -14   5          0.07          5.67        10.12 o                         
   7 -14   5         49.84         59.91        10.21 o                         
   8 -14   5         18.36         22.37         9.51 o                         
  -1 -13   5        152.30        174.06        22.26 o                         
   0 -13   5         52.57         50.19        14.57 o                         
   1 -13   5          0.77         13.36         8.91 o                         
   2 -13   5         65.38         62.55        11.33 o                         
   3 -13   5         25.37         31.57        12.14 o                         
   4 -13   5        120.10        136.82        19.43 o                         
   5 -13   5          3.45          8.50        10.12 o                         
   6 -13   5         31.31         30.72         6.02 o                         
   7 -13   5          3.23          3.38         4.27 o                         
   8 -13   5         56.68         60.10         6.35 o                         
   9 -13   5         23.97         27.80         5.86 o                         
  -3 -12   5          1.94          2.43         7.69 o                         
  -2 -12   5        274.73        290.23        25.10 o                         
  -1 -12   5         11.06          8.91         8.10 o                         
   0 -12   5        178.92        152.60        19.43 o                         
   1 -12   5         40.77         33.95         7.14 o                         
   2 -12   5          1.24          4.81         5.87 o                         
   3 -12   5         15.69         23.48         8.91 o                         
   4 -12   5        108.66        123.86        17.81 o                         
   5 -12   5          2.38          1.83         4.95 o                         
   6 -12   5         67.98         73.02        11.01 o                         
   7 -12   5         23.11         29.46         5.84 o                         
   8 -12   5         12.10         13.41         3.97 o                         
   9 -12   5         16.94         22.67         4.98 o                         
  10 -12   5          2.30         12.00         3.69 o                         
  -4 -11   5         28.37         29.14        12.14 o                         
  -3 -11   5        119.74        162.72        21.05 o                         
  -2 -11   5         28.18         31.98        10.93 o                         
  -1 -11   5         35.07         44.93        11.74 o                         
   0 -11   5          8.49          5.91         4.26 o                         
   1 -11   5        169.27        172.59        13.02 o                         
   2 -11   5         98.84        148.56        17.41 o                         
   3 -11   5        485.18        495.86        27.53 o                         
   4 -11   5        503.50        486.38        18.21 o                         
   5 -11   5         76.19         81.60         7.72 o                         
   6 -11   5         22.63         33.77         9.40 o                         
   7 -11   5         67.73         58.23         7.27 o                         
   8 -11   5          1.01          6.88         3.36 o                         
   9 -11   5        225.44        237.38        11.05 o                         
  10 -11   5         12.72         13.76         4.00 o                         
  11 -11   5         24.51         20.63         4.50 o                         
  -5 -10   5         19.23         26.72        10.93 o                         
  -4 -10   5         39.95         38.45        11.74 o                         
  -3 -10   5         21.75         18.62         9.31 o                         
  -2 -10   5         25.71         18.62         8.50 o                         
  -1 -10   5         25.28         36.36         6.22 o                         
   0 -10   5          7.15          6.57         3.19 o                         
   1 -10   5          9.39          5.46         3.03 o                         
   2 -10   5         46.39         49.09         5.29 o                         
   3 -10   5          6.87          7.22         3.21 o                         
   4 -10   5          8.94          8.64         2.92 o                         
   5 -10   5        500.66        499.30        12.23 o                         
   6 -10   5        614.46        624.74        12.89 o                         
   7 -10   5         27.70         23.58         3.86 o                         
   8 -10   5         24.45         16.88         5.05 o                         
   9 -10   5          0.47         -2.41         2.74 o                         
  10 -10   5         17.10         27.53         5.59 o                         
  11 -10   5          5.15          8.14         3.93 o                         
  -6  -9   5         49.32         53.43        14.57 o                         
  -5  -9   5          3.73         -0.81         9.31 o                         
  -4  -9   5         71.78         43.31        11.33 o                         
  -3  -9   5          3.10          0.00         5.26 o                         
  -2  -9   5        146.10        100.39        14.57 o                         
  -1  -9   5        121.65        134.84         8.18 o                         
   0  -9   5         10.46          9.91         2.95 o                         
   1  -9   5         36.10         34.89         4.60 o                         
   2  -9   5         38.27         35.77         4.49 o                         
   3  -9   5         49.71         45.31         3.83 o                         
   4  -9   5        157.42        153.92         7.86 o                         
   5  -9   5         54.05         60.82         4.48 o                         
   6  -9   5        177.79        171.34         9.02 o                         
   7  -9   5        234.49        229.62        10.51 o                         
   8  -9   5         54.60         54.26         5.17 o                         
   9  -9   5          1.39          2.36         2.70 o                         
  10  -9   5         22.17         33.06         4.63 o                         
  11  -9   5          9.59         10.33         3.98 o                         
  -7  -8   5        270.27        293.41        19.26 o                         
  -6  -8   5         16.04         33.19        11.74 o                         
  -5  -8   5          5.64         10.12         7.69 o                         
  -4  -8   5          7.56         20.64         8.50 o                         
  -3  -8   5         37.90         28.74         8.91 o                         
  -2  -8   5         15.70         16.76         3.21 o                         
  -1  -8   5         16.11         15.26         2.84 o                         
   0  -8   5         35.18         36.74         4.28 o                         
   1  -8   5         73.84         66.99         5.67 o                         
   2  -8   5          0.52          3.11         2.15 o                         
   3  -8   5          6.01         10.74         2.47 o                         
   4  -8   5        386.55        389.81         8.86 o                         
   5  -8   5         89.32         96.66         5.51 o                         
   6  -8   5        308.55        295.86        11.53 o                         
   7  -8   5          0.05          3.04         3.03 o                         
   8  -8   5          0.00         -2.07         2.07 o                         
   9  -8   5         36.40         48.09         5.09 o                         
  10  -8   5          0.36         -2.47         2.67 o                         
  11  -8   5          5.70          6.23         3.42 o                         
  -8  -7   5         81.18         74.81         8.93 o                         
  -7  -7   5         35.00         38.18         6.51 o                         
  -6  -7   5         13.39         17.94         4.51 o                         
  -5  -7   5         23.06         15.67         6.15 o                         
  -4  -7   5         11.58         14.57         7.29 o                         
  -3  -7   5         15.79         16.61         2.94 o                         
  -2  -7   5        436.16        448.94         9.75 o                         
  -1  -7   5        161.48        174.25         6.18 o                         
   0  -7   5         83.05         85.81         4.98 o                         
   1  -7   5         20.40         29.82         7.65 o                         
   2  -7   5          1.88          3.61         3.04 o                         
   3  -7   5         90.44        103.48         4.71 o                         
   4  -7   5        277.11        289.68         7.42 o                         
   5  -7   5         85.10         75.70         6.54 o                         
   6  -7   5          4.47          7.67         3.15 o                         
   7  -7   5        101.23         94.79         8.16 o                         
   8  -7   5         31.61         22.94         3.69 o                         
   9  -7   5          0.68          2.49         2.58 o                         
  10  -7   5          0.17         -1.31         2.99 o                         
  11  -7   5         33.57         37.26         5.15 o                         
  12  -7   5        443.74        521.25        19.05 o                         
  -9  -6   5         30.67         39.15         6.60 o                         
  -8  -6   5         21.59         23.74         6.55 o                         
  -7  -6   5         16.92         11.58         4.21 o                         
  -6  -6   5          1.75          3.67         4.68 o                         
  -5  -6   5          2.04          2.88         2.93 o                         
  -4  -6   5         48.29         52.13         4.29 o                         
  -3  -6   5        790.27        790.06        11.53 o                         
  -2  -6   5        823.26        803.79        13.47 o                         
  -1  -6   5        273.45        284.30         7.45 o                         
   0  -6   5          0.31         -0.30         2.04 o                         
   1  -6   5         21.72         19.14         2.88 o                         
   2  -6   5        409.79        437.83         8.91 o                         
   3  -6   5        107.46        114.02         4.88 o                         
   4  -6   5         25.76         24.53         4.24 o                         
   5  -6   5         53.21         58.59         5.66 o                         
   6  -6   5         18.64         24.16         4.43 o                         
   7  -6   5         37.35         26.54         5.41 o                         
   8  -6   5          0.64         -0.38         1.93 o                         
   9  -6   5          4.14          0.76         2.30 o                         
  10  -6   5          9.44          6.73         3.39 o                         
  11  -6   5          2.48          1.09         3.20 o                         
  12  -6   5         27.65         34.31         5.58 o                         
  -9  -5   5         63.18         53.56         9.00 o                         
  -8  -5   5         55.80         55.18         6.72 o                         
  -7  -5   5          9.32          5.14         4.45 o                         
  -6  -5   5         15.96         16.57         5.13 o                         
  -5  -5   5         18.98         22.04         4.03 o                         
  -4  -5   5          1.31          2.61         1.80 o                         
  -3  -5   5        982.93       1031.24        11.84 o                         
  -2  -5   5        868.91        873.13        13.81 o                         
  -1  -5   5        332.02        368.76        12.27 o                         
   0  -5   5        210.20        178.05        10.29 o                         
   1  -5   5        222.14        229.49         6.75 o                         
   2  -5   5         81.73         80.30         3.70 o                         
   3  -5   5          6.21          6.41         2.11 o                         
   4  -5   5        188.26        200.64         6.88 o                         
   5  -5   5        321.32        306.06         6.76 o                         
   6  -5   5         23.98         24.17         2.23 o                         
   7  -5   5        419.58        317.44         8.51 o                         
   8  -5   5          0.72          0.68         1.97 o                         
   9  -5   5        248.62        243.47         7.68 o                         
  10  -5   5         22.91         13.33         3.24 o                         
  11  -5   5          3.98          2.03         3.37 o                         
  12  -5   5         67.73         73.99         7.55 o                         
 -10  -4   5         27.01         34.64         6.08 o                         
  -9  -4   5          7.55          1.59         4.01 o                         
  -8  -4   5         40.47         42.03         5.93 o                         
  -7  -4   5          0.20         -2.41         2.41 o                         
  -6  -4   5         34.35         31.80         5.36 o                         
  -5  -4   5         21.62         18.48         2.25 o                         
  -4  -4   5       1002.70        989.58        11.22 o                         
  -3  -4   5       1376.50       1409.07        15.69 o                         
  -2  -4   5       3591.68       3748.20        47.03 o                         
  -1  -4   5         98.19        131.09         4.85 o                         
   0  -4   5          3.43          6.86         2.93 o                         
   1  -4   5        421.90        394.71         6.54 o                         
   2  -4   5        556.12        575.86         8.47 o                         
   3  -4   5       1313.53       1434.86        18.26 o                         
   4  -4   5         87.69        108.23         4.21 o                         
   5  -4   5         11.57         10.75         1.78 o                         
   6  -4   5          0.05          1.79         1.55 o                         
   7  -4   5         73.95         51.15         3.41 o                         
   8  -4   5         87.78         89.65         6.21 o                         
   9  -4   5         94.32         92.34         7.18 o                         
  10  -4   5          1.79          2.45         2.31 o                         
  11  -4   5          0.25          2.78         3.48 o                         
 -11  -3   5          0.12         -4.01         4.01 o                         
 -10  -3   5         40.86         51.64         5.91 o                         
  -9  -3   5        116.04        106.44         7.78 o                         
  -8  -3   5         47.28         41.76         4.81 o                         
  -7  -3   5          3.66          4.16         2.29 o                         
  -6  -3   5        103.11        114.07         4.40 o                         
  -5  -3   5         79.10         78.11         3.57 o                         
  -4  -3   5        188.40        203.23         4.03 o                         
  -3  -3   5        284.81        285.13         5.58 o                         
  -2  -3   5       2313.95       2531.70        26.09 o                         
  -1  -3   5        638.46        642.17         8.93 o                         
   0  -3   5         33.76         28.59         2.18 o                         
   1  -3   5        269.47        301.38         6.76 o                         
   2  -3   5        110.67        121.40         4.79 o                         
   3  -3   5          0.23          2.35         1.45 o                         
   4  -3   5        148.93        176.98         4.91 o                         
   5  -3   5         36.14         33.20         2.50 o                         
   6  -3   5          5.35          5.47         1.80 o                         
   7  -3   5        136.93        119.97         5.56 o                         
   8  -3   5         13.16          7.30         2.55 o                         
   9  -3   5          6.46          6.41         2.46 o                         
  10  -3   5         10.49          5.89         2.83 o                         
  11  -3   5         72.84         86.12        13.20 o                         
 -11  -2   5         51.21         37.43         5.25 o                         
 -10  -2   5         86.53         93.00         7.17 o                         
  -9  -2   5          9.82          4.77         2.69 o                         
  -8  -2   5         68.01         76.56         5.80 o                         
  -7  -2   5        542.19        541.83         9.40 o                         
  -6  -2   5         11.44         12.58         1.95 o                         
  -5  -2   5         42.14         42.48         2.03 o                         
  -4  -2   5        319.45        325.32         4.66 o                         
  -3  -2   5       5887.58       5981.12        44.93 o                         
  -2  -2   5       1961.30       1958.54        17.65 o                         
  -1  -2   5         37.47         26.33         1.65 o                         
   0  -2   5        457.01        471.65         6.63 o                         
   1  -2   5         31.52         37.25         2.27 o                         
   2  -2   5        498.71        527.73         9.38 o                         
   3  -2   5         57.50         66.54         2.94 o                         
   4  -2   5         21.09         18.99         2.00 o                         
   5  -2   5         37.64         44.17         2.93 o                         
   6  -2   5        277.26        269.01         6.39 o                         
   7  -2   5        128.52        100.15         7.06 o                         
   8  -2   5         47.53         31.77         3.79 o                         
   9  -2   5        111.50         97.79         6.82 o                         
  10  -2   5          2.58          5.35         3.33 o                         
  11  -2   5        100.06        112.32         8.99 o                         
 -12  -1   5          0.33         -0.42         3.63 o                         
 -11  -1   5        174.25        155.06         9.12 o                         
 -10  -1   5        256.75        264.63        13.85 o                         
  -9  -1   5        104.74         98.08         6.55 o                         
  -8  -1   5        366.03        352.44         9.11 o                         
  -7  -1   5         14.32         16.64         2.09 o                         
  -6  -1   5        112.33        116.27         2.85 o                         
  -5  -1   5         82.97         77.75         2.36 o                         
  -4  -1   5        633.43        616.36         7.65 o                         
  -3  -1   5       2165.48       2279.86        19.52 o                         
  -2  -1   5        116.79        130.05         2.28 o                         
  -1  -1   5        117.07        148.19         2.74 o                         
   0  -1   5        366.83        398.40         5.60 o                         
   1  -1   5        637.59        589.40        14.28 o                         
   2  -1   5         47.57         42.52         2.68 o                         
   3  -1   5          8.85          4.70         1.42 o                         
   4  -1   5        166.49        160.51         4.43 o                         
   5  -1   5        721.34        721.62        11.04 o                         
   6  -1   5        132.91        130.54         5.83 o                         
   7  -1   5          0.23          0.67         2.68 o                         
   8  -1   5          1.89         -1.28         2.95 o                         
   9  -1   5         53.71         55.01         8.91 o                         
  10  -1   5         78.57         82.44        11.02 o                         
  11  -1   5        347.06        408.20        16.36 o                         
 -12   0   5         17.36         23.09         6.30 o                         
 -11   0   5        205.40        229.85        10.52 o                         
 -10   0   5        146.43        160.07        13.21 o                         
  -9   0   5          1.70          3.03         2.50 o                         
  -8   0   5         39.60         40.03         4.15 o                         
  -7   0   5         73.01         65.62         3.53 o                         
  -6   0   5         97.11        112.82         3.15 o                         
  -5   0   5          1.32         -0.38         0.99 o                         
  -4   0   5        133.80        132.12         3.02 o                         
  -3   0   5        135.52        141.30         2.82 o                         
  -2   0   5        337.95        379.26         5.10 o                         
  -1   0   5        100.61         99.86         2.12 o                         
   0   0   5        111.12        137.81         2.77 o                         
   1   0   5         13.68         19.19         1.49 o                         
   2   0   5         87.90         83.61         3.15 o                         
   3   0   5        351.80        371.00         7.85 o                         
   4   0   5        383.08        478.43        11.65 o                         
   5   0   5        350.67        321.57        12.72 o                         
   6   0   5        728.37        722.60        15.95 o                         
   7   0   5         98.59         97.92        11.74 o                         
   8   0   5         48.09         54.13        10.93 o                         
   9   0   5          1.98          4.69         6.27 o                         
  10   0   5        143.48        163.75        14.88 o                         
 -12   1   5          2.89          6.88         2.82 o                         
 -11   1   5          8.70          7.34         2.72 o                         
 -10   1   5         17.19          5.99         2.47 o                         
  -9   1   5         29.33         29.21         3.68 o                         
  -8   1   5          0.85         -1.18         1.25 o                         
  -7   1   5        105.29        114.53         4.72 o                         
  -6   1   5        460.64        477.56         6.36 o                         
  -5   1   5       2522.72       2660.97        25.44 o                         
  -4   1   5        230.10        219.71         4.33 o                         
  -3   1   5         24.04         31.01         1.34 o                         
  -2   1   5         73.83         71.14         1.97 o                         
  -1   1   5          2.26          1.98         0.54 o                         
   0   1   5         20.90         23.74         1.20 o                         
   1   1   5          2.62          0.59         1.00 o                         
   2   1   5          9.79          9.06         1.55 o                         
   3   1   5        178.83        169.63         4.55 o                         
   4   1   5         38.51         32.64         4.93 o                         
   5   1   5        130.39        119.53         9.22 o                         
   6   1   5         99.51         92.25         8.73 o                         
   7   1   5         90.76         73.88         8.57 o                         
   8   1   5          3.95         -4.01         4.01 o                         
   9   1   5        108.81        106.49        11.86 o                         
  10   1   5          9.93         13.54         6.11 o                         
 -12   2   5          3.49          1.19         2.46 o                         
 -11   2   5         30.63         32.32         3.78 o                         
 -10   2   5        381.23        407.68        10.48 o                         
  -9   2   5         55.38         58.93         3.38 o                         
  -8   2   5        108.86        111.05         3.85 o                         
  -7   2   5          1.46          1.07         0.80 o                         
  -6   2   5        144.33        154.29         2.79 o                         
  -5   2   5          1.16          2.85         1.05 o                         
  -4   2   5       2140.28       2196.86        20.79 o                         
  -3   2   5         50.39         51.77         1.64 o                         
  -2   2   5          0.01         -0.49         0.49 o                         
  -1   2   5        514.67        506.20         7.00 o                         
   0   2   5       1439.96       1519.98        16.82 o                         
   1   2   5        484.99        488.57         8.29 o                         
   2   2   5          0.33          2.66         1.39 o                         
   3   2   5        428.57        358.67         7.79 o                         
   4   2   5       2111.85       2037.27        28.70 o                         
   5   2   5       1712.55       1664.62        28.57 o                         
   6   2   5        410.41        391.15        16.31 o                         
   7   2   5          6.40          4.19         4.55 o                         
   8   2   5         15.84         14.44         6.27 o                         
   9   2   5          0.29         -4.55         4.55 o                         
  10   2   5          2.00          9.28         5.82 o                         
 -13   3   5          2.45          7.37         5.70 o                         
 -12   3   5         64.55         66.67         5.39 o                         
 -11   3   5        241.18        247.96         8.13 o                         
 -10   3   5        350.88        354.30         8.91 o                         
  -9   3   5        312.34        335.18         6.54 o                         
  -8   3   5         17.95         16.92         1.81 o                         
  -7   3   5         14.35         14.12         1.05 o                         
  -6   3   5        615.20        651.12         7.18 o                         
  -5   3   5       1051.01       1143.55        25.33 o                         
  -4   3   5        151.53        169.28         2.90 o                         
  -3   3   5          2.06          0.74         0.57 o                         
  -2   3   5         41.03         43.33         1.50 o                         
  -1   3   5       1420.01       1600.15        14.91 o                         
   0   3   5        145.74        152.68         3.93 o                         
   1   3   5        946.43       1023.35        16.53 o                         
   2   3   5         11.47         13.46         2.33 o                         
   3   3   5          0.19          0.40         3.05 o                         
   4   3   5          5.71          0.40         2.34 o                         
   5   3   5        302.30        292.60        12.50 o                         
   6   3   5          4.12          5.85         3.98 o                         
   7   3   5          4.37          1.01         4.58 o                         
   8   3   5          0.77          1.10         3.98 o                         
   9   3   5          5.44          3.87         7.89 o                         
 -13   4   5         25.45          4.15         6.15 o                         
 -12   4   5        248.52        243.09         8.23 o                         
 -11   4   5          5.61          5.76         3.27 o                         
 -10   4   5        115.17        114.33         4.83 o                         
  -9   4   5        139.50        136.94         4.23 o                         
  -8   4   5        257.70        256.61         4.01 o                         
  -7   4   5        153.59        163.37         2.50 o                         
  -6   4   5          7.47         12.55         5.26 o                         
  -5   4   5         97.86        109.41         2.68 o                         
  -4   4   5         53.58         68.69         1.99 o                         
  -3   4   5        139.76        143.79         2.95 o                         
  -2   4   5        717.73        707.83         7.29 o                         
  -1   4   5        559.09        649.32         9.01 o                         
   0   4   5         59.71         63.86         2.86 o                         
   1   4   5         15.83         24.84         4.03 o                         
   2   4   5          1.51          1.84         2.20 o                         
   3   4   5        148.25        160.91         7.47 o                         
   4   4   5         17.78         23.80         3.97 o                         
   5   4   5          0.23         -2.69         2.69 o                         
   6   4   5         46.44         43.72        10.52 o                         
   7   4   5          6.93         12.26         9.11 o                         
   8   4   5         58.47         46.35        18.22 o                         
   9   4   5        195.38        213.25        17.60 o                         
 -13   5   5          2.60          3.97         5.70 o                         
 -12   5   5         18.92         12.15         5.74 o                         
 -11   5   5         53.13         51.42         3.94 o                         
 -10   5   5        298.96        298.26         6.65 o                         
  -9   5   5         58.71         55.22         3.59 o                         
  -8   5   5          8.27          7.66         0.94 o                         
  -7   5   5         43.81         44.60         2.27 o                         
  -6   5   5         97.22         95.21         3.23 o                         
  -5   5   5         30.37         33.15         1.69 o                         
  -4   5   5        236.03        227.02         4.32 o                         
  -3   5   5         84.02         87.50         2.28 o                         
  -2   5   5         75.27         73.48         2.17 o                         
  -1   5   5         99.39         89.34         2.81 o                         
   0   5   5        176.18        174.32         7.63 o                         
   1   5   5          5.36          5.87         3.43 o                         
   2   5   5        117.47        113.50         9.11 o                         
   3   5   5         48.58         49.92         9.61 o                         
   4   5   5          5.63          9.50         3.36 o                         
   5   5   5        145.77        140.21        13.20 o                         
   6   5   5         68.61         49.38        11.33 o                         
   7   5   5         11.09          2.83         5.67 o                         
   8   5   5          1.18         -5.26         8.10 o                         
 -13   6   5         97.15        131.15        19.43 o                         
 -12   6   5         10.09          9.80         5.35 o                         
 -11   6   5          3.22          3.51         1.37 o                         
 -10   6   5          0.00          0.06         1.22 o                         
  -9   6   5         40.69         37.91         2.53 o                         
  -8   6   5         19.46         26.50         2.08 o                         
  -7   6   5         20.47         21.56         1.66 o                         
  -6   6   5         29.11         23.01         1.49 o                         
  -5   6   5         21.10         17.77         1.52 o                         
  -4   6   5        443.79        445.43         6.93 o                         
  -3   6   5         87.56        102.92         2.92 o                         
  -2   6   5          7.80         10.06         1.94 o                         
  -1   6   5         13.89         10.81         5.40 o                         
   0   6   5          3.67          1.62         3.37 o                         
   1   6   5        190.24        213.82        11.44 o                         
   2   6   5         22.89         23.72         5.29 o                         
   3   6   5         20.78         11.32         3.55 o                         
   4   6   5        147.90        123.07         8.73 o                         
   5   6   5         21.33         16.78         5.10 o                         
   6   6   5          0.95         -0.26         4.56 o                         
   7   6   5         27.30         36.84        11.74 o                         
 -13   7   5         23.60         21.05        10.12 o                         
 -12   7   5        145.53        175.68        20.64 o                         
 -11   7   5         79.38         65.58        12.14 o                         
 -10   7   5          9.24         12.23         1.93 o                         
  -9   7   5        133.37        116.84         4.12 o                         
  -8   7   5        211.28        168.82         5.14 o                         
  -7   7   5        384.67        296.63         6.55 o                         
  -6   7   5          1.72         -0.50         0.92 o                         
  -5   7   5        123.56        128.12         3.62 o                         
  -4   7   5        563.55        540.97         6.33 o                         
  -3   7   5          3.72          7.38         1.47 o                         
  -2   7   5          7.03          6.16         3.07 o                         
  -1   7   5       1016.34        938.97        17.49 o                         
   0   7   5         37.66         32.95         5.99 o                         
   1   7   5        118.75        123.46        10.71 o                         
   2   7   5        141.41        121.80        10.87 o                         
   3   7   5        253.03        245.68        16.61 o                         
   4   7   5          3.12          4.11         3.83 o                         
   5   7   5          0.68         -0.20         4.87 o                         
   6   7   5          3.10          7.58         5.83 o                         
   7   7   5          0.04         -5.67         7.29 o                         
 -13   8   5         84.81        129.53        19.43 o                         
 -12   8   5         31.39         39.67        10.93 o                         
 -11   8   5         25.92         44.53        10.52 o                         
 -10   8   5         21.89         21.75         2.80 o                         
  -9   8   5         14.07          9.69         1.95 o                         
  -8   8   5          0.41          0.86         1.28 o                         
  -7   8   5        232.07        191.39         5.79 o                         
  -6   8   5        111.90         95.44         4.10 o                         
  -5   8   5        221.58        222.42         5.53 o                         
  -4   8   5          0.10         -1.63         1.64 o                         
  -3   8   5        396.46        403.20        11.58 o                         
  -2   8   5        138.85        124.33         6.22 o                         
  -1   8   5        206.57        205.96         7.97 o                         
   0   8   5        108.89        100.06         9.97 o                         
   1   8   5        220.09        203.13        12.59 o                         
   2   8   5        152.37        164.55        19.03 o                         
   3   8   5          8.50         11.40         4.19 o                         
   4   8   5         61.99         61.59        10.70 o                         
   5   8   5          5.32          6.48         5.83 o                         
   6   8   5         65.31         68.80        10.78 o                         
 -13   9   5         21.26         40.07        12.55 o                         
 -12   9   5          0.17          1.62         6.07 o                         
 -11   9   5          2.39          5.48         7.08 o                         
 -10   9   5         44.97         51.09         3.76 o                         
  -9   9   5         69.84         61.09         4.07 o                         
  -8   9   5        157.04        146.73         5.36 o                         
  -7   9   5         10.48          7.81         3.31 o                         
  -6   9   5         53.54         30.94         3.59 o                         
  -5   9   5         50.62         44.41         3.89 o                         
  -4   9   5        642.02        640.05        16.09 o                         
  -3   9   5       1586.22       1540.55        23.05 o                         
  -2   9   5       1261.50       1246.89        20.24 o                         
  -1   9   5         26.70         28.02         4.35 o                         
   0   9   5         37.66         25.95         6.51 o                         
   1   9   5         33.07         35.90         7.71 o                         
   2   9   5         38.99         51.59         8.53 o                         
   3   9   5          2.09          0.10         4.26 o                         
   4   9   5          0.57         -4.11         4.11 o                         
   5   9   5         30.75         34.12         8.70 o                         
 -12  10   5         43.33         69.62        16.60 o                         
 -11  10   5         63.50         73.27        16.19 o                         
 -10  10   5          7.69          8.48         2.68 o                         
  -9  10   5         67.37         67.53         5.18 o                         
  -8  10   5         50.74         61.61         5.02 o                         
  -7  10   5         46.54         38.12         4.38 o                         
  -6  10   5         19.69         19.30         3.07 o                         
  -5  10   5         13.89         15.85         3.10 o                         
  -4  10   5          4.40          4.87         2.64 o                         
  -3  10   5        463.30        455.72        11.52 o                         
  -2  10   5          0.05         -0.74         2.48 o                         
  -1  10   5         54.95         53.04        17.20 o                         
   0  10   5          1.29          1.33         4.43 o                         
   1  10   5         18.68         12.00         8.30 o                         
   2  10   5          8.06          5.22         5.93 o                         
   3  10   5          6.92          2.82         4.82 o                         
   4  10   5          0.02         -3.80         5.91 o                         
 -12  11   5          2.09          2.02         9.71 o                         
 -11  11   5        134.42        146.94        22.26 o                         
 -10  11   5         65.26         68.48         5.77 o                         
  -9  11   5         49.84         57.14         7.84 o                         
  -8  11   5          4.69          0.61         2.91 o                         
  -7  11   5        178.16        158.63         8.32 o                         
  -6  11   5          0.07         -3.32         3.39 o                         
  -5  11   5         45.53         45.20         5.03 o                         
  -4  11   5         30.84         24.66         4.22 o                         
  -3  11   5         55.13         48.60         5.09 o                         
  -2  11   5         57.08         55.01         5.22 o                         
  -1  11   5          0.30         -2.16         9.71 o                         
   0  11   5         17.10         15.61         6.71 o                         
   1  11   5         28.15         39.98         9.71 o                         
   2  11   5        177.46        203.48        28.54 o                         
   3  11   5          7.40          7.64         5.33 o                         
 -11  12   5         76.26         67.60        16.60 o                         
 -10  12   5          1.77         -0.30         2.64 o                         
  -9  12   5          0.18          2.43         2.73 o                         
  -8  12   5          3.51         -1.32         3.60 o                         
  -7  12   5          8.87          4.78         3.10 o                         
  -6  12   5          0.22         -0.82         2.49 o                         
  -5  12   5          1.06          0.34         2.99 o                         
  -4  12   5         42.48         30.09         4.72 o                         
  -3  12   5         45.47         49.53         5.30 o                         
  -2  12   5          0.33          0.26         2.95 o                         
  -1  12   5         31.99         32.81         8.46 o                         
   0  12   5          5.38         11.73         6.51 o                         
   1  12   5         83.62        103.22        13.59 o                         
 -10  13   5         41.33         60.02         6.12 o                         
  -9  13   5          0.05          2.90         5.84 o                         
  -8  13   5          3.19          4.75         3.52 o                         
  -7  13   5          9.54         17.59         3.86 o                         
  -6  13   5         32.26         28.48         5.03 o                         
  -5  13   5          8.42         10.15         3.77 o                         
  -4  13   5         18.78         15.80         4.08 o                         
  -3  13   5         25.19         24.66         7.08 o                         
  -2  13   5         22.92         13.75         4.93 o                         
  -1  13   5         36.56         30.56         9.16 o                         
   0  13   5         25.89         27.93        14.17 o                         
  -9  14   5         59.88         63.21         7.27 o                         
  -8  14   5        364.02        396.01        13.58 o                         
  -7  14   5        140.08        171.50        10.75 o                         
  -6  14   5          0.10         -0.45         3.22 o                         
  -5  14   5         13.89         13.52         4.91 o                         
  -4  14   5         25.16         23.73         4.83 o                         
  -3  14   5         14.55         22.74         6.35 o                         
  -2  14   5         12.20         18.22        12.14 o                         
   1 -14   6         67.53         44.12        13.36 o                         
   2 -14   6          0.00         -0.03         5.29 o                         
   3 -14   6          3.18          8.30         6.30 o                         
   4 -14   6         11.04         23.88        11.74 o                         
   5 -14   6          0.12         18.62        10.52 o                         
   6 -14   6          2.34         -4.45         8.50 o                         
   7 -14   6          4.80         -8.10         8.50 o                         
  -1 -13   6         49.15         41.69        12.95 o                         
   0 -13   6          5.43          9.31         9.31 o                         
   1 -13   6         14.48         16.19         9.31 o                         
   2 -13   6         35.76         42.41         8.53 o                         
   3 -13   6        543.09        522.58        30.36 o                         
   4 -13   6         23.23         30.36        10.93 o                         
   5 -13   6        245.63        235.18        25.10 o                         
   6 -13   6        143.59        157.87        21.86 o                         
   7 -13   6         35.61         39.24         6.97 o                         
   8 -13   6          2.77          6.28         5.27 o                         
  -3 -12   6          1.59          7.29         8.50 o                         
  -2 -12   6         24.98         10.12         8.50 o                         
  -1 -12   6         38.21         32.38        11.74 o                         
   0 -12   6          1.79         -7.29         7.29 o                         
   1 -12   6          1.52         10.21         5.24 o                         
   2 -12   6          0.18          5.41         5.67 o                         
   3 -12   6        106.52        117.39        17.00 o                         
   4 -12   6        808.22        805.53        38.45 o                         
   5 -12   6        515.47        501.52        19.88 o                         
   6 -12   6         71.02         71.33         7.92 o                         
   7 -12   6          0.25         10.64         4.69 o                         
   8 -12   6         32.76         42.56         7.26 o                         
   9 -12   6          2.71          4.21         3.39 o                         
  -4 -11   6         38.66         42.50        13.36 o                         
  -3 -11   6         21.26         18.62        10.52 o                         
  -2 -11   6        199.46        187.82        22.26 o                         
  -1 -11   6         48.56         42.91        12.14 o                         
   0 -11   6         14.39         14.84         5.45 o                         
   1 -11   6          5.68          9.40         8.10 o                         
   2 -11   6         15.32         13.36         8.10 o                         
   3 -11   6         10.23          4.22         5.42 o                         
   4 -11   6         51.77         42.57         6.18 o                         
   5 -11   6        198.47        192.22        10.88 o                         
   6 -11   6          0.21          2.00         3.38 o                         
   7 -11   6          8.94         11.03         4.15 o                         
   8 -11   6         15.58         31.54         6.14 o                         
   9 -11   6          8.15         10.81         3.86 o                         
  10 -11   6        157.79        185.43        10.41 o                         
  -5 -10   6          0.50         -5.26         8.10 o                         
  -4 -10   6         15.30         15.38        10.93 o                         
  -3 -10   6          2.31          6.88         6.88 o                         
  -2 -10   6          8.81         13.76         7.29 o                         
  -1 -10   6         43.94         43.25         6.19 o                         
   0 -10   6         10.23          6.80         3.12 o                         
   1 -10   6          0.30          5.80         2.78 o                         
   2 -10   6         70.73         59.22         6.13 o                         
   3 -10   6        864.50        875.69        17.14 o                         
   4 -10   6        164.22        150.19         7.26 o                         
   5 -10   6        175.30        186.08        10.28 o                         
   6 -10   6         41.92         45.80         4.56 o                         
   7 -10   6          4.90          4.20         3.07 o                         
   8 -10   6         16.94         17.38         4.86 o                         
   9 -10   6          1.07         -2.80         2.80 o                         
  10 -10   6        409.85        476.89        13.87 o                         
  -6  -9   6         13.87         18.62        10.52 o                         
  -5  -9   6         55.32         55.46        14.17 o                         
  -4  -9   6         52.85         50.19        12.55 o                         
  -3  -9   6         36.15         38.86        10.52 o                         
  -2  -9   6         34.30         31.77         5.40 o                         
  -1  -9   6         10.67          8.27         3.04 o                         
   0  -9   6         36.29         40.22         5.13 o                         
   1  -9   6         11.91         13.99         3.60 o                         
   2  -9   6        114.00        121.73         7.45 o                         
   3  -9   6         79.19         77.72         4.98 o                         
   4  -9   6        141.97        154.62         6.87 o                         
   5  -9   6        166.06        172.08         8.05 o                         
   6  -9   6          6.99          5.08         2.63 o                         
   7  -9   6          2.53          3.04         3.43 o                         
   8  -9   6         86.44         76.83         8.23 o                         
   9  -9   6         20.13         15.67         3.87 o                         
  10  -9   6          3.33          8.09         3.63 o                         
  11  -9   6          6.02          3.11         5.52 o                         
  -7  -8   6         19.95         10.24         5.37 o                         
  -6  -8   6         56.67         51.91         7.42 o                         
  -5  -8   6         78.44         63.96        14.17 o                         
  -4  -8   6        222.71        201.99        21.86 o                         
  -3  -8   6        334.70        334.24        12.69 o                         
  -2  -8   6         47.62         49.54         4.33 o                         
  -1  -8   6          5.02          4.66         2.43 o                         
   0  -8   6        205.73        211.36        14.17 o                         
   1  -8   6         22.75         18.93         3.74 o                         
   2  -8   6        113.95        114.14         6.84 o                         
   3  -8   6         13.38         18.05         3.09 o                         
   4  -8   6        463.10        471.13        10.24 o                         
   5  -8   6        142.63        156.32         6.62 o                         
   6  -8   6          5.66          1.83         3.02 o                         
   7  -8   6        115.70        108.71         8.71 o                         
   8  -8   6         40.98         38.84         9.73 o                         
   9  -8   6         19.81         14.81         3.70 o                         
  10  -8   6          6.65          0.46         3.08 o                         
  11  -8   6         54.74         73.99         6.96 o                         
  -8  -7   6          5.96         -1.55         7.62 o                         
  -7  -7   6        186.04        190.57        12.85 o                         
  -6  -7   6        124.77        117.72         9.66 o                         
  -5  -7   6          0.14         -2.17         4.26 o                         
  -4  -7   6        121.39        114.67         8.41 o                         
  -3  -7   6        400.93        401.08         9.35 o                         
  -2  -7   6        193.95        210.17         7.04 o                         
  -1  -7   6        382.58        390.37        12.08 o                         
   0  -7   6        127.93        128.46         6.06 o                         
   1  -7   6        668.32        676.03        23.90 o                         
   2  -7   6        199.62        207.40        13.16 o                         
   3  -7   6        393.03        401.04         9.73 o                         
   4  -7   6         90.49         94.05         5.68 o                         
   5  -7   6        153.38        166.75        14.21 o                         
   6  -7   6        564.94        498.08        15.10 o                         
   7  -7   6         24.62         15.61         4.55 o                         
   8  -7   6         19.49         16.96         4.93 o                         
   9  -7   6          3.23          0.62         2.74 o                         
  10  -7   6          2.62         -2.70         2.70 o                         
  11  -7   6         66.06         60.13         6.58 o                         
  -9  -6   6         24.06         37.23         9.63 o                         
  -8  -6   6         10.16          6.49         4.19 o                         
  -7  -6   6          5.12         11.40         3.93 o                         
  -6  -6   6         67.38         74.53         7.26 o                         
  -5  -6   6         16.32         15.82         3.06 o                         
  -4  -6   6        197.22        198.50         6.54 o                         
  -3  -6   6        354.13        349.37         8.19 o                         
  -2  -6   6        625.05        609.55        11.80 o                         
  -1  -6   6        237.61        243.39         8.58 o                         
   0  -6   6        244.35        237.87        17.30 o                         
   1  -6   6        473.45        452.35        10.83 o                         
   2  -6   6        440.87        479.27         9.66 o                         
   3  -6   6          0.43         -1.71         1.71 o                         
   4  -6   6         96.10        104.74         7.00 o                         
   5  -6   6        150.10        170.89         9.17 o                         
   6  -6   6         38.51         24.45         4.75 o                         
   7  -6   6        190.57        143.27        10.12 o                         
   8  -6   6          2.56          2.28         3.75 o                         
   9  -6   6         89.66         76.95         6.94 o                         
  10  -6   6         35.41         23.80         4.68 o                         
  11  -6   6         25.05         30.21         5.22 o                         
  -9  -5   6          4.84          6.66         4.62 o                         
  -8  -5   6          1.98         -1.24         3.19 o                         
  -7  -5   6         36.48         36.25         5.21 o                         
  -6  -5   6          2.62          0.63         2.33 o                         
  -5  -5   6          0.29          2.75         2.10 o                         
  -4  -5   6        268.89        268.69         5.15 o                         
  -3  -5   6        700.43        753.49        12.50 o                         
  -2  -5   6        761.37        751.36        15.32 o                         
  -1  -5   6         22.92         16.60         3.48 o                         
   0  -5   6        149.64        150.77        12.45 o                         
   1  -5   6         37.33         44.38         2.83 o                         
   2  -5   6       1527.86       1610.27        22.49 o                         
   3  -5   6         74.30         85.45         4.99 o                         
   4  -5   6         18.74         20.96         2.70 o                         
   5  -5   6          0.79          1.38         1.71 o                         
   6  -5   6        104.72         81.76         4.69 o                         
   7  -5   6        150.74        137.58         7.23 o                         
   8  -5   6          0.01         -2.31         2.43 o                         
   9  -5   6          7.56         13.47         5.03 o                         
  10  -5   6         14.42         12.43         3.30 o                         
  11  -5   6          4.98          8.41         3.89 o                         
 -10  -4   6          0.42         -0.74         3.34 o                         
  -9  -4   6         54.39         48.68         6.28 o                         
  -8  -4   6         77.49         77.75         7.40 o                         
  -7  -4   6          0.47         -2.16         2.16 o                         
  -6  -4   6          2.14          0.36         2.02 o                         
  -5  -4   6         86.99         92.22         3.92 o                         
  -4  -4   6        425.91        422.06         7.19 o                         
  -3  -4   6         11.55         12.38         2.46 o                         
  -2  -4   6        213.09        184.56         8.16 o                         
  -1  -4   6          1.34         -0.21         1.69 o                         
   0  -4   6         52.06         51.22         2.72 o                         
   1  -4   6         57.89         70.89         3.10 o                         
   2  -4   6        568.87        605.12         9.12 o                         
   3  -4   6         80.34        108.83         4.85 o                         
   4  -4   6        174.69        191.64         6.18 o                         
   5  -4   6          6.29          4.66         2.14 o                         
   6  -4   6         26.36         29.06         2.96 o                         
   7  -4   6        186.60        127.74         5.58 o                         
   8  -4   6        242.35        190.38        12.27 o                         
   9  -4   6          0.41         -2.33         2.90 o                         
  10  -4   6         28.40         35.49         5.03 o                         
  11  -4   6        155.21        209.20        10.01 o                         
 -10  -3   6         20.99         23.30         4.39 o                         
  -9  -3   6         30.22         26.79         5.38 o                         
  -8  -3   6         22.40         17.22         3.99 o                         
  -7  -3   6         40.35         36.06         4.03 o                         
  -6  -3   6          1.39          0.45         1.97 o                         
  -5  -3   6         78.18         76.42         3.61 o                         
  -4  -3   6        125.92        112.17         3.62 o                         
  -3  -3   6        223.75        260.08         6.67 o                         
  -2  -3   6          2.62          9.51         1.50 o                         
  -1  -3   6         77.54         75.13         4.99 o                         
   0  -3   6         10.31         19.69         2.16 o                         
   1  -3   6       1751.99       1875.76        21.86 o                         
   2  -3   6        148.23        159.06         5.61 o                         
   3  -3   6        263.83        285.06         7.21 o                         
   4  -3   6          2.61          4.72         2.10 o                         
   5  -3   6          9.76          3.07         1.66 o                         
   6  -3   6        103.28         82.73         4.21 o                         
   7  -3   6          2.52          4.58         3.53 o                         
   8  -3   6         78.37         69.27         5.14 o                         
   9  -3   6          1.69         -3.04         3.04 o                         
  10  -3   6         32.66         40.02         6.17 o                         
  11  -3   6         52.78         74.20         6.52 o                         
 -11  -2   6          2.93         -1.13         3.21 o                         
 -10  -2   6         32.73         37.58         4.97 o                         
  -9  -2   6         23.06         23.98         3.97 o                         
  -8  -2   6          3.54          0.17         3.27 o                         
  -7  -2   6         36.70         32.15         5.00 o                         
  -6  -2   6        203.72        187.59         6.61 o                         
  -5  -2   6       1217.25       1226.60        12.05 o                         
  -4  -2   6         20.16         15.75         1.48 o                         
  -3  -2   6        164.29        174.69         3.68 o                         
  -2  -2   6          3.27          5.69         0.88 o                         
  -1  -2   6        299.74        336.83         5.28 o                         
   0  -2   6        481.81        531.01        10.14 o                         
   1  -2   6         63.60         60.30         3.03 o                         
   2  -2   6        182.44        201.75         5.68 o                         
   3  -2   6        243.51        255.52         6.91 o                         
   4  -2   6          5.76          4.94         1.58 o                         
   5  -2   6         15.48         22.14         2.44 o                         
   6  -2   6          5.45          8.32         1.97 o                         
   7  -2   6          5.82          3.29         2.44 o                         
   8  -2   6         44.34         42.42         4.36 o                         
   9  -2   6          3.30          3.20         3.48 o                         
  10  -2   6          0.33         -3.43         3.56 o                         
  11  -2   6          6.26         12.05         6.51 o                         
 -11  -1   6        161.84        167.27        10.34 o                         
 -10  -1   6        277.76        282.45        11.05 o                         
  -9  -1   6         36.56         41.94         5.12 o                         
  -8  -1   6          5.44          3.81         2.13 o                         
  -7  -1   6        633.63        637.38        10.04 o                         
  -6  -1   6         46.30         51.93         2.72 o                         
  -5  -1   6         14.36         10.03         1.44 o                         
  -4  -1   6        135.03        136.11         3.18 o                         
  -3  -1   6         46.91         43.37         1.95 o                         
  -2  -1   6          2.42          1.97         0.81 o                         
  -1  -1   6         69.36         84.38         2.59 o                         
   0  -1   6         15.68         18.60         1.85 o                         
   1  -1   6          0.28          0.61         2.00 o                         
   2  -1   6         16.03          9.91         1.77 o                         
   3  -1   6        411.25        395.96         8.35 o                         
   4  -1   6        117.87        108.65         4.22 o                         
   5  -1   6       1171.45       1123.77        15.29 o                         
   6  -1   6         54.18         56.90         5.20 o                         
   7  -1   6          0.00         -1.39         2.15 o                         
   8  -1   6          2.00          6.05         2.74 o                         
   9  -1   6         30.19         29.54         5.91 o                         
  10  -1   6         37.49         25.10         6.87 o                         
 -12   0   6          0.16         -2.75         2.75 o                         
 -11   0   6         31.20         27.59         4.62 o                         
 -10   0   6        192.67        191.68         8.25 o                         
  -9   0   6        402.81        396.39        11.58 o                         
  -8   0   6         23.59         24.00         2.41 o                         
  -7   0   6          0.96          4.31         1.59 o                         
  -6   0   6         42.15         43.41         3.06 o                         
  -5   0   6         81.76         85.67         2.76 o                         
  -4   0   6        210.33        233.24         4.02 o                         
  -3   0   6        772.78        791.01         8.95 o                         
  -2   0   6        577.52        608.36         6.51 o                         
  -1   0   6       2328.03       2420.75        19.87 o                         
   0   0   6         17.51         22.78         1.71 o                         
   1   0   6        105.12        133.40         3.34 o                         
   2   0   6        154.96        137.06         4.15 o                         
   3   0   6        438.93        437.38         9.05 o                         
   4   0   6        211.86        197.83         7.51 o                         
   5   0   6        511.67        498.35        13.12 o                         
   6   0   6          4.77          3.07         2.14 o                         
   7   0   6         42.33         41.09         5.28 o                         
   8   0   6         32.19         29.13         5.14 o                         
   9   0   6          1.55          5.70         3.81 o                         
  10   0   6          1.56          2.19         5.42 o                         
 -12   1   6         12.47         12.11         5.26 o                         
 -11   1   6         47.95         52.05         4.98 o                         
 -10   1   6         43.42         45.92         4.34 o                         
  -9   1   6        102.64        104.25        10.74 o                         
  -8   1   6         70.66         74.53         3.80 o                         
  -7   1   6          9.35         12.22         1.37 o                         
  -6   1   6          4.88          4.61         0.99 o                         
  -5   1   6        179.83        204.00         4.61 o                         
  -4   1   6        568.55        612.32         7.23 o                         
  -3   1   6        196.27        203.35         3.11 o                         
  -2   1   6         33.73         46.63         1.60 o                         
  -1   1   6        725.42        778.33         8.48 o                         
   0   1   6       5244.40       5609.86        47.89 o                         
   1   1   6          0.05          0.31         1.08 o                         
   2   1   6         65.30         79.34         3.39 o                         
   3   1   6         88.48         83.22         3.79 o                         
   4   1   6       1522.49       1423.41        25.34 o                         
   5   1   6         19.29         18.84         3.60 o                         
   6   1   6         62.81         59.80         5.81 o                         
   7   1   6          0.19         -0.84         3.69 o                         
   8   1   6         27.87         15.01         6.11 o                         
   9   1   6         16.47         13.63         4.73 o                         
  10   1   6         80.01         88.03         9.11 o                         
 -12   2   6         19.21         17.91         3.40 o                         
 -11   2   6        483.48        505.03        12.23 o                         
 -10   2   6        648.46        663.57        13.47 o                         
  -9   2   6        169.27        187.68         6.46 o                         
  -8   2   6          0.00         -0.89         1.29 o                         
  -7   2   6         13.03         13.94         1.21 o                         
  -6   2   6         79.38         88.65         2.55 o                         
  -5   2   6        561.33        605.90         6.82 o                         
  -4   2   6         66.43         81.42         2.03 o                         
  -3   2   6         14.34         14.33         1.00 o                         
  -2   2   6         29.14         38.58         1.63 o                         
  -1   2   6        990.17        998.99        11.20 o                         
   0   2   6         14.86         22.99         1.99 o                         
   1   2   6        150.36        156.84         4.96 o                         
   2   2   6        136.94        137.29         5.34 o                         
   3   2   6          0.60         -0.32         1.78 o                         
   4   2   6          2.98          2.24         1.84 o                         
   5   2   6        212.35        201.62         8.20 o                         
   6   2   6         37.96         33.14         6.28 o                         
   7   2   6         77.12         78.96         9.39 o                         
   8   2   6        170.67        207.97        16.25 o                         
   9   2   6         81.16        106.30        13.00 o                         
 -13   3   6          0.05          4.99         6.32 o                         
 -12   3   6         93.02        119.30        12.87 o                         
 -11   3   6         12.63         14.87         2.86 o                         
 -10   3   6        261.83        273.34         7.36 o                         
  -9   3   6         10.73         12.96         2.29 o                         
  -8   3   6          1.06          0.87         0.87 o                         
  -7   3   6         62.04         66.70         1.99 o                         
  -6   3   6        284.93        285.09        16.19 o                         
  -5   3   6        904.67        935.77         9.81 o                         
  -4   3   6         33.58         29.16         1.34 o                         
  -3   3   6          0.16         -0.66         0.66 o                         
  -2   3   6        464.47        476.83         6.11 o                         
  -1   3   6        574.23        584.48        20.87 o                         
   0   3   6         11.80         11.55         1.78 o                         
   1   3   6         10.01         10.93         1.97 o                         
   2   3   6         49.14         58.86         3.78 o                         
   3   3   6        380.50        369.85         8.67 o                         
   4   3   6       1381.27       1264.57        24.01 o                         
   5   3   6        718.74        690.75        16.60 o                         
   6   3   6        178.13        177.39        13.66 o                         
   7   3   6         52.27         57.19        13.97 o                         
   8   3   6          1.17          1.01         4.87 o                         
   9   3   6         44.77         38.68         9.01 o                         
 -13   4   6         24.22         38.98        18.42 o                         
 -12   4   6        167.29        157.20        18.22 o                         
 -11   4   6         36.57         39.93         7.58 o                         
 -10   4   6        623.53        629.31        11.95 o                         
  -9   4   6         11.72         11.40         1.51 o                         
  -8   4   6        139.11        132.39        13.56 o                         
  -7   4   6        217.05        233.16        13.56 o                         
  -6   4   6         82.30         88.21         7.58 o                         
  -5   4   6        110.45        113.30         2.43 o                         
  -4   4   6         24.49         24.66         1.54 o                         
  -3   4   6         48.27         49.63         2.12 o                         
  -2   4   6        173.03        180.70         3.62 o                         
  -1   4   6         97.88         84.81         4.07 o                         
   0   4   6        111.69        105.15         4.94 o                         
   1   4   6         31.87         37.21         3.71 o                         
   2   4   6          1.02         -1.64         1.64 o                         
   3   4   6         49.20         44.39         4.88 o                         
   4   4   6          5.68          6.05         2.83 o                         
   5   4   6         21.94         16.62         4.10 o                         
   6   4   6         59.06         40.48         9.71 o                         
   7   4   6          3.43         -3.24         4.45 o                         
   8   4   6         36.95         36.45         8.00 o                         
 -13   5   6        185.87        238.29        17.97 o                         
 -12   5   6         22.09         28.24         7.14 o                         
 -11   5   6         24.89         30.82         6.69 o                         
 -10   5   6        249.05        233.15        13.74 o                         
  -9   5   6         18.69         11.69         3.15 o                         
  -8   5   6        372.84        348.80        10.93 o                         
  -7   5   6         40.46         32.94         4.33 o                         
  -6   5   6         11.23         14.30         0.98 o                         
  -5   5   6         14.43         12.26         1.44 o                         
  -4   5   6          0.01         -0.22         1.21 o                         
  -3   5   6        111.03        126.72         2.80 o                         
  -2   5   6        806.71        762.65        10.68 o                         
  -1   5   6        214.86        208.48         5.25 o                         
   0   5   6         46.26         53.59         3.02 o                         
   1   5   6          7.80          4.24         3.49 o                         
   2   5   6          0.14          0.14         2.06 o                         
   3   5   6          3.01          4.76         2.48 o                         
   4   5   6         64.59         68.74         6.64 o                         
   5   5   6          9.60         16.87         5.13 o                         
   6   5   6         29.83         34.41        10.12 o                         
   7   5   6          1.29          7.29         6.07 o                         
   8   5   6          1.15          2.02         8.10 o                         
 -13   6   6         21.94         21.05        10.52 o                         
 -12   6   6         16.61         24.41         7.08 o                         
 -11   6   6          8.06          6.07         6.88 o                         
 -10   6   6          9.38          4.20         2.80 o                         
  -9   6   6          3.94          3.93         2.70 o                         
  -8   6   6        123.97        112.59         4.26 o                         
  -7   6   6         20.07         20.08         1.43 o                         
  -6   6   6          6.45          6.54         0.99 o                         
  -5   6   6          2.70          4.33         1.05 o                         
  -4   6   6        871.83        831.02        10.69 o                         
  -3   6   6        168.61        147.34         2.96 o                         
  -2   6   6        699.90        675.41        12.15 o                         
  -1   6   6        121.67        123.59         5.62 o                         
   0   6   6          8.63          5.23         3.03 o                         
   1   6   6          4.34         -0.04         3.28 o                         
   2   6   6         14.08         12.50         5.24 o                         
   3   6   6        111.29        110.74         8.18 o                         
   4   6   6         93.90         97.01         7.87 o                         
   5   6   6        120.26        134.38        15.99 o                         
   6   6   6         23.37         23.88         9.71 o                         
 -13   7   6          4.05          4.45         7.69 o                         
 -12   7   6         21.15         38.05        11.33 o                         
 -11   7   6          7.40          0.59         4.66 o                         
 -10   7   6         66.99         64.53         5.65 o                         
  -9   7   6        102.29         92.66         3.09 o                         
  -8   7   6         43.45         38.59         2.73 o                         
  -7   7   6         36.41         23.76         2.36 o                         
  -6   7   6         13.61         17.74         2.04 o                         
  -5   7   6         81.43         72.45         3.45 o                         
  -4   7   6        311.42        294.97         5.79 o                         
  -3   7   6       1513.95       1409.94        20.13 o                         
  -2   7   6        492.32        471.23        14.25 o                         
  -1   7   6         45.99         43.12         4.07 o                         
   0   7   6         29.73         31.15         5.99 o                         
   1   7   6         73.72         58.61         7.87 o                         
   2   7   6         35.90         24.99         6.30 o                         
   3   7   6          0.39          1.95         3.42 o                         
   4   7   6        111.36        107.59         9.62 o                         
   5   7   6          6.70          6.99         5.26 o                         
   6   7   6          8.41         14.82         7.89 o                         
 -13   8   6          0.56         11.74         8.50 o                         
 -12   8   6         15.39         32.38         9.71 o                         
 -11   8   6          4.87         -3.24         5.67 o                         
 -10   8   6         98.64         96.53         8.69 o                         
  -9   8   6         12.54         14.01         1.89 o                         
  -8   8   6         59.91         50.94         3.28 o                         
  -7   8   6        337.08        277.42         6.66 o                         
  -6   8   6          0.78          0.70         1.51 o                         
  -5   8   6        799.48        768.00        14.79 o                         
  -4   8   6        700.24        680.58        12.84 o                         
  -3   8   6          0.36          1.16         1.93 o                         
  -2   8   6        880.10        854.63        17.22 o                         
  -1   8   6         77.38         79.43         6.11 o                         
   0   8   6         21.42         11.33         4.95 o                         
   1   8   6        105.79         99.60        10.58 o                         
   2   8   6          7.67          9.45         4.84 o                         
   3   8   6         23.58         21.26         5.10 o                         
   4   8   6          0.37         -3.42         3.42 o                         
   5   8   6          1.44          5.15         5.15 o                         
 -12   9   6        283.43        263.62        17.30 o                         
 -11   9   6          0.43         -7.08         7.08 o                         
 -10   9   6         46.47         41.25         7.48 o                         
  -9   9   6         14.75         15.25         3.75 o                         
  -8   9   6         18.68         15.52         4.56 o                         
  -7   9   6          0.04          0.06         2.34 o                         
  -6   9   6         26.67         24.35         3.31 o                         
  -5   9   6          0.99          1.47         1.83 o                         
  -4   9   6          5.97          7.23         2.42 o                         
  -3   9   6         56.49         56.66         4.84 o                         
  -2   9   6        176.32        171.13         9.29 o                         
  -1   9   6         64.00         65.92         6.07 o                         
   0   9   6         77.42         72.71         9.72 o                         
   1   9   6        102.18         91.68        22.06 o                         
   2   9   6         16.52          6.27         5.44 o                         
   3   9   6         58.17         55.91         7.77 o                         
   4   9   6          8.52         10.20         6.51 o                         
 -12  10   6          5.09          9.71        10.12 o                         
 -11  10   6          3.80          8.91         8.10 o                         
 -10  10   6          5.66         13.76         8.10 o                         
  -9  10   6         18.87         13.88         2.98 o                         
  -8  10   6         33.72         29.76         3.66 o                         
  -7  10   6         82.88         64.64         5.15 o                         
  -6  10   6         55.77         63.98         6.48 o                         
  -5  10   6         26.32         29.23         4.32 o                         
  -4  10   6          6.44          9.02         2.82 o                         
  -3  10   6         41.03         39.16         4.43 o                         
  -2  10   6         24.22         23.85         4.24 o                         
  -1  10   6         16.14         11.32         4.32 o                         
   0  10   6          3.87          4.92         4.86 o                         
   1  10   6        293.86        310.91        17.46 o                         
   2  10   6         12.54         -0.04         4.13 o                         
   3  10   6         42.15         28.60         6.55 o                         
 -12  11   6         30.08          7.29         8.91 o                         
 -11  11   6         27.59         21.05        10.52 o                         
 -10  11   6         10.01          8.53         3.52 o                         
  -9  11   6          2.81          1.96         2.54 o                         
  -8  11   6          0.94          2.79         5.54 o                         
  -7  11   6          0.47         -1.29         2.78 o                         
  -6  11   6          5.53          8.50         2.83 o                         
  -5  11   6         30.86         25.44         4.19 o                         
  -4  11   6         21.58         24.56         4.08 o                         
  -3  11   6         35.77         37.18         4.62 o                         
  -2  11   6         53.25         47.82         5.75 o                         
  -1  11   6         14.11          8.47         9.51 o                         
   0  11   6        146.96        172.23        16.17 o                         
   1  11   6          0.66         -2.20         4.86 o                         
   2  11   6         16.23         14.41         6.21 o                         
 -11  12   6        383.45        434.74        33.19 o                         
 -10  12   6         22.51         39.30         5.04 o                         
  -9  12   6         37.44         39.55         7.99 o                         
  -8  12   6         10.96         10.89         3.69 o                         
  -7  12   6          9.86          4.16         2.96 o                         
  -6  12   6         13.35         13.39         7.30 o                         
  -5  12   6          0.04         -1.32         3.51 o                         
  -4  12   6          5.30          0.47         2.80 o                         
  -3  12   6         13.64         15.40         4.33 o                         
  -2  12   6         61.76         72.84         9.06 o                         
  -1  12   6         98.75        111.01        13.70 o                         
   0  12   6         49.00         50.05        10.09 o                         
   1  12   6          0.56          1.89         8.50 o                         
 -10  13   6          2.42          5.51         3.00 o                         
  -9  13   6         94.74         94.87         7.96 o                         
  -8  13   6         98.86        119.06         9.01 o                         
  -7  13   6        126.90        159.10         9.71 o                         
  -6  13   6          0.02          0.34         2.92 o                         
  -5  13   6         11.32          8.96         3.75 o                         
  -4  13   6        215.01        222.96        14.32 o                         
  -3  13   6         94.88        107.74         9.04 o                         
  -2  13   6          1.10         -0.47         3.86 o                         
  -1  13   6        111.21        129.63        22.87 o                         
  -8  14   6          1.06         -0.09         3.16 o                         
  -7  14   6         61.26         78.40        10.69 o                         
  -6  14   6        173.04        192.10        11.38 o                         
  -5  14   6         74.30         78.54         7.65 o                         
  -4  14   6          2.84          1.78         4.35 o                         
  -3  14   6          6.30          8.97         4.31 o                         
   3 -14   7        282.71        271.63        18.47 o                         
   4 -14   7         28.03         23.48        11.74 o                         
   5 -14   7         24.00         34.00        12.55 o                         
   0 -13   7         94.64        106.46        19.43 o                         
   1 -13   7         45.31         51.81        14.17 o                         
   2 -13   7         13.91         10.08        11.13 o                         
   3 -13   7         37.21         27.93        11.74 o                         
   4 -13   7         19.55         29.14        11.33 o                         
   5 -13   7          1.99         14.57        11.74 o                         
   6 -13   7         27.40         27.53        12.55 o                         
   7 -13   7         63.46         67.37        10.99 o                         
   8 -13   7        297.16        336.80        16.13 o                         
  -2 -12   7         29.70         27.93        10.93 o                         
  -1 -12   7          3.65         -6.88         6.88 o                         
   0 -12   7          0.24         -0.81         8.10 o                         
   1 -12   7          4.05         -3.04         4.72 o                         
   2 -12   7         91.92        104.74        20.44 o                         
   3 -12   7         73.02         91.48        15.38 o                         
   4 -12   7          6.25         10.52         9.31 o                         
   5 -12   7        358.73        375.24        27.93 o                         
   6 -12   7         31.32         41.65         9.14 o                         
   7 -12   7        102.16        102.65        13.49 o                         
   8 -12   7         62.71         49.67         7.93 o                         
   9 -12   7        122.50        144.87        12.06 o                         
  -4 -11   7         11.04          7.69         9.71 o                         
  -3 -11   7          0.35          6.88         9.31 o                         
  -2 -11   7         21.27         12.14         8.50 o                         
  -1 -11   7          2.88         10.93         8.10 o                         
   0 -11   7         15.62         27.96         5.66 o                         
   1 -11   7         11.22         10.27         4.78 o                         
   2 -11   7         63.63         69.48        10.73 o                         
   3 -11   7         25.18         30.51        15.58 o                         
   4 -11   7         65.80         65.74        10.59 o                         
   5 -11   7        499.52        488.95        16.06 o                         
   6 -11   7          2.07          4.05         4.23 o                         
   7 -11   7          5.46          8.87         4.11 o                         
   8 -11   7          1.99          7.10         4.49 o                         
   9 -11   7         20.13         10.09         5.24 o                         
  -5 -10   7         36.44         30.76        12.95 o                         
  -4 -10   7         59.52         40.07        12.95 o                         
  -3 -10   7         15.19         17.81         9.31 o                         
  -2 -10   7         19.35         22.43         6.44 o                         
  -1 -10   7          8.21         10.85         3.67 o                         
   0 -10   7          0.00         -0.72         2.79 o                         
   1 -10   7          3.98          3.65         2.86 o                         
   2 -10   7          1.43         -0.13         3.24 o                         
   3 -10   7         22.33         24.93         4.97 o                         
   4 -10   7          2.64          0.88         2.66 o                         
   5 -10   7         96.89         94.62         6.77 o                         
   6 -10   7         91.71         88.28         8.27 o                         
   7 -10   7          3.59          3.42         3.01 o                         
   8 -10   7          0.92          5.35         3.27 o                         
   9 -10   7          3.70          3.86         4.49 o                         
  10 -10   7         37.23         37.47         6.00 o                         
  -6  -9   7         15.75         25.39         5.74 o                         
  -5  -9   7          0.99         17.81        11.33 o                         
  -4  -9   7          0.04         -2.02         6.07 o                         
  -3  -9   7          1.53          3.80         4.77 o                         
  -2  -9   7         84.48         88.45         7.19 o                         
  -1  -9   7          2.74          3.08         2.70 o                         
   0  -9   7        256.34        245.77         8.35 o                         
   1  -9   7         23.00         25.35         5.94 o                         
   2  -9   7        103.66        104.68         8.10 o                         
   3  -9   7        528.62        535.11        11.60 o                         
   4  -9   7        120.04        124.40         6.85 o                         
   5  -9   7        131.38        127.61        10.15 o                         
   6  -9   7          9.07          3.95         2.72 o                         
   7  -9   7          3.28          6.52         3.45 o                         
   8  -9   7        117.70        142.79        13.81 o                         
   9  -9   7         12.32          2.70         4.49 o                         
  10  -9   7         44.50         42.69         8.11 o                         
  -7  -8   7         14.12          8.99         4.26 o                         
  -6  -8   7          0.47          2.73         3.89 o                         
  -5  -8   7         13.82          0.39        11.26 o                         
  -4  -8   7        102.20        134.16        13.68 o                         
  -3  -8   7         93.39         72.43         6.45 o                         
  -2  -8   7         55.62         49.72         5.23 o                         
  -1  -8   7        135.16        152.28         8.87 o                         
   0  -8   7        173.85        170.28        13.25 o                         
   1  -8   7         12.52          8.67         4.56 o                         
   2  -8   7        539.63        544.49        12.19 o                         
   3  -8   7         25.74         27.69         3.66 o                         
   4  -8   7        159.63        158.99         6.33 o                         
   5  -8   7         33.17         25.23         3.60 o                         
   6  -8   7         52.80         46.60         5.10 o                         
   7  -8   7         13.06         20.47         5.38 o                         
   8  -8   7         41.04         53.94         7.19 o                         
   9  -8   7          6.15          8.34         4.52 o                         
  10  -8   7         26.77         44.69         7.72 o                         
  11  -8   7          7.94          6.47         4.10 o                         
  -8  -7   7         15.85         18.53         5.63 o                         
  -7  -7   7          0.29          3.65         6.01 o                         
  -6  -7   7         15.83         10.10         4.37 o                         
  -5  -7   7         56.31         64.75         5.48 o                         
  -4  -7   7       1112.90       1105.48        17.57 o                         
  -3  -7   7        244.72        227.99         7.86 o                         
  -2  -7   7        112.02        102.46         6.01 o                         
  -1  -7   7        169.97        162.08         6.97 o                         
   0  -7   7        348.69        362.66        11.12 o                         
   1  -7   7         44.86         44.81        11.54 o                         
   2  -7   7         29.78         36.13         4.56 o                         
   3  -7   7        104.55        107.95         6.89 o                         
   4  -7   7         46.06         50.65         4.55 o                         
   5  -7   7          4.39          3.29         2.51 o                         
   6  -7   7        231.86        207.79        16.44 o                         
   7  -7   7          0.02         -2.31         3.11 o                         
   8  -7   7         32.85         20.23         5.57 o                         
   9  -7   7          9.74          5.55         4.27 o                         
  10  -7   7         21.47         51.70         8.06 o                         
  11  -7   7        194.74        239.97        12.33 o                         
  -8  -6   7          0.00          1.67         4.31 o                         
  -7  -6   7         10.97         10.08         5.35 o                         
  -6  -6   7          0.14         -1.18         2.75 o                         
  -5  -6   7          3.01          0.26         3.33 o                         
  -4  -6   7         60.85         71.38         4.78 o                         
  -3  -6   7        344.57        366.52         7.84 o                         
  -2  -6   7        150.44        150.05         7.78 o                         
  -1  -6   7          3.56          2.73         2.65 o                         
   0  -6   7          0.08          1.25         2.91 o                         
   1  -6   7        540.99        554.86        12.57 o                         
   2  -6   7         19.73         21.83         3.32 o                         
   3  -6   7          5.43          5.35         2.19 o                         
   4  -6   7          7.51          9.02         2.75 o                         
   5  -6   7          0.80         -1.14         3.64 o                         
   6  -6   7        288.40        249.61        18.47 o                         
   7  -6   7          0.05          2.13         3.93 o                         
   8  -6   7         13.19          8.32         4.66 o                         
   9  -6   7          7.29         13.73         5.18 o                         
  10  -6   7          5.72         -0.58         4.98 o                         
  11  -6   7         21.00         20.89         5.39 o                         
  -9  -5   7         75.06         76.99        15.95 o                         
  -8  -5   7          3.42          0.57         3.29 o                         
  -7  -5   7          0.21         -1.48         2.86 o                         
  -6  -5   7         31.52         26.34         3.62 o                         
  -5  -5   7        114.71        123.77         6.02 o                         
  -4  -5   7        329.75        355.35         9.05 o                         
  -3  -5   7        595.86        607.59        12.36 o                         
  -2  -5   7        171.62        167.32         6.50 o                         
  -1  -5   7        325.06        288.93        14.90 o                         
   0  -5   7          8.63         13.42         3.97 o                         
   1  -5   7          0.25          3.02         1.47 o                         
   2  -5   7          2.36          5.58         1.97 o                         
   3  -5   7        360.25        391.48         8.30 o                         
   4  -5   7         23.28         22.15         2.99 o                         
   5  -5   7         10.48          8.59         2.32 o                         
   6  -5   7        118.93         99.07         5.54 o                         
   7  -5   7        229.90        184.80        14.60 o                         
   8  -5   7          0.74         -1.75         5.00 o                         
   9  -5   7          1.14         -3.29         3.49 o                         
  10  -5   7         43.43         49.82         7.68 o                         
  11  -5   7        421.98        454.29        25.18 o                         
 -10  -4   7        106.76        110.53         9.44 o                         
  -9  -4   7          0.67          5.28         3.58 o                         
  -8  -4   7         12.59          7.68         3.68 o                         
  -7  -4   7         68.19         59.80         5.44 o                         
  -6  -4   7         43.48         40.37         5.11 o                         
  -5  -4   7        590.15        581.94        13.17 o                         
  -4  -4   7       3492.85       3482.31        40.92 o                         
  -3  -4   7         94.65         84.98         4.90 o                         
  -2  -4   7        138.33        126.23         4.58 o                         
  -1  -4   7         25.32         21.70         3.18 o                         
   0  -4   7         10.63          7.71         1.99 o                         
   1  -4   7        134.41        173.26         4.73 o                         
   2  -4   7          6.63          6.91         2.22 o                         
   3  -4   7         66.65         78.35         5.30 o                         
   4  -4   7         10.24         13.78         2.84 o                         
   5  -4   7          5.81          0.50         2.50 o                         
   6  -4   7         19.87         12.29         2.82 o                         
   7  -4   7          0.08         -0.49         3.03 o                         
   8  -4   7         66.87         64.53         6.35 o                         
   9  -4   7         16.66         16.55         4.31 o                         
  10  -4   7          1.43          7.39         4.05 o                         
  11  -4   7        118.82        144.25        12.09 o                         
 -10  -3   7        121.29        123.31         8.52 o                         
  -9  -3   7        158.49        125.48         8.30 o                         
  -8  -3   7          0.35         -0.81         2.56 o                         
  -7  -3   7          3.80          7.45         2.84 o                         
  -6  -3   7        182.16        172.41         6.35 o                         
  -5  -3   7        700.95        681.00        10.23 o                         
  -4  -3   7        310.57        327.13         8.06 o                         
  -3  -3   7        303.49        289.38         6.12 o                         
  -2  -3   7         13.34         15.56         1.53 o                         
  -1  -3   7        161.45        178.58         8.71 o                         
   0  -3   7        232.50        243.12         4.94 o                         
   1  -3   7        454.75        447.77         9.52 o                         
   2  -3   7        123.88        131.81         4.56 o                         
   3  -3   7          2.16          5.24         1.93 o                         
   4  -3   7        359.73        333.17         8.69 o                         
   5  -3   7        130.94        114.88         6.31 o                         
   6  -3   7          1.48         -1.06         1.56 o                         
   7  -3   7         21.25         23.38         3.30 o                         
   8  -3   7          1.00          2.11         3.04 o                         
   9  -3   7         17.87         13.29         7.15 o                         
  10  -3   7         43.31         57.76         7.17 o                         
 -11  -2   7        163.36        148.96        15.83 o                         
 -10  -2   7         76.05         70.99         6.26 o                         
  -9  -2   7         18.62         16.14         3.87 o                         
  -8  -2   7          2.04          3.95         2.77 o                         
  -7  -2   7          0.78          1.10         1.94 o                         
  -6  -2   7         11.11         12.98         2.09 o                         
  -5  -2   7        320.53        332.00         5.63 o                         
  -4  -2   7        219.83        229.22         5.12 o                         
  -3  -2   7          4.41          3.70         1.04 o                         
  -2  -2   7         85.26         83.93         4.14 o                         
  -1  -2   7        123.66        140.09         4.42 o                         
   0  -2   7        146.60        158.45         5.02 o                         
   1  -2   7         92.81        100.01         6.86 o                         
   2  -2   7         53.97         58.04         4.50 o                         
   3  -2   7         51.45         57.54         4.15 o                         
   4  -2   7        663.65        634.28        11.10 o                         
   5  -2   7        465.87        478.10         9.09 o                         
   6  -2   7          0.07          0.16         1.82 o                         
   7  -2   7         11.93         16.99         3.07 o                         
   8  -2   7          4.95          4.85         2.65 o                         
   9  -2   7         18.51         22.84         4.73 o                         
  10  -2   7         11.46          9.25         7.95 o                         
 -11  -1   7         24.39         16.50         4.18 o                         
 -10  -1   7         38.66         32.73         4.85 o                         
  -9  -1   7          1.48          2.18         2.37 o                         
  -8  -1   7        297.86        313.01         9.02 o                         
  -7  -1   7         87.71         89.47         4.65 o                         
  -6  -1   7       1497.57       1509.76        18.03 o                         
  -5  -1   7         41.97         47.09         2.40 o                         
  -4  -1   7         15.26         17.50         1.77 o                         
  -3  -1   7        142.04        149.03         2.85 o                         
  -2  -1   7         34.12         31.45         1.82 o                         
  -1  -1   7       2544.46       2696.14        34.51 o                         
   0  -1   7          6.43          9.69         1.82 o                         
   1  -1   7         29.63         26.54         4.01 o                         
   2  -1   7        186.44        157.11         7.87 o                         
   3  -1   7        478.93        466.08        10.84 o                         
   4  -1   7        346.92        361.15        16.59 o                         
   5  -1   7         30.56         25.42         3.39 o                         
   6  -1   7          0.06          0.10         2.03 o                         
   7  -1   7          0.56          3.51         2.49 o                         
   8  -1   7         20.61         21.18         3.67 o                         
   9  -1   7          2.00          2.43         3.83 o                         
  10  -1   7          8.90         11.09         4.75 o                         
 -12   0   7          1.64         -2.59         2.59 o                         
 -11   0   7        263.76        263.29        12.21 o                         
 -10   0   7        150.42        142.06        15.64 o                         
  -9   0   7        316.78        316.06        10.05 o                         
  -8   0   7        227.85        216.88         6.22 o                         
  -7   0   7        159.03        151.40         5.12 o                         
  -6   0   7        480.08        484.32         7.00 o                         
  -5   0   7        317.33        315.24         5.21 o                         
  -4   0   7          0.75         -0.60         0.80 o                         
  -3   0   7          2.37          0.14         0.78 o                         
  -2   0   7         62.22         69.13         2.05 o                         
  -1   0   7        105.26         95.73         4.97 o                         
   0   0   7          0.84          2.00         1.06 o                         
   1   0   7         92.66         84.04         5.29 o                         
   2   0   7        132.67        103.82         4.29 o                         
   3   0   7       1169.06       1119.87        20.18 o                         
   4   0   7       2696.95       2492.77        38.65 o                         
   5   0   7        310.01        303.09        10.17 o                         
   6   0   7        175.12        177.15         7.72 o                         
   7   0   7         82.17         73.58         5.73 o                         
   8   0   7         10.36          7.47         3.46 o                         
   9   0   7          9.83          7.79         4.22 o                         
  10   0   7          8.81          8.10         6.30 o                         
 -12   1   7         53.06         63.87         5.76 o                         
 -11   1   7          5.71          5.86         4.56 o                         
 -10   1   7         18.63         27.38         3.70 o                         
  -9   1   7         69.25         61.05         4.19 o                         
  -8   1   7         88.23        102.24         4.29 o                         
  -7   1   7         30.53         37.12         2.68 o                         
  -6   1   7        771.37        781.45         9.22 o                         
  -5   1   7         50.34         57.35         2.31 o                         
  -4   1   7         35.18         26.34         1.58 o                         
  -3   1   7          4.65          6.81         0.89 o                         
  -2   1   7         56.67         61.38         1.90 o                         
  -1   1   7        296.96        306.96         5.50 o                         
   0   1   7        131.94        122.51         3.75 o                         
   1   1   7         14.59         13.28         1.67 o                         
   2   1   7          1.34          3.14         1.75 o                         
   3   1   7        128.79        129.36         7.19 o                         
   4   1   7       1028.43        950.64        28.29 o                         
   5   1   7       1304.34       1258.22        24.78 o                         
   6   1   7          0.79         -0.40         2.75 o                         
   7   1   7         20.08         20.36         3.78 o                         
   8   1   7          0.00         -0.67         2.78 o                         
   9   1   7         20.40         28.24         5.54 o                         
 -12   2   7        135.24        138.36        18.01 o                         
 -11   2   7        889.80        909.18        17.04 o                         
 -10   2   7          1.20          2.87         1.87 o                         
  -9   2   7         86.10         87.36         5.82 o                         
  -8   2   7          0.00         -0.63         1.44 o                         
  -7   2   7          3.75          5.10         0.96 o                         
  -6   2   7         37.63         44.05         2.18 o                         
  -5   2   7        156.73        154.71         3.01 o                         
  -4   2   7          2.66          2.35         0.78 o                         
  -3   2   7        587.18        581.04         6.54 o                         
  -2   2   7         50.30         52.69         1.93 o                         
  -1   2   7         87.57         91.07         2.58 o                         
   0   2   7        254.27        265.82         4.88 o                         
   1   2   7          4.44          3.57         1.55 o                         
   2   2   7        537.10        498.81         9.55 o                         
   3   2   7         81.12         78.47         4.18 o                         
   4   2   7        120.83        113.80         5.56 o                         
   5   2   7          0.16          1.66         2.78 o                         
   6   2   7          3.45          8.36         3.41 o                         
   7   2   7          4.99          1.76         6.07 o                         
   8   2   7        138.26        132.60        11.31 o                         
   9   2   7         38.42         44.65         6.64 o                         
 -12   3   7         58.88         60.79        12.55 o                         
 -11   3   7        102.14        113.97        12.10 o                         
 -10   3   7          9.36         10.34         2.22 o                         
  -9   3   7         29.08         31.65         2.15 o                         
  -8   3   7          7.22          8.44         1.35 o                         
  -7   3   7         17.47         18.50         3.39 o                         
  -6   3   7        190.75        194.51         4.35 o                         
  -5   3   7         33.83         41.40         1.57 o                         
  -4   3   7        151.32        141.78         4.48 o                         
  -3   3   7          4.46          1.89         0.86 o                         
  -2   3   7         20.53         29.44         2.03 o                         
  -1   3   7         28.86         23.52         2.32 o                         
   0   3   7          2.93          5.46         1.65 o                         
   1   3   7         51.45         57.19         5.09 o                         
   2   3   7          2.32          0.88         1.90 o                         
   3   3   7         20.45         19.95         2.82 o                         
   4   3   7          9.43          7.04         2.34 o                         
   5   3   7         59.03         56.97         5.32 o                         
   6   3   7          1.04          5.36         3.32 o                         
   7   3   7          0.28          2.27         3.60 o                         
   8   3   7        130.12        150.49        11.60 o                         
 -13   4   7          7.52          4.15         5.58 o                         
 -12   4   7         30.10         44.02         8.24 o                         
 -11   4   7         50.71         42.87         7.68 o                         
 -10   4   7         40.86         42.38         5.78 o                         
  -9   4   7         24.17         27.77         3.31 o                         
  -8   4   7          2.26         -0.73         2.50 o                         
  -7   4   7          5.61          1.21         3.15 o                         
  -6   4   7         11.10         12.03         1.31 o                         
  -5   4   7        101.35         95.56         2.76 o                         
  -4   4   7         35.56         26.89         1.70 o                         
  -3   4   7        104.06         98.98         4.13 o                         
  -2   4   7         75.46         59.01         2.87 o                         
  -1   4   7         85.93         82.93         4.33 o                         
   0   4   7        127.54        142.17         5.27 o                         
   1   4   7        145.27        127.37         5.57 o                         
   2   4   7         12.12         10.09         2.47 o                         
   3   4   7          8.11          5.07         2.20 o                         
   4   4   7         83.40         76.47         5.39 o                         
   5   4   7          0.02         -1.22         3.15 o                         
   6   4   7         34.27         38.11         6.26 o                         
   7   4   7         63.77         61.70         7.71 o                         
   8   4   7         46.47         63.72         8.37 o                         
 -13   5   7         14.92         19.99         7.89 o                         
 -12   5   7         60.03         66.34         9.72 o                         
 -11   5   7          0.00          2.08         3.56 o                         
 -10   5   7         13.20          6.41         2.97 o                         
  -9   5   7         73.51         65.42         5.55 o                         
  -8   5   7         90.28         74.22        17.41 o                         
  -7   5   7          0.69          4.15         3.41 o                         
  -6   5   7          3.08          1.42         0.93 o                         
  -5   5   7        208.65        201.20         4.05 o                         
  -4   5   7        563.64        532.39         8.00 o                         
  -3   5   7         36.76         32.56         2.56 o                         
  -2   5   7        394.14        376.47         6.99 o                         
  -1   5   7         13.28         10.68         1.81 o                         
   0   5   7         87.87         89.39         5.24 o                         
   1   5   7          7.50         10.84         2.92 o                         
   2   5   7        309.71        239.50         7.57 o                         
   3   5   7         56.21         47.56         4.65 o                         
   4   5   7         25.39         27.04         4.01 o                         
   5   5   7          1.55         -1.40         6.05 o                         
   6   5   7          0.04          6.99         7.69 o                         
   7   5   7         44.83         40.39         8.70 o                         
 -13   6   7         29.57         23.07        10.52 o                         
 -12   6   7         22.54          8.79        12.35 o                         
 -11   6   7          0.13          0.59         3.60 o                         
 -10   6   7          1.94          6.14         2.85 o                         
  -9   6   7        143.10        137.30         7.67 o                         
  -8   6   7        332.57        288.47        10.81 o                         
  -7   6   7         69.14         75.61         2.83 o                         
  -6   6   7         17.02         14.91         1.59 o                         
  -5   6   7         11.46          9.74         1.81 o                         
  -4   6   7        653.78        639.54         9.51 o                         
  -3   6   7       1482.37       1396.77        17.12 o                         
  -2   6   7         67.65         65.86         2.76 o                         
  -1   6   7          8.42          7.79         2.25 o                         
   0   6   7         63.48         42.62         4.95 o                         
   1   6   7        125.29         84.16         7.22 o                         
   2   6   7         51.23         37.91         4.48 o                         
   3   6   7        141.52        131.92         7.84 o                         
   4   6   7          2.22          0.91         3.21 o                         
   5   6   7          7.59          5.24         7.73 o                         
   6   6   7         88.14         92.83        23.88 o                         
 -13   7   7         67.56         52.22        13.76 o                         
 -12   7   7         14.69          6.07         7.29 o                         
 -11   7   7         12.86         11.14         4.09 o                         
 -10   7   7         14.29         18.11         3.70 o                         
  -9   7   7         46.14         35.93         3.88 o                         
  -8   7   7        151.59        139.46         5.65 o                         
  -7   7   7          3.69          1.31         1.12 o                         
  -6   7   7         69.29         65.43         3.54 o                         
  -5   7   7        149.03        149.68         4.72 o                         
  -4   7   7       1202.26       1167.98        15.90 o                         
  -3   7   7       2096.23       2004.20        30.07 o                         
  -2   7   7        736.33        658.13        12.90 o                         
  -1   7   7         37.40         35.09         4.08 o                         
   0   7   7         47.48         43.57         5.81 o                         
   1   7   7          1.57         -1.62         3.79 o                         
   2   7   7         76.33         76.88         7.12 o                         
   3   7   7         56.02         68.28         8.59 o                         
   4   7   7          0.35         -2.86         2.86 o                         
   5   7   7          0.48         -1.75         3.74 o                         
   6   7   7         84.15        101.66        12.58 o                         
 -13   8   7         47.31         57.48        13.36 o                         
 -12   8   7         62.92         78.93        14.17 o                         
 -11   8   7          2.47         -0.99         6.88 o                         
 -10   8   7         44.47         54.53         5.79 o                         
  -9   8   7         18.45          8.63         3.09 o                         
  -8   8   7         21.15         13.05         1.83 o                         
  -7   8   7         40.21         32.33         2.74 o                         
  -6   8   7         42.81         37.65         4.56 o                         
  -5   8   7        268.07        241.12         8.32 o                         
  -4   8   7         21.19         21.91         3.91 o                         
  -3   8   7        354.74        343.56         9.93 o                         
  -2   8   7          6.57          1.82         2.10 o                         
  -1   8   7          9.83          8.26         3.05 o                         
   0   8   7        316.78        279.54        15.02 o                         
   1   8   7         69.94         59.03         9.01 o                         
   2   8   7         72.15         88.59         8.39 o                         
   3   8   7          0.37          8.93         3.60 o                         
   4   8   7         71.42         93.75         9.98 o                         
   5   8   7        134.39        165.80        16.74 o                         
 -12   9   7         33.63         10.52         8.50 o                         
 -11   9   7         23.44         30.05         7.29 o                         
 -10   9   7         36.48         28.74        10.12 o                         
  -9   9   7         23.60         24.33         3.33 o                         
  -8   9   7        219.17        203.81         7.65 o                         
  -7   9   7         12.18          7.92         2.34 o                         
  -6   9   7         58.98         51.40         4.55 o                         
  -5   9   7         62.07         56.17         4.44 o                         
  -4   9   7          2.02          1.92         1.96 o                         
  -3   9   7         48.38         36.37         4.06 o                         
  -2   9   7         82.60         79.47         5.75 o                         
  -1   9   7          0.01         -0.85         2.55 o                         
   0   9   7          2.53          1.56         5.06 o                         
   1   9   7         83.03         85.93        10.73 o                         
   2   9   7         12.04         16.67         4.96 o                         
   3   9   7         59.56         55.37         7.73 o                         
   4   9   7          0.03          4.95         4.80 o                         
 -12  10   7         24.63         36.43        12.95 o                         
 -11  10   7          4.36          3.64         8.10 o                         
 -10  10   7          0.81          8.10         8.10 o                         
  -9  10   7          9.04          8.93         3.43 o                         
  -8  10   7         13.87         19.23         2.96 o                         
  -7  10   7          0.11         -1.71         2.04 o                         
  -6  10   7          0.14         -1.80         2.04 o                         
  -5  10   7         16.27         14.60         3.10 o                         
  -4  10   7          9.91          4.70         2.61 o                         
  -3  10   7        163.68        168.05         9.42 o                         
  -2  10   7          1.86          0.18         3.69 o                         
  -1  10   7         33.23         23.26         4.50 o                         
   0  10   7         38.77         45.91         9.01 o                         
   1  10   7          8.03         19.10         7.29 o                         
   2  10   7          3.30          1.66         6.00 o                         
   3  10   7          6.82          2.60         4.97 o                         
 -11  11   7          6.96          5.67        10.12 o                         
 -10  11   7         15.76         28.74        11.33 o                         
  -9  11   7          0.19          5.31         2.54 o                         
  -8  11   7        119.91        144.64         7.60 o                         
  -7  11   7          0.34          0.07         3.61 o                         
  -6  11   7          7.73          8.57         3.27 o                         
  -5  11   7        153.28        160.44         8.99 o                         
  -4  11   7         62.36         51.07         5.63 o                         
  -3  11   7          5.70          4.73         3.80 o                         
  -2  11   7          0.04          0.75         3.11 o                         
  -1  11   7          1.93         -1.63         2.97 o                         
   0  11   7         84.87         94.67        12.01 o                         
   1  11   7        148.71        180.11        16.73 o                         
   2  11   7          5.52          0.42         4.76 o                         
 -11  12   7         88.44        140.46        23.48 o                         
 -10  12   7         19.82         26.31        11.74 o                         
  -9  12   7         39.87         52.83         6.92 o                         
  -8  12   7         14.55         10.94         3.46 o                         
  -7  12   7          0.75          2.09         2.88 o                         
  -6  12   7         73.74         97.33         7.46 o                         
  -5  12   7         13.58         13.29         4.64 o                         
  -4  12   7         53.77         59.62         6.43 o                         
  -3  12   7         55.63         52.71         6.37 o                         
  -2  12   7         24.97         38.83         5.97 o                         
  -1  12   7        226.27        242.46        19.61 o                         
   0  12   7         39.00         38.19         9.43 o                         
  -9  13   7         13.54         16.80         6.06 o                         
  -8  13   7          7.94          9.29         3.55 o                         
  -7  13   7          0.02         -0.03         2.78 o                         
  -6  13   7          2.45          3.63         4.09 o                         
  -5  13   7          2.62         -0.04         3.02 o                         
  -4  13   7          0.56         -3.14         3.14 o                         
  -3  13   7        308.43        318.93        13.17 o                         
  -2  13   7          0.56          0.26         3.81 o                         
  -7  14   7          6.31         -0.96         3.46 o                         
  -6  14   7         33.70         22.57         5.07 o                         
  -5  14   7         14.17         20.20         6.40 o                         
   0 -13   8         16.94         -4.86         8.10 o                         
   1 -13   8        303.84        314.52        26.72 o                         
   2 -13   8        293.13        280.87        18.28 o                         
   3 -13   8         66.58         92.70        16.60 o                         
   4 -13   8        135.08        134.39        20.64 o                         
   5 -13   8          2.34         19.43        10.93 o                         
   6 -13   8        106.79        104.84        19.83 o                         
   7 -13   8        133.47        128.47        14.30 o                         
  -2 -12   8         26.72         37.65        12.55 o                         
  -1 -12   8          7.45         15.79        10.93 o                         
   0 -12   8         49.77         65.17        15.38 o                         
   1 -12   8          4.59         13.77         5.06 o                         
   2 -12   8        210.40        237.90        28.13 o                         
   3 -12   8         21.17         27.96         8.53 o                         
   4 -12   8          0.40         14.07         7.38 o                         
   5 -12   8          4.94         -6.88         6.88 o                         
   6 -12   8         26.99         25.57        11.13 o                         
   7 -12   8          3.82          8.91         9.11 o                         
   8 -12   8         11.93         12.22         5.45 o                         
  -3 -11   8        184.86        168.39        23.48 o                         
  -2 -11   8          7.62         14.17         9.71 o                         
  -1 -11   8          1.93          0.67         7.89 o                         
   0 -11   8          3.22          6.22         5.31 o                         
   1 -11   8         81.61         89.20        11.77 o                         
   2 -11   8          1.78          1.32         5.35 o                         
   3 -11   8         15.42         14.04         7.00 o                         
   4 -11   8        203.97        204.01        23.07 o                         
   5 -11   8         43.09         46.33         9.31 o                         
   6 -11   8          9.71         11.77         5.91 o                         
   7 -11   8          5.34          0.36         3.56 o                         
   8 -11   8          1.49          4.20         4.54 o                         
   9 -11   8         13.98         10.55         5.31 o                         
  -5 -10   8         79.34         80.55        17.81 o                         
  -4 -10   8         75.46         81.36        17.00 o                         
  -3 -10   8        167.06        206.32        16.48 o                         
  -2 -10   8          1.45          2.45         4.35 o                         
  -1 -10   8          1.52         -0.20         3.69 o                         
   0 -10   8        102.91        114.04         7.34 o                         
   1 -10   8          3.56          4.40         3.24 o                         
   2 -10   8        156.99        160.16        11.42 o                         
   3 -10   8        633.75        636.67        18.43 o                         
   4 -10   8          0.10         -1.72         3.14 o                         
   5 -10   8         74.36         80.53         6.61 o                         
   6 -10   8         10.36         14.15         3.44 o                         
   7 -10   8          2.42          5.81         3.25 o                         
   8 -10   8         96.42        107.35        10.49 o                         
   9 -10   8          7.15          6.82         3.64 o                         
  -6  -9   8          7.52          2.19         6.45 o                         
  -5  -9   8        247.98        263.92        28.74 o                         
  -4  -9   8        104.58         71.90        10.59 o                         
  -3  -9   8        595.58        598.40        16.31 o                         
  -2  -9   8        111.52        104.12         8.08 o                         
  -1  -9   8          5.00          7.65         2.99 o                         
   0  -9   8         24.34         23.37         4.02 o                         
   1  -9   8        238.50        230.39        10.98 o                         
   2  -9   8        546.45        566.42        16.79 o                         
   3  -9   8         28.27         21.05         5.00 o                         
   4  -9   8         24.96         28.04         3.52 o                         
   5  -9   8         58.91         59.67         5.00 o                         
   6  -9   8         42.58         38.46         6.40 o                         
   7  -9   8         87.26         90.16         7.27 o                         
   8  -9   8         12.20         13.06         5.17 o                         
   9  -9   8          0.85          3.13         5.13 o                         
  10  -9   8        141.66        175.74        13.97 o                         
  -7  -8   8          0.48          3.76         4.41 o                         
  -6  -8   8          7.87         12.34         4.83 o                         
  -5  -8   8         17.05         18.41         6.55 o                         
  -4  -8   8        138.39        127.49         7.46 o                         
  -3  -8   8          6.40          1.90         4.50 o                         
  -2  -8   8          0.00          2.21         2.52 o                         
  -1  -8   8         14.28         12.19         3.37 o                         
   0  -8   8        402.69        409.15        11.67 o                         
   1  -8   8          0.08         -2.62         2.62 o                         
   2  -8   8          3.94          2.42         3.85 o                         
   3  -8   8         11.06         15.87         4.32 o                         
   4  -8   8          0.81          1.52         2.26 o                         
   5  -8   8          0.74          2.44         2.58 o                         
   6  -8   8         43.33         31.92         5.16 o                         
   7  -8   8          4.26          0.30         4.32 o                         
   8  -8   8          2.33          1.18         3.92 o                         
   9  -8   8          1.08          3.05         4.70 o                         
  10  -8   8         58.22         81.53        10.10 o                         
  -7  -7   8         28.97         29.22         6.05 o                         
  -6  -7   8         37.96         39.18         6.98 o                         
  -5  -7   8         10.43         18.88         3.74 o                         
  -4  -7   8          4.46          2.52         2.56 o                         
  -3  -7   8         35.41         34.92         3.59 o                         
  -2  -7   8         50.32         46.33         6.82 o                         
  -1  -7   8        321.88        311.32        10.74 o                         
   0  -7   8        179.62        174.59        12.47 o                         
   1  -7   8       1074.90       1024.87        28.09 o                         
   2  -7   8        107.31        103.87         7.77 o                         
   3  -7   8          1.01          3.85         2.04 o                         
   4  -7   8        199.49        206.11         7.72 o                         
   5  -7   8         89.90         87.08         6.33 o                         
   6  -7   8         31.26         23.40         7.36 o                         
   7  -7   8          1.25          2.02         3.96 o                         
   8  -7   8         13.89         17.19         4.86 o                         
   9  -7   8         40.08         38.80         6.81 o                         
  10  -7   8        143.36        151.43        13.22 o                         
  -8  -6   8         81.43         89.19        19.78 o                         
  -7  -6   8         59.00         83.04         8.37 o                         
  -6  -6   8         19.91         14.19         4.32 o                         
  -5  -6   8        536.18        514.64        11.42 o                         
  -4  -6   8        136.35        139.79         6.77 o                         
  -3  -6   8        333.07        352.21         9.28 o                         
  -2  -6   8        258.12        260.26        17.27 o                         
  -1  -6   8        331.92        290.55        11.84 o                         
   0  -6   8        100.60         92.77         7.88 o                         
   1  -6   8         10.46         13.41         2.78 o                         
   2  -6   8        137.16        146.18         5.80 o                         
   3  -6   8          1.18          0.42         2.07 o                         
   4  -6   8          6.13          5.24         3.28 o                         
   5  -6   8         18.82         19.56         4.43 o                         
   6  -6   8         98.22         68.35         7.07 o                         
   7  -6   8        102.23         78.30         8.01 o                         
   8  -6   8         66.15         57.62         7.52 o                         
   9  -6   8         65.81         75.15        12.95 o                         
  10  -6   8        174.99        222.77        28.13 o                         
  -9  -5   8         46.15         45.98         7.50 o                         
  -8  -5   8         19.07         25.74         5.21 o                         
  -7  -5   8         33.21         37.80         5.57 o                         
  -6  -5   8         10.43          8.20         2.96 o                         
  -5  -5   8         28.98         24.35         3.60 o                         
  -4  -5   8         10.01          9.65         2.79 o                         
  -3  -5   8        121.70         95.84         7.79 o                         
  -2  -5   8        280.01        274.84         8.24 o                         
  -1  -5   8         37.08         34.13         5.45 o                         
   0  -5   8         95.95        105.16         8.30 o                         
   1  -5   8         84.26         78.53         3.68 o                         
   2  -5   8        181.14        206.33         6.73 o                         
   3  -5   8         20.31         21.51         2.74 o                         
   4  -5   8          0.00          0.44         1.96 o                         
   5  -5   8         23.08         16.58         3.44 o                         
   6  -5   8          2.31          7.32         5.13 o                         
   7  -5   8         47.56         48.52         8.29 o                         
   8  -5   8         69.90         65.39        10.52 o                         
   9  -5   8         29.03         23.06         7.68 o                         
  10  -5   8          8.70         14.47        12.55 o                         
 -10  -4   8         31.34         34.17         5.64 o                         
  -9  -4   8         36.88         38.54         8.76 o                         
  -8  -4   8          1.46          2.07         5.54 o                         
  -7  -4   8          4.49          4.79         3.32 o                         
  -6  -4   8         14.76         16.72         3.19 o                         
  -5  -4   8        102.16         99.97         7.04 o                         
  -4  -4   8        244.09        240.14         9.87 o                         
  -3  -4   8        293.98        297.91         8.74 o                         
  -2  -4   8         40.35         39.96         3.81 o                         
  -1  -4   8          1.70         -0.41         1.83 o                         
   0  -4   8         13.00         15.64         2.51 o                         
   1  -4   8        149.54        166.73         5.22 o                         
   2  -4   8        253.59        274.51         7.45 o                         
   3  -4   8        138.35        145.96         5.91 o                         
   4  -4   8         20.37         20.35         3.75 o                         
   5  -4   8         21.89         21.79         3.73 o                         
   6  -4   8        143.43        126.30         7.54 o                         
   7  -4   8          4.88          5.56         4.72 o                         
   8  -4   8         25.04         28.20         5.71 o                         
   9  -4   8         37.86         39.99         7.01 o                         
  10  -4   8          3.40          5.97         4.80 o                         
 -10  -3   8          0.00         -0.96         2.92 o                         
  -9  -3   8          0.24          6.12         3.38 o                         
  -8  -3   8        252.98        247.14        12.02 o                         
  -7  -3   8        352.54        339.00        10.40 o                         
  -6  -3   8        111.99        110.40         5.86 o                         
  -5  -3   8        273.44        262.75         7.64 o                         
  -4  -3   8         26.11         25.88         3.06 o                         
  -3  -3   8        462.03        487.39         8.87 o                         
  -2  -3   8         71.05         65.50         4.32 o                         
  -1  -3   8        155.13        148.43         5.09 o                         
   0  -3   8         84.61         97.67         3.72 o                         
   1  -3   8         88.40         93.94         4.84 o                         
   2  -3   8          8.41         13.17         2.40 o                         
   3  -3   8          3.43          3.81         2.92 o                         
   4  -3   8        266.53        251.06         9.17 o                         
   5  -3   8         12.86         17.39         3.63 o                         
   6  -3   8          1.41         -0.77         3.64 o                         
   7  -3   8          2.17          2.10         2.27 o                         
   8  -3   8         57.53         75.82         6.88 o                         
   9  -3   8         51.96         60.90         7.36 o                         
  10  -3   8          0.11         -0.37         3.88 o                         
 -11  -2   8        109.70        104.60         8.90 o                         
 -10  -2   8         50.18         49.47         9.23 o                         
  -9  -2   8         33.98         35.81         5.04 o                         
  -8  -2   8         31.30         30.24         6.04 o                         
  -7  -2   8        725.92        691.87        12.13 o                         
  -6  -2   8         13.29          8.23         1.55 o                         
  -5  -2   8         38.57         32.90         3.11 o                         
  -4  -2   8         90.55         85.92         3.69 o                         
  -3  -2   8        191.46        188.15         4.71 o                         
  -2  -2   8        346.31        367.25         7.62 o                         
  -1  -2   8         52.38         50.09         3.65 o                         
   0  -2   8        180.74        198.00         8.88 o                         
   1  -2   8         22.89         15.89         6.27 o                         
   2  -2   8        332.52        330.53         9.42 o                         
   3  -2   8       1818.67       1670.75        28.40 o                         
   4  -2   8        362.34        387.87        11.85 o                         
   5  -2   8        105.08         95.29         5.24 o                         
   6  -2   8          7.42          6.93         2.52 o                         
   7  -2   8         13.66         12.73         3.02 o                         
   8  -2   8         17.24          7.73         4.57 o                         
   9  -2   8         48.90         62.10         7.89 o                         
  10  -2   8         65.83         70.93         9.78 o                         
 -11  -1   8         24.70         22.73         6.88 o                         
 -10  -1   8          0.03          0.25         2.83 o                         
  -9  -1   8         55.53         66.14         6.01 o                         
  -8  -1   8         20.42         20.46         2.83 o                         
  -7  -1   8          5.20          3.29         1.69 o                         
  -6  -1   8        118.51        122.90         4.30 o                         
  -5  -1   8          1.55          2.94         1.42 o                         
  -4  -1   8         12.93         13.31         1.30 o                         
  -3  -1   8          0.08         -0.11         0.55 o                         
  -2  -1   8        225.98        244.83         5.33 o                         
  -1  -1   8        828.34        923.72        13.60 o                         
   0  -1   8        158.60        156.23         5.06 o                         
   1  -1   8          3.86          3.76         3.00 o                         
   2  -1   8         12.41          9.65         3.40 o                         
   3  -1   8          5.31          6.65         5.19 o                         
   4  -1   8        102.03         91.05         5.91 o                         
   5  -1   8         78.22         81.68         6.24 o                         
   6  -1   8          2.23          0.41         2.31 o                         
   7  -1   8          1.80          2.81         2.80 o                         
   8  -1   8         42.14         44.58         6.19 o                         
   9  -1   8        242.76        269.87        23.72 o                         
 -11   0   8         21.23         25.39         5.60 o                         
 -10   0   8         29.24         30.24         4.18 o                         
  -9   0   8          4.69          5.45         2.91 o                         
  -8   0   8          0.28         -0.94         1.60 o                         
  -7   0   8          6.02          6.13         1.62 o                         
  -6   0   8        495.80        534.72         9.36 o                         
  -5   0   8        105.16        107.61         3.14 o                         
  -4   0   8          0.55          0.09         0.96 o                         
  -3   0   8        136.43        137.92         3.03 o                         
  -2   0   8        416.37        423.12         5.50 o                         
  -1   0   8        314.96        350.49         6.13 o                         
   0   0   8         55.65         49.45         3.28 o                         
   1   0   8         21.28         25.06         4.78 o                         
   2   0   8          9.86          9.19         1.99 o                         
   3   0   8         93.49         94.63         6.36 o                         
   4   0   8         33.95         30.17         4.03 o                         
   5   0   8        128.98        130.18         7.46 o                         
   6   0   8         15.91         18.79         4.55 o                         
   7   0   8        162.70        190.04         8.52 o                         
   8   0   8        238.61        280.75        16.42 o                         
   9   0   8         48.95         56.32         7.93 o                         
 -12   1   8         23.86         31.03        12.95 o                         
 -11   1   8        130.59        121.17         6.54 o                         
 -10   1   8         43.77         46.73         4.43 o                         
  -9   1   8         66.74         70.51         5.90 o                         
  -8   1   8        130.78        143.53         4.56 o                         
  -7   1   8        379.71        389.13         7.51 o                         
  -6   1   8          1.45          1.90         1.31 o                         
  -5   1   8         16.50         18.02         1.54 o                         
  -4   1   8          9.38          9.47         1.20 o                         
  -3   1   8        111.19        109.76         2.86 o                         
  -2   1   8        818.72        868.69         9.73 o                         
  -1   1   8         31.54         21.84         2.13 o                         
   0   1   8        127.36        109.22         4.42 o                         
   1   1   8          2.05          0.76         1.03 o                         
   2   1   8        324.08        315.58         7.71 o                         
   3   1   8       1634.46       1581.11        24.13 o                         
   4   1   8        952.47        902.95        19.23 o                         
   5   1   8         32.73         33.31         4.84 o                         
   6   1   8         36.50         32.74         8.10 o                         
   7   1   8         13.86          7.28         3.36 o                         
   8   1   8          5.82          4.93         3.27 o                         
   9   1   8         37.86         34.60         7.02 o                         
 -12   2   8         33.69         30.56         8.44 o                         
 -11   2   8        468.36        497.36        26.72 o                         
 -10   2   8        199.02        207.15         8.56 o                         
  -9   2   8          7.76          9.29         1.77 o                         
  -8   2   8          7.94         11.70         1.66 o                         
  -7   2   8         64.70         63.50         2.84 o                         
  -6   2   8         47.31         53.16         2.11 o                         
  -5   2   8         52.43         56.50         2.19 o                         
  -4   2   8         13.18         15.29         1.31 o                         
  -3   2   8        226.53        224.71         3.82 o                         
  -2   2   8        220.14        214.18         3.77 o                         
  -1   2   8        301.71        278.01         7.14 o                         
   0   2   8         45.03         44.10         2.22 o                         
   1   2   8          5.21          3.60         1.47 o                         
   2   2   8        147.02        168.22         5.89 o                         
   3   2   8         63.99         52.29         3.69 o                         
   4   2   8        211.25        201.25         7.91 o                         
   5   2   8        223.00        237.59        14.21 o                         
   6   2   8          2.46          1.47         2.99 o                         
   7   2   8          0.16         -1.96         2.65 o                         
   8   2   8          2.92          1.68         3.26 o                         
 -12   3   8        308.15        331.58        18.73 o                         
 -11   3   8          8.42          7.49         5.64 o                         
 -10   3   8         91.82         92.80         9.85 o                         
  -9   3   8        112.29        114.84         7.06 o                         
  -8   3   8        123.46        123.66         7.84 o                         
  -7   3   8         78.24         78.84         2.10 o                         
  -6   3   8         35.09         34.32         1.56 o                         
  -5   3   8         35.20         33.08         2.59 o                         
  -4   3   8         23.76         24.64         1.63 o                         
  -3   3   8         43.47         36.06         1.90 o                         
  -2   3   8         34.20         29.54         2.77 o                         
  -1   3   8        339.04        332.34         7.11 o                         
   0   3   8         21.14         28.30         2.45 o                         
   1   3   8          9.55          2.30         1.68 o                         
   2   3   8        183.09        150.26         5.87 o                         
   3   3   8         23.79         11.72         2.50 o                         
   4   3   8        235.65        219.14         6.83 o                         
   5   3   8          0.90          2.69         3.85 o                         
   6   3   8          8.78          3.38         7.95 o                         
   7   3   8          6.22         -1.13         5.61 o                         
   8   3   8        187.12        184.86        12.80 o                         
 -12   4   8         38.36         47.93         8.87 o                         
 -11   4   8         12.57         12.33         4.73 o                         
 -10   4   8         98.03         93.31         6.14 o                         
  -9   4   8         45.85         36.25         4.79 o                         
  -8   4   8          3.94          1.15         4.37 o                         
  -7   4   8         10.45          4.83         2.98 o                         
  -6   4   8          4.84          5.97         0.78 o                         
  -5   4   8         21.14         20.69         2.43 o                         
  -4   4   8          3.41          5.02         1.17 o                         
  -3   4   8        158.58        170.89         4.38 o                         
  -2   4   8        127.40        114.40         4.62 o                         
  -1   4   8         12.88         12.95         2.71 o                         
   0   4   8         54.19         49.91         4.70 o                         
   1   4   8          0.03          0.95         1.87 o                         
   2   4   8        246.20        211.48         6.94 o                         
   3   4   8         22.45         13.73         2.85 o                         
   4   4   8          0.77          0.50         2.46 o                         
   5   4   8         37.00         33.79         6.30 o                         
   6   4   8         36.12         37.36         8.52 o                         
   7   4   8        158.10        178.18        16.90 o                         
 -12   5   8         10.02         12.27         5.86 o                         
 -11   5   8          8.05         -0.22         4.62 o                         
 -10   5   8          7.34          7.45         3.67 o                         
  -9   5   8          1.46          0.25         2.50 o                         
  -8   5   8         64.72         52.22         6.00 o                         
  -7   5   8          3.46          4.31         2.70 o                         
  -6   5   8          9.95          9.37         1.08 o                         
  -5   5   8       1123.97       1066.84        33.56 o                         
  -4   5   8       1752.92       1559.31        31.36 o                         
  -3   5   8         10.66          4.25         1.43 o                         
  -2   5   8         22.35         21.79         2.85 o                         
  -1   5   8         86.28         58.69         5.02 o                         
   0   5   8         34.62         22.31         3.05 o                         
   1   5   8        209.93        180.22         6.72 o                         
   2   5   8        132.58        117.88         6.28 o                         
   3   5   8         32.53         31.54         4.65 o                         
   4   5   8         15.07         14.97         4.62 o                         
   5   5   8         17.94         21.75         4.92 o                         
   6   5   8          0.26          0.76         4.84 o                         
   7   5   8         98.26        128.72        19.03 o                         
 -12   6   8         25.52         33.35         7.58 o                         
 -11   6   8          7.88          9.21         3.52 o                         
 -10   6   8         19.05         16.82         3.86 o                         
  -9   6   8         54.86         47.43         4.46 o                         
  -8   6   8         79.50         78.58         6.08 o                         
  -7   6   8          0.08         -0.72         1.29 o                         
  -6   6   8          1.97          1.01         1.23 o                         
  -5   6   8       1364.29       1366.52        20.45 o                         
  -4   6   8          0.34         -0.83         1.63 o                         
  -3   6   8        957.67        920.10        15.17 o                         
  -2   6   8        158.28        165.80         7.72 o                         
  -1   6   8         76.26         63.82         4.88 o                         
   0   6   8        246.30        206.87         9.55 o                         
   1   6   8        150.14        133.22         7.26 o                         
   2   6   8        178.47        171.86         7.47 o                         
   3   6   8          3.71          4.96         2.68 o                         
   4   6   8         37.82         37.83         4.99 o                         
   5   6   8         12.46          7.55         4.03 o                         
   6   6   8        263.91        279.26        16.28 o                         
 -12   7   8          7.09          7.29         7.69 o                         
 -11   7   8         56.58         52.00         6.43 o                         
 -10   7   8          3.38          0.30         2.58 o                         
  -9   7   8        228.34        210.88         9.21 o                         
  -8   7   8         63.09         51.00         5.14 o                         
  -7   7   8        142.04        133.87         5.17 o                         
  -6   7   8        273.74        286.45         6.57 o                         
  -5   7   8        159.31        164.37         5.06 o                         
  -4   7   8        313.10        277.01         8.16 o                         
  -3   7   8        174.26        163.42         6.41 o                         
  -2   7   8         58.97         53.78         4.34 o                         
  -1   7   8          8.70          3.58         2.13 o                         
   0   7   8        175.77        143.19         7.78 o                         
   1   7   8        154.43        151.27        10.50 o                         
   2   7   8         88.76         72.68         6.31 o                         
   3   7   8         13.08          5.96         3.39 o                         
   4   7   8        132.75        150.99        11.13 o                         
   5   7   8          0.06          6.50         4.23 o                         
 -12   8   8          1.47          0.49         5.06 o                         
 -11   8   8          1.57          1.01         3.86 o                         
 -10   8   8          0.09          5.36         3.80 o                         
  -9   8   8         63.95         64.33         5.92 o                         
  -8   8   8         18.01         17.38         1.98 o                         
  -7   8   8         13.53         12.43         2.42 o                         
  -6   8   8         19.49         17.72         2.70 o                         
  -5   8   8         73.15         64.23         4.91 o                         
  -4   8   8          0.36          3.50         2.13 o                         
  -3   8   8        121.33        116.93         7.74 o                         
  -2   8   8         21.87         26.16         3.61 o                         
  -1   8   8          5.25          3.28         2.43 o                         
   0   8   8         13.76         17.70         4.78 o                         
   1   8   8         59.62         52.80         8.24 o                         
   2   8   8         86.15         76.10         9.83 o                         
   3   8   8          0.21         -1.55         3.04 o                         
   4   8   8         18.09         21.80         5.66 o                         
 -12   9   8        110.53        111.32        19.83 o                         
 -11   9   8         35.26         52.62        13.76 o                         
 -10   9   8         97.06         84.66        10.95 o                         
  -9   9   8         36.52         34.11         7.44 o                         
  -8   9   8         57.28         56.30         4.09 o                         
  -7   9   8         15.95         10.97         2.66 o                         
  -6   9   8         25.92         23.52         3.38 o                         
  -5   9   8         26.34         16.27         3.17 o                         
  -4   9   8         25.65         23.92         4.20 o                         
  -3   9   8        282.05        275.99         8.85 o                         
  -2   9   8         40.65         41.81         4.36 o                         
  -1   9   8         17.67         20.41         3.75 o                         
   0   9   8         48.97         73.12        10.09 o                         
   1   9   8         41.75         42.29        15.99 o                         
   2   9   8         26.68         39.34         8.51 o                         
   3   9   8          4.25          6.03         7.36 o                         
 -12  10   8        191.82        258.25        29.55 o                         
 -11  10   8        289.53        309.26        26.72 o                         
 -10  10   8        204.64        204.42        24.69 o                         
  -9  10   8         32.95         29.14        10.93 o                         
  -8  10   8          2.56          6.30         2.30 o                         
  -7  10   8         14.59          7.70         3.92 o                         
  -6  10   8          7.67          9.48         2.88 o                         
  -5  10   8         60.83         59.17         5.46 o                         
  -4  10   8          3.32         -1.11         2.41 o                         
  -3  10   8          0.24         -1.46         2.31 o                         
  -2  10   8         44.94         54.56         5.77 o                         
  -1  10   8        164.22        180.60        10.47 o                         
   0  10   8         77.44         99.20        12.43 o                         
   1  10   8          2.71         24.01        18.62 o                         
   2  10   8          1.05          4.00         4.57 o                         
 -11  11   8        259.69        275.26        30.36 o                         
 -10  11   8          0.23          1.62         8.50 o                         
  -9  11   8          9.87         10.52         7.69 o                         
  -8  11   8          3.26          7.80         2.92 o                         
  -7  11   8          2.30         -1.13         2.98 o                         
  -6  11   8         21.58         19.55         4.97 o                         
  -5  11   8        178.30        185.15        11.70 o                         
  -4  11   8         84.56         83.31         7.18 o                         
  -3  11   8         13.18         19.53         4.40 o                         
  -2  11   8        306.25        324.05        12.28 o                         
  -1  11   8          0.21          4.48         3.43 o                         
   0  11   8         17.64         21.01         8.15 o                         
   1  11   8          0.30         -2.15         4.70 o                         
 -10  12   8        212.25        237.61        28.34 o                         
  -9  12   8         45.81         48.59         7.45 o                         
  -8  12   8         86.67        122.86         8.53 o                         
  -7  12   8        256.65        324.44        20.97 o                         
  -6  12   8         82.68        107.67        10.28 o                         
  -5  12   8          0.17         -2.05         3.33 o                         
  -4  12   8         27.39         23.14         4.77 o                         
  -3  12   8         19.35         12.50         4.22 o                         
  -2  12   8          0.00          0.96         4.56 o                         
  -1  12   8          0.25          1.90         3.67 o                         
  -9  13   8        291.32        324.88        12.13 o                         
  -8  13   8         76.96         72.45         7.01 o                         
  -7  13   8          9.20          3.96         3.53 o                         
  -6  13   8         17.48         11.04         4.12 o                         
  -5  13   8        110.76        118.94        10.04 o                         
  -4  13   8         24.14         29.34         5.61 o                         
  -3  13   8         13.58         13.54         6.95 o                         
   2 -13   9         32.25         31.28         8.41 o                         
   3 -13   9          0.25          1.21         8.10 o                         
   4 -13   9         58.01         51.81        13.76 o                         
   5 -13   9         10.97          4.45         9.71 o                         
  -1 -12   9         48.16         51.81        14.57 o                         
   0 -12   9         15.89          6.81        18.82 o                         
   1 -12   9          4.62         12.22         5.29 o                         
   2 -12   9         12.38         13.85         6.01 o                         
   3 -12   9         30.43         21.06         8.57 o                         
   4 -12   9         94.39         96.80        12.83 o                         
   5 -12   9         25.48          9.71        10.52 o                         
   6 -12   9        116.37        143.52        15.50 o                         
   7 -12   9          0.04          3.03         8.70 o                         
  -3 -11   9          0.00          4.86         8.50 o                         
  -2 -11   9         64.38         68.38        14.77 o                         
  -1 -11   9          1.26          1.87         5.53 o                         
   0 -11   9         49.36         54.24         7.72 o                         
   1 -11   9          8.60         15.86         5.49 o                         
   2 -11   9         17.27         11.13         7.44 o                         
   3 -11   9         82.38         82.93        12.15 o                         
   4 -11   9          0.00          0.81         8.50 o                         
   5 -11   9         72.36         84.00        11.75 o                         
   6 -11   9          0.47         -2.43         7.69 o                         
   7 -11   9         21.67         17.59         8.00 o                         
   8 -11   9          0.12         -0.04         4.28 o                         
  -4 -10   9          6.94         -6.88         7.29 o                         
  -3 -10   9         43.19         31.13         6.05 o                         
  -2 -10   9          0.44          4.91         6.50 o                         
  -1 -10   9          1.11         -1.33         4.28 o                         
   0 -10   9          1.44         -0.28         3.25 o                         
   1 -10   9        172.00        168.04         9.89 o                         
   2 -10   9          2.09          7.18         4.35 o                         
   3 -10   9         92.64         98.87         9.90 o                         
   4 -10   9        279.03        274.57        12.48 o                         
   5 -10   9         67.09         59.53         7.54 o                         
   6 -10   9          4.74          1.96         7.71 o                         
   7 -10   9          6.12          5.65         5.43 o                         
   8 -10   9         39.79         62.27         6.81 o                         
   9 -10   9         18.67         21.49         6.14 o                         
  -5  -9   9        118.54        109.15        10.47 o                         
  -4  -9   9        140.86        135.37        15.18 o                         
  -3  -9   9         38.38         36.06         6.75 o                         
  -2  -9   9          0.48         -0.23         3.57 o                         
  -1  -9   9         48.40         47.68         5.17 o                         
   0  -9   9        399.17        362.47        11.16 o                         
   1  -9   9         59.40         65.69         6.74 o                         
   2  -9   9        295.51        306.14        12.75 o                         
   3  -9   9         88.68         74.63         9.33 o                         
   4  -9   9         24.11         22.07         5.10 o                         
   5  -9   9          4.91          5.51         2.82 o                         
   6  -9   9         41.97         46.12         4.99 o                         
   7  -9   9          1.95          2.66         3.19 o                         
   8  -9   9          5.46          6.25         3.84 o                         
   9  -9   9         15.75         32.65         6.75 o                         
  -6  -8   9         30.74          8.82         5.11 o                         
  -5  -8   9         16.37         30.07         5.07 o                         
  -4  -8   9         70.74         76.00         5.82 o                         
  -3  -8   9         51.30         52.82         6.27 o                         
  -2  -8   9         24.38         25.19         4.17 o                         
  -1  -8   9         17.04         11.07         3.44 o                         
   0  -8   9         37.29         35.83         6.18 o                         
   1  -8   9         43.92         40.49        13.16 o                         
   2  -8   9          4.80         -0.52         4.22 o                         
   3  -8   9         11.88         10.36         4.04 o                         
   4  -8   9         12.73         12.20         3.20 o                         
   5  -8   9        278.85        272.30        14.02 o                         
   6  -8   9         89.17         92.75         7.17 o                         
   7  -8   9         25.00         19.51         4.10 o                         
   8  -8   9          5.36          7.31         4.70 o                         
   9  -8   9          1.06          4.14         4.98 o                         
  -7  -7   9         15.59         23.27         5.66 o                         
  -6  -7   9        426.83        435.69        16.45 o                         
  -5  -7   9        751.39        764.40        15.20 o                         
  -4  -7   9          0.32         -2.26         2.26 o                         
  -3  -7   9          9.82          0.68         2.10 o                         
  -2  -7   9         77.37         69.01         7.56 o                         
  -1  -7   9         13.01          7.91         4.42 o                         
   0  -7   9         26.09         19.63         6.15 o                         
   1  -7   9         37.52         41.07         7.04 o                         
   2  -7   9         17.56         17.30        10.93 o                         
   3  -7   9          2.12          4.36         2.35 o                         
   4  -7   9          0.43         -0.79         2.21 o                         
   5  -7   9          0.74         -0.62         2.86 o                         
   6  -7   9        206.56        180.22         9.72 o                         
   7  -7   9         69.26         69.78         8.17 o                         
   8  -7   9         64.28         55.18         7.98 o                         
   9  -7   9         57.14         60.52         9.07 o                         
  -8  -6   9         21.64         11.18         8.91 o                         
  -7  -6   9          8.61          8.29         4.15 o                         
  -6  -6   9          3.66          6.11         3.04 o                         
  -5  -6   9        177.58        176.04         8.01 o                         
  -4  -6   9         40.31         44.85         4.67 o                         
  -3  -6   9         43.19         41.70         4.49 o                         
  -2  -6   9          6.18          4.68         2.68 o                         
  -1  -6   9         65.84         59.20         6.88 o                         
   0  -6   9         55.53         47.51         6.18 o                         
   1  -6   9          0.48          2.44         3.37 o                         
   2  -6   9          0.07          1.81         1.84 o                         
   3  -6   9          2.30         -0.12         2.17 o                         
   4  -6   9          0.80          0.09         2.52 o                         
   5  -6   9         46.27         45.07         5.05 o                         
   6  -6   9          1.26         -3.76         3.88 o                         
   7  -6   9         19.74         12.12         8.10 o                         
   8  -6   9         29.85         43.86         8.87 o                         
   9  -6   9          6.85         13.18         7.43 o                         
  10  -6   9          0.36         -4.09         6.15 o                         
  -9  -5   9         38.40         54.16         7.30 o                         
  -8  -5   9          6.33          5.25         3.85 o                         
  -7  -5   9        107.54        112.93         9.76 o                         
  -6  -5   9        269.83        270.92         9.21 o                         
  -5  -5   9         13.28         15.07         3.41 o                         
  -4  -5   9          6.66          5.40         2.55 o                         
  -3  -5   9         68.47         67.17         5.19 o                         
  -2  -5   9         49.02         52.48         4.74 o                         
  -1  -5   9          4.40          3.26         3.51 o                         
   0  -5   9        234.97        236.92        13.56 o                         
   1  -5   9         64.02         74.10         5.26 o                         
   2  -5   9          9.49          9.12         2.34 o                         
   3  -5   9        150.15        164.31         6.60 o                         
   4  -5   9        163.25        149.82         6.89 o                         
   5  -5   9         12.94         15.98         5.77 o                         
   6  -5   9         17.88         14.49         5.70 o                         
   7  -5   9         24.09         25.94         7.38 o                         
   8  -5   9         63.80         56.13        10.73 o                         
   9  -5   9         24.10         20.43         6.97 o                         
  10  -5   9        252.62        330.26        26.72 o                         
  -9  -4   9         71.25         81.81         9.27 o                         
  -8  -4   9          4.44         12.83         4.55 o                         
  -7  -4   9          9.97          5.40         2.97 o                         
  -6  -4   9        261.11        248.51        10.20 o                         
  -5  -4   9          1.07          0.18         2.19 o                         
  -4  -4   9         49.32         42.15         6.86 o                         
  -3  -4   9        340.83        339.94         9.19 o                         
  -2  -4   9        105.94        104.69         5.90 o                         
  -1  -4   9          1.80         -1.96         1.96 o                         
   0  -4   9         60.81         58.24         4.50 o                         
   1  -4   9         44.89         47.81         3.71 o                         
   2  -4   9          3.82          2.22         2.21 o                         
   3  -4   9          4.70          7.04         2.54 o                         
   4  -4   9          1.55          3.11         2.74 o                         
   5  -4   9        215.56        195.15         9.72 o                         
   6  -4   9         76.34         77.21         7.89 o                         
   7  -4   9         54.90         74.85        17.81 o                         
   8  -4   9          2.25          9.19         9.71 o                         
   9  -4   9          3.68          8.30         6.72 o                         
  10  -4   9          3.73          5.73         7.66 o                         
 -10  -3   9         90.33        100.65         8.61 o                         
  -9  -3   9          1.68         -3.40         3.40 o                         
  -8  -3   9          8.14         11.33         4.01 o                         
  -7  -3   9         88.43         87.29         5.84 o                         
  -6  -3   9        172.72        186.25         9.10 o                         
  -5  -3   9        195.10        192.74         7.62 o                         
  -4  -3   9         22.96         18.54         3.95 o                         
  -3  -3   9         67.81         66.67         4.68 o                         
  -2  -3   9        903.65        962.22        16.08 o                         
  -1  -3   9        229.59        184.35        23.62 o                         
   0  -3   9         14.04         12.59         2.80 o                         
   1  -3   9         14.01         17.05         2.69 o                         
   2  -3   9        293.88        291.21        17.47 o                         
   3  -3   9        257.77        250.10         9.15 o                         
   4  -3   9          7.50         10.22         3.03 o                         
   5  -3   9         81.29         78.17         6.77 o                         
   6  -3   9        260.24        257.16        11.17 o                         
   7  -3   9          5.34          6.88         5.15 o                         
   8  -3   9         33.02         34.77         6.60 o                         
   9  -3   9         14.98         12.15         5.30 o                         
 -10  -2   9         13.28         11.94         3.79 o                         
  -9  -2   9         13.29         17.86         4.01 o                         
  -8  -2   9          1.26          2.42         2.30 o                         
  -7  -2   9         69.78         64.92         4.65 o                         
  -6  -2   9         22.02         24.55         3.01 o                         
  -5  -2   9        124.97        119.78        11.46 o                         
  -4  -2   9         15.90         16.54         2.65 o                         
  -3  -2   9         47.43         51.31         4.28 o                         
  -2  -2   9         46.30         47.83         3.49 o                         
  -1  -2   9         17.49         15.54         2.54 o                         
   0  -2   9         40.48         35.59         3.63 o                         
   1  -2   9          3.03          0.49         2.71 o                         
   2  -2   9         77.68         80.88         5.19 o                         
   3  -2   9       1873.95       1757.89        30.35 o                         
   4  -2   9        132.93        132.75        11.63 o                         
   5  -2   9          0.35          3.69         3.24 o                         
   6  -2   9          0.00          6.18         3.39 o                         
   7  -2   9         62.06         67.96         5.42 o                         
   8  -2   9         27.61         19.67         6.62 o                         
   9  -2   9          1.90          4.72         4.85 o                         
 -11  -1   9          1.10         -2.89         2.89 o                         
 -10  -1   9         22.54         17.29         3.58 o                         
  -9  -1   9          8.91          7.83         3.11 o                         
  -8  -1   9         60.61         64.91         6.79 o                         
  -7  -1   9        208.94        202.61         6.75 o                         
  -6  -1   9          0.91          1.09         1.93 o                         
  -5  -1   9         34.58         28.72         3.36 o                         
  -4  -1   9         38.95         45.63         2.81 o                         
  -3  -1   9        185.54        192.31         6.76 o                         
  -2  -1   9        309.45        332.76         6.86 o                         
  -1  -1   9         39.69         50.69         4.54 o                         
   0  -1   9         25.42         26.39         5.36 o                         
   1  -1   9         21.31         27.12         6.88 o                         
   2  -1   9        296.92        320.59        17.81 o                         
   3  -1   9       1906.76       1853.52        53.84 o                         
   4  -1   9       1345.80       1339.82        21.74 o                         
   5  -1   9         24.20         24.61         3.80 o                         
   6  -1   9         31.34         31.60         4.25 o                         
   7  -1   9          5.25         10.68         5.04 o                         
   8  -1   9          8.50         13.49         5.58 o                         
   9  -1   9         21.87         17.20         5.98 o                         
 -11   0   9          6.20          3.15         3.22 o                         
 -10   0   9         19.38         13.87         3.55 o                         
  -9   0   9         70.12         67.79         5.44 o                         
  -8   0   9         89.74         87.20         4.71 o                         
  -7   0   9         49.19         46.42         3.29 o                         
  -6   0   9         11.39         13.85         2.93 o                         
  -5   0   9         40.04         44.20         2.96 o                         
  -4   0   9          1.59          3.46         1.17 o                         
  -3   0   9         57.17         56.44         1.61 o                         
  -2   0   9         26.73         26.18         2.57 o                         
  -1   0   9        532.62        577.90        11.50 o                         
   0   0   9         49.25         48.89         3.90 o                         
   1   0   9          2.39          4.25         3.43 o                         
   2   0   9        938.81        898.35        23.60 o                         
   3   0   9        523.20        513.39        28.74 o                         
   4   0   9          2.19          3.81         2.62 o                         
   5   0   9         72.62         74.47         6.36 o                         
   6   0   9         18.22         17.04         3.46 o                         
   7   0   9        106.97        100.55         8.05 o                         
   8   0   9          2.65          4.25         4.56 o                         
   9   0   9          0.75          2.27         6.34 o                         
 -12   1   9         77.58         93.00        12.72 o                         
 -11   1   9         21.68         13.36         9.71 o                         
 -10   1   9          2.05         -1.69         2.59 o                         
  -9   1   9         72.97         73.68         4.32 o                         
  -8   1   9         25.67         27.12         2.50 o                         
  -7   1   9         12.93          9.61         1.93 o                         
  -6   1   9         52.37         51.55         3.14 o                         
  -5   1   9         90.92         99.53         3.51 o                         
  -4   1   9        142.53        133.98         3.44 o                         
  -3   1   9         38.37         38.67         2.43 o                         
  -2   1   9        540.45        559.50         8.73 o                         
  -1   1   9         60.71         53.71         3.24 o                         
   0   1   9        278.92        277.34         6.89 o                         
   1   1   9        246.12        239.78         8.46 o                         
   2   1   9        499.82        483.68        11.37 o                         
   3   1   9        265.13        255.35         8.77 o                         
   4   1   9          2.86          2.67         3.87 o                         
   5   1   9          3.49         -0.45         2.86 o                         
   6   1   9          8.97          7.45         2.95 o                         
   7   1   9        344.43        372.50        13.51 o                         
   8   1   9         41.91         44.61         6.51 o                         
 -12   2   9         29.41         34.21        10.52 o                         
 -11   2   9         61.92         94.72        17.00 o                         
 -10   2   9          0.17         -4.86         4.86 o                         
  -9   2   9         57.91         62.02         3.34 o                         
  -8   2   9          7.79          8.72         1.97 o                         
  -7   2   9         31.96         32.50         2.34 o                         
  -6   2   9          9.77          7.41         1.78 o                         
  -5   2   9          7.87          7.41         1.16 o                         
  -4   2   9          0.62          0.47         1.26 o                         
  -3   2   9        210.67        196.09         3.66 o                         
  -2   2   9         26.15         27.40         2.50 o                         
  -1   2   9        139.19        143.90         4.76 o                         
   0   2   9          5.96          5.74         1.71 o                         
   1   2   9        137.80        132.53         4.79 o                         
   2   2   9          1.61          0.57         1.85 o                         
   3   2   9          0.98         -3.06         3.56 o                         
   4   2   9         16.99         10.15         3.44 o                         
   5   2   9          0.00          0.94         2.88 o                         
   6   2   9          0.02          2.63         4.58 o                         
   7   2   9         20.01         17.93         5.26 o                         
   8   2   9          6.66          6.81         4.34 o                         
 -12   3   9         62.22         55.06         9.45 o                         
 -11   3   9         14.54         23.49         6.56 o                         
 -10   3   9          7.03          9.31         6.48 o                         
  -9   3   9          1.05          3.29         2.88 o                         
  -8   3   9          0.09          0.74         2.79 o                         
  -7   3   9        111.89        121.67         4.84 o                         
  -6   3   9        613.67        585.22         8.86 o                         
  -5   3   9        589.77        552.14         8.80 o                         
  -4   3   9        101.23         91.43         2.88 o                         
  -3   3   9         29.76         32.35         1.95 o                         
  -2   3   9          0.47         -0.98         0.98 o                         
  -1   3   9        375.58        360.49         5.45 o                         
   0   3   9          0.00          0.54         1.27 o                         
   1   3   9         69.72         55.70         3.71 o                         
   2   3   9         27.18         25.74         2.99 o                         
   3   3   9          0.84          3.59         2.30 o                         
   4   3   9        192.62        171.77         8.33 o
[truncated: 153,496 more chars]
